# Supplementary material for: Crystal structure determination as part of an undergraduate laboratory experiment: 1′,3′,3′-tri­methyl­spiro­[chromene-2,2′-indoline] and 1′,3′,3′-trimethyl-4-[(E)-(1,3,3-tri­methyl­indolin-2-yl­idene)meth­yl]spiro­[chroman-2,2′-indoline]
Source: Acta Crystallogr E Crystallogr Commun. 2016 Oct 28;72(Pt 11):1659–62. doi: 10.1107/S2056989016016042 (PMC5095856; doi:10.1107/S2056989016016042)
Supplement: Supplementary file 1 [file e-72-01659-sup1.cif]

##############################################################################
#                                                                            #
# This CIF contains the data in a paper accepted for publication in          #
# Acta Crystallographica Section E. It conforms to the requirements of       #
# Notes for Authors for Acta Crystallographica Section E, and has been       #
# peer reviewed under the auspices of the IUCr Commission on Journals.       #
#                                                                            #
# Full details of the Crystallographic Information File format               #
# are given in the paper "The Crystallographic Information File (CIF):       #
# a New Standard Archive File for Crystallography" by S. R. Hall, F. H.      #
# Allen and I. D. Brown [Acta Cryst. (1991), A47, 655-685].                  #
#                                                                            #
# The current version of the core CIF dictionary is obtainable from          #
# ftp://ftp.iucr.org/pub/cif_core.dic.                                       #
#                                                                            #
# Software is freely available for graphical display of the structure(s)     #
# in this CIF. For information consult the CIF software page                 #
# http://www.iucr.org/resources/cif/software.                                #
#                                                                            #
# This file may be used for bona fide research purposes within the           #
# scientific community so long as proper attribution is given to the journal # 
# article from which it was obtained.                                        #
#                                                                            #
##############################################################################
data_1
_database_code_depnum_ccdc_archive 'CCDC 1509184'
_audit_creation_method     'SHELXL-2014/7'
_journal_date_recd_electronic     2016-08-11
_journal_date_accepted     2016-10-10
_journal_name_full     'Acta Crystallographica, Section E'
_journal_year     2016
_journal_volume     72
_journal_issue     11
_journal_page_first     1659
_journal_page_last     1662
_journal_paper_category     GO
_journal_paper_doi     10.1107/S2056989016016042
_journal_coeditor_code     HB7609
_publ_contact_author_name     'Mark Mascal'
_publ_contact_author_address
;
Department of Chemistry
University of California, Davis
One Shields Avenue
Davis
CA 95616
USA
;
_publ_contact_author_email     mjmascal@ucdavis.edu
_publ_contact_author_fax     '530-752-8995'
_publ_contact_author_phone     '530-752-6668'
_publ_section_title
;\
Crystal structure determination as part of an undergraduate laboratory
experiment: 1',3',3'-trimethylspiro[chromene-2,2'-indoline] and
1',3',3'-trimethyl-4-[(<i>E</i>)-(1,3,3-trimethylindolin-2-ylidene)methyl]\
spiro[chroman-2,2'-indoline]
;
_publ_section_title_footnote     .
loop_
    _publ_author_name
    _publ_author_footnote
    _publ_author_address
    'Beckett, Joseph O. S.' .
;
Department of Chemistry
University of California, Davis
One Shields Avenue
Davis
CA 95616
USA
;
    'Olmstead, Marilyn M.' .
;
Department of Chemistry
University of California, Davis
One Shields Avenue
Davis
CA 95616
USA
;
    'Fettinger, James C.' .
;
Department of Chemistry
University of California, Davis
One Shields Avenue
Davis
CA 95616
USA
;
    'Gray, David A.' .
;
Department of Chemistry
University of California, Davis
One Shields Avenue
Davis
CA 95616
USA
;
    'Manabe, Shuhei' .
;
Department of Chemistry
University of California, Davis
One Shields Avenue
Davis
CA 95616
USA
;
    'Mascal, Mark' .
;
Department of Chemistry
University of California, Davis
One Shields Avenue
Davis
CA 95616
USA
;
_publ_section_synopsis
;
The crystal structures of the title compounds were determined as part of an
experiment in an undergraduate teaching laboratory that demonstrates the
relationship between molecular structure and function.
1',3',3'-Trimethylspiro[chromene-2,2'-indoline] is both a photoswitch and
thermochromic molecule. Students synthesized it and a bis-indoline adduct and
compared the crystallographically determined structures to computed gas-phase
models.
;
_chemical_name_systematic
;
1',3',3'-Trimethylspiro[chromene-2,2'-indoline]
;
_chemical_name_common     ?
_chemical_formula_moiety     'C19 H19 N O'
_chemical_formula_sum     'C19 H19 N O'
_chemical_formula_iupac     'C19 H19 N O'
_chemical_formula_weight     277.35
_chemical_melting_point     ?
_shelx_space_group_comment
;
The symmetry employed for this shelxl refinement is uniquely defined
by the following loop, which should always be used as a source of
symmetry information in preference to the above space-group names.
They are only intended as comments.
;
_space_group_crystal_system     monoclinic
_space_group_name_H-M_alt     'P 21/c'
_space_group_name_Hall     '-P 2ybc'
loop_
    _space_group_symop_operation_xyz
    'x, y, z'
    '-x, y+1/2, -z+1/2'
    '-x, -y, -z'
    'x, -y-1/2, z-1/2'
_cell_length_a     11.530(7)
_cell_length_b     10.938(6)
_cell_length_c     13.013(7)
_cell_angle_alpha     90
_cell_angle_beta     115.614(7)
_cell_angle_gamma     90
_cell_volume     1479.9(15)
_cell_formula_units_Z     4
_cell_measurement_reflns_used     9931
_cell_measurement_theta_min     2.55
_cell_measurement_theta_max     27.39
_cell_measurement_temperature     90(2)
_exptl_crystal_description     block
_exptl_crystal_colour     colorless
_exptl_crystal_size_max     0.519
_exptl_crystal_size_mid     0.360
_exptl_crystal_size_min     0.351
_exptl_crystal_density_diffrn     1.245
_exptl_crystal_density_meas     ?
_exptl_crystal_density_method     ?
_exptl_crystal_F_000     592
_exptl_absorpt_coefficient_mu     0.076
_exptl_absorpt_correction_type     multi-scan
_exptl_absorpt_process_details
;
(SADABS; Bruker, 2014)
;
_shelx_estimated_absorpt_T_min     0.961
_shelx_estimated_absorpt_T_max     0.974
_exptl_absorpt_correction_T_min     0.811
_exptl_absorpt_correction_T_max     0.983
_diffrn_ambient_temperature     90(2)
_diffrn_radiation_type     MoK\a
_diffrn_radiation_wavelength     0.71073
_diffrn_measurement_device_type     'Bruker SMART 1000'
_diffrn_measurement_method     \w
_diffrn_detector_area_resol_mean     8.3
_diffrn_reflns_number     12543
_diffrn_reflns_av_R_equivalents     0.0287
_diffrn_reflns_theta_min     1.959
_diffrn_reflns_theta_max     27.527
_diffrn_reflns_theta_full     25.242
_diffrn_measured_fraction_theta_max     0.986
_diffrn_measured_fraction_theta_full     0.997
_diffrn_reflns_limit_h_min     -14
_diffrn_reflns_limit_h_max     14
_diffrn_reflns_limit_k_min     -14
_diffrn_reflns_limit_k_max     14
_diffrn_reflns_limit_l_min     -16
_diffrn_reflns_limit_l_max     16
_refine_special_details     ?
_reflns_number_total     3358
_reflns_number_gt     2672
_reflns_threshold_expression     'I > 2\s(I)'
_refine_ls_structure_factor_coef     Fsqd
_refine_ls_matrix_type     full
_refine_ls_R_factor_all     0.0674
_refine_ls_R_factor_gt     0.0502
_refine_ls_wR_factor_gt     0.1202
_refine_ls_wR_factor_ref     0.1391
_refine_ls_goodness_of_fit_ref     1.054
_refine_ls_restrained_S_all     1.054
_refine_ls_number_reflns     3358
_refine_ls_number_parameters     193
_refine_ls_number_restraints     0
_refine_ls_hydrogen_treatment     constr
_refine_ls_weighting_scheme     calc
_refine_ls_weighting_details
              'w=1/[\s^2^(Fo^2^)+(0.0554P)^2^+1.0460P] where P=(Fo^2^+2Fc^2^)/3'
_atom_sites_solution_hydrogens     geom
_atom_sites_solution_primary     dual
_atom_sites_solution_secondary     difmap
_refine_ls_shift/su_max     0.000
_refine_ls_shift/su_mean     0.000
_refine_diff_density_max     0.231
_refine_diff_density_min     -0.227
_refine_ls_extinction_method     none
_refine_ls_extinction_coef     .
loop_
    _atom_type_symbol
    _atom_type_description
    _atom_type_scat_dispersion_real
    _atom_type_scat_dispersion_imag
    _atom_type_scat_source
    'C' 'C' 0.0033 0.0016
                         'International Tables Vol C Tables 4.2.6.8 and 6.1.1.4'
    'H' 'H' 0.0000 0.0000
                         'International Tables Vol C Tables 4.2.6.8 and 6.1.1.4'
    'N' 'N' 0.0061 0.0033
                         'International Tables Vol C Tables 4.2.6.8 and 6.1.1.4'
    'O' 'O' 0.0106 0.0060
                         'International Tables Vol C Tables 4.2.6.8 and 6.1.1.4'
_computing_data_collection
;
SMART (Bruker, 2002)
;
_computing_cell_refinement
;
SAINT (Bruker, 2013)
;
_computing_data_reduction
;
SAINT (Bruker, 2013)
;
_computing_structure_solution
;
SHELXT (Sheldrick, 2015a)
;
_computing_structure_refinement
;
SHELXL2014 (Sheldrick, 2015b)
;
_computing_molecular_graphics
;
SHELXTL (Sheldrick, 2008)
;
_computing_publication_material
;
SHELXL2014 (Sheldrick, 2015b)
;
loop_
    _atom_site_type_symbol
    _atom_site_label
    _atom_site_fract_x
    _atom_site_fract_y
    _atom_site_fract_z
    _atom_site_U_iso_or_equiv
    _atom_site_adp_type
    _atom_site_calc_flag
    _atom_site_occupancy
    _atom_site_disorder_assembly
    _atom_site_disorder_group
    O O1 0.80339(11) 0.34663(10) 0.35758(9) 0.0279(3) Uani d 1 . .
    N N1 0.80594(13) 0.55031(13) 0.30705(12) 0.0296(3) Uani d 1 . .
    C C1 0.73425(15) 0.43762(14) 0.26886(13) 0.0271(3) Uani d 1 . .
    C C2 0.76732(15) 0.60633(14) 0.38435(14) 0.0284(3) Uani d 1 . .
    C C3 0.83102(17) 0.69436(16) 0.46624(15) 0.0362(4) Uani d 1 . .
    H H3 0.9137 0.7230 0.4784 0.043 Uiso calc 1 . .
    C C4 0.76958(19) 0.73941(16) 0.53015(16) 0.0392(4) Uani d 1 . .
    H H4 0.8110 0.8002 0.5863 0.047 Uiso calc 1 . .
    C C5 0.64926(19) 0.69733(16) 0.51348(15) 0.0373(4) Uani d 1 . .
    H H5 0.6089 0.7298 0.5576 0.045 Uiso calc 1 . .
    C C6 0.58729(16) 0.60716(15) 0.43184(14) 0.0310(4) Uani d 1 . .
    H H6 0.5050 0.5777 0.4203 0.037 Uiso calc 1 . .
    C C7 0.64723(15) 0.56145(14) 0.36826(13) 0.0267(3) Uani d 1 . .
    C C8 0.60256(14) 0.46823(14) 0.27321(13) 0.0261(3) Uani d 1 . .
    C C9 0.93940(16) 0.55554(18) 0.32437(17) 0.0386(4) Uani d 1 . .
    H H9A 0.9487 0.5105 0.2633 0.058 Uiso calc 1 . .
    H H9B 0.9948 0.5187 0.3981 0.058 Uiso calc 1 . .
    H H9C 0.9645 0.6410 0.3234 0.058 Uiso calc 1 . .
    C C10 0.50907(16) 0.52895(16) 0.16130(14) 0.0329(4) Uani d 1 . .
    H H10A 0.4821 0.4690 0.0993 0.049 Uiso calc 1 . .
    H H10B 0.5521 0.5976 0.1437 0.049 Uiso calc 1 . .
    H H10C 0.4335 0.5590 0.1696 0.049 Uiso calc 1 . .
    C C11 0.53771(16) 0.35560(15) 0.29460(15) 0.0312(4) Uani d 1 . .
    H H11A 0.5220 0.2952 0.2344 0.047 Uiso calc 1 . .
    H H11B 0.4557 0.3794 0.2945 0.047 Uiso calc 1 . .
    H H11C 0.5938 0.3199 0.3687 0.047 Uiso calc 1 . .
    C C12 0.72190(17) 0.39690(17) 0.15482(14) 0.0336(4) Uani d 1 . .
    H H12 0.7053 0.4565 0.0970 0.040 Uiso calc 1 . .
    C C13 0.73330(16) 0.28041(17) 0.13139(14) 0.0339(4) Uani d 1 . .
    H H13 0.7175 0.2579 0.0560 0.041 Uiso calc 1 . .
    C C14 0.76943(15) 0.18690(15) 0.21904(14) 0.0290(3) Uani d 1 . .
    C C15 0.77489(16) 0.06223(16) 0.19799(16) 0.0343(4) Uani d 1 . .
    H H15 0.7521 0.0349 0.1224 0.041 Uiso calc 1 . .
    C C16 0.81308(16) -0.02187(16) 0.28582(17) 0.0372(4) Uani d 1 . .
    H H16 0.8147 -0.1066 0.2704 0.045 Uiso calc 1 . .
    C C17 0.84899(15) 0.01812(16) 0.39650(16) 0.0344(4) Uani d 1 . .
    H H17 0.8755 -0.0395 0.4570 0.041 Uiso calc 1 . .
    C C18 0.84650(14) 0.14200(15) 0.41974(14) 0.0290(3) Uani d 1 . .
    H H18 0.8735 0.1692 0.4960 0.035 Uiso calc 1 . .
    C C19 0.80426(14) 0.22559(14) 0.33084(13) 0.0261(3) Uani d 1 . .
loop_
    _atom_site_aniso_label
    _atom_site_aniso_U_11
    _atom_site_aniso_U_22
    _atom_site_aniso_U_33
    _atom_site_aniso_U_12
    _atom_site_aniso_U_13
    _atom_site_aniso_U_23
    O1 0.0296(6) 0.0243(5) 0.0275(6) 0.0041(4) 0.0103(5) 0.0002(4)
    N1 0.0238(7) 0.0291(7) 0.0385(8) -0.0025(5) 0.0159(6) 0.0002(6)
    C1 0.0259(7) 0.0271(8) 0.0285(8) 0.0003(6) 0.0119(6) 0.0029(6)
    C2 0.0269(8) 0.0243(7) 0.0331(8) 0.0008(6) 0.0122(7) 0.0031(6)
    C3 0.0346(9) 0.0276(8) 0.0402(9) -0.0035(7) 0.0104(7) -0.0001(7)
    C4 0.0511(11) 0.0254(8) 0.0361(9) 0.0006(7) 0.0142(8) -0.0005(7)
    C5 0.0509(11) 0.0284(8) 0.0362(9) 0.0089(8) 0.0223(8) 0.0036(7)
    C6 0.0318(8) 0.0278(8) 0.0360(8) 0.0057(6) 0.0172(7) 0.0065(7)
    C7 0.0266(7) 0.0234(7) 0.0292(8) 0.0028(6) 0.0112(6) 0.0043(6)
    C8 0.0230(7) 0.0271(8) 0.0279(8) 0.0000(6) 0.0106(6) 0.0037(6)
    C9 0.0254(8) 0.0435(10) 0.0490(10) -0.0023(7) 0.0180(8) 0.0036(8)
    C10 0.0282(8) 0.0340(9) 0.0333(9) 0.0012(7) 0.0102(7) 0.0059(7)
    C11 0.0280(8) 0.0295(8) 0.0363(9) -0.0024(6) 0.0143(7) 0.0036(7)
    C12 0.0338(9) 0.0399(9) 0.0291(8) -0.0008(7) 0.0154(7) 0.0027(7)
    C13 0.0315(8) 0.0438(10) 0.0287(8) -0.0027(7) 0.0151(7) -0.0041(7)
    C14 0.0218(7) 0.0350(9) 0.0317(8) -0.0017(6) 0.0130(6) -0.0055(7)
    C15 0.0244(8) 0.0383(9) 0.0405(9) -0.0031(7) 0.0144(7) -0.0123(7)
    C16 0.0259(8) 0.0298(9) 0.0528(11) -0.0002(7) 0.0143(8) -0.0079(8)
    C17 0.0226(8) 0.0298(8) 0.0474(10) 0.0014(6) 0.0118(7) 0.0021(7)
    C18 0.0204(7) 0.0317(8) 0.0330(8) 0.0017(6) 0.0096(6) 0.0007(7)
    C19 0.0196(7) 0.0268(8) 0.0330(8) 0.0007(6) 0.0125(6) -0.0037(6)
_geom_special_details
;
 All esds (except the esd in the dihedral angle between two l.s. planes)
 are estimated using the full covariance matrix.  The cell esds are taken
 into account individually in the estimation of esds in distances, angles
 and torsion angles; correlations between esds in cell parameters are only
 used when they are defined by crystal symmetry.  An approximate (isotropic)
 treatment of cell esds is used for estimating esds involving l.s. planes.
;
loop_
    _geom_bond_atom_site_label_1
    _geom_bond_atom_site_label_2
    _geom_bond_site_symmetry_2
    _geom_bond_distance
    _geom_bond_publ_flag
    O1 C19 . 1.370(2) ?
    O1 C1 . 1.4708(19) ?
    N1 C2 . 1.405(2) ?
    N1 C1 . 1.447(2) ?
    N1 C9 . 1.457(2) ?
    C1 C12 . 1.496(2) ?
    C1 C8 . 1.580(2) ?
    C2 C3 . 1.388(2) ?
    C2 C7 . 1.397(2) ?
    C3 C4 . 1.395(3) ?
    C3 H3 . 0.9500 ?
    C4 C5 . 1.387(3) ?
    C4 H4 . 0.9500 ?
    C5 C6 . 1.398(3) ?
    C5 H5 . 0.9500 ?
    C6 C7 . 1.381(2) ?
    C6 H6 . 0.9500 ?
    C7 C8 . 1.511(2) ?
    C8 C11 . 1.528(2) ?
    C8 C10 . 1.538(2) ?
    C9 H9A . 0.9800 ?
    C9 H9B . 0.9800 ?
    C9 H9C . 0.9800 ?
    C10 H10A . 0.9800 ?
    C10 H10B . 0.9800 ?
    C10 H10C . 0.9800 ?
    C11 H11A . 0.9800 ?
    C11 H11B . 0.9800 ?
    C11 H11C . 0.9800 ?
    C12 C13 . 1.330(3) ?
    C12 H12 . 0.9500 ?
    C13 C14 . 1.452(2) ?
    C13 H13 . 0.9500 ?
    C14 C19 . 1.397(2) ?
    C14 C15 . 1.398(2) ?
    C15 C16 . 1.382(3) ?
    C15 H15 . 0.9500 ?
    C16 C17 . 1.386(3) ?
    C16 H16 . 0.9500 ?
    C17 C18 . 1.391(2) ?
    C17 H17 . 0.9500 ?
    C18 C19 . 1.387(2) ?
    C18 H18 . 0.9500 ?
loop_
    _geom_angle_atom_site_label_1
    _geom_angle_atom_site_label_2
    _geom_angle_atom_site_label_3
    _geom_angle_site_symmetry_1
    _geom_angle_site_symmetry_3
    _geom_angle
    _geom_angle_publ_flag
    C19 O1 C1 . . 121.03(12) ?
    C2 N1 C1 . . 107.85(13) ?
    C2 N1 C9 . . 120.85(14) ?
    C1 N1 C9 . . 119.66(14) ?
    N1 C1 O1 . . 105.75(12) ?
    N1 C1 C12 . . 112.92(14) ?
    O1 C1 C12 . . 111.35(13) ?
    N1 C1 C8 . . 102.85(13) ?
    O1 C1 C8 . . 108.57(12) ?
    C12 C1 C8 . . 114.70(13) ?
    C3 C2 C7 . . 121.35(16) ?
    C3 C2 N1 . . 128.78(16) ?
    C7 C2 N1 . . 109.87(14) ?
    C2 C3 C4 . . 117.80(17) ?
    C2 C3 H3 . . 121.1 ?
    C4 C3 H3 . . 121.1 ?
    C5 C4 C3 . . 121.40(17) ?
    C5 C4 H4 . . 119.3 ?
    C3 C4 H4 . . 119.3 ?
    C4 C5 C6 . . 120.06(17) ?
    C4 C5 H5 . . 120.0 ?
    C6 C5 H5 . . 120.0 ?
    C7 C6 C5 . . 119.14(16) ?
    C7 C6 H6 . . 120.4 ?
    C5 C6 H6 . . 120.4 ?
    C6 C7 C2 . . 120.22(16) ?
    C6 C7 C8 . . 130.76(15) ?
    C2 C7 C8 . . 108.96(14) ?
    C7 C8 C11 . . 114.54(14) ?
    C7 C8 C10 . . 109.56(13) ?
    C11 C8 C10 . . 108.83(13) ?
    C7 C8 C1 . . 100.34(12) ?
    C11 C8 C1 . . 112.92(13) ?
    C10 C8 C1 . . 110.41(13) ?
    N1 C9 H9A . . 109.5 ?
    N1 C9 H9B . . 109.5 ?
    H9A C9 H9B . . 109.5 ?
    N1 C9 H9C . . 109.5 ?
    H9A C9 H9C . . 109.5 ?
    H9B C9 H9C . . 109.5 ?
    C8 C10 H10A . . 109.5 ?
    C8 C10 H10B . . 109.5 ?
    H10A C10 H10B . . 109.5 ?
    C8 C10 H10C . . 109.5 ?
    H10A C10 H10C . . 109.5 ?
    H10B C10 H10C . . 109.5 ?
    C8 C11 H11A . . 109.5 ?
    C8 C11 H11B . . 109.5 ?
    H11A C11 H11B . . 109.5 ?
    C8 C11 H11C . . 109.5 ?
    H11A C11 H11C . . 109.5 ?
    H11B C11 H11C . . 109.5 ?
    C13 C12 C1 . . 122.43(16) ?
    C13 C12 H12 . . 118.8 ?
    C1 C12 H12 . . 118.8 ?
    C12 C13 C14 . . 121.19(16) ?
    C12 C13 H13 . . 119.4 ?
    C14 C13 H13 . . 119.4 ?
    C19 C14 C15 . . 118.85(16) ?
    C19 C14 C13 . . 117.40(15) ?
    C15 C14 C13 . . 123.71(16) ?
    C16 C15 C14 . . 120.83(17) ?
    C16 C15 H15 . . 119.6 ?
    C14 C15 H15 . . 119.6 ?
    C15 C16 C17 . . 119.62(17) ?
    C15 C16 H16 . . 120.2 ?
    C17 C16 H16 . . 120.2 ?
    C16 C17 C18 . . 120.55(17) ?
    C16 C17 H17 . . 119.7 ?
    C18 C17 H17 . . 119.7 ?
    C19 C18 C17 . . 119.56(16) ?
    C19 C18 H18 . . 120.2 ?
    C17 C18 H18 . . 120.2 ?
    O1 C19 C18 . . 117.61(14) ?
    O1 C19 C14 . . 121.79(15) ?
    C18 C19 C14 . . 120.54(15) ?
loop_
    _geom_torsion_atom_site_label_1
    _geom_torsion_atom_site_label_2
    _geom_torsion_atom_site_label_3
    _geom_torsion_atom_site_label_4
    _geom_torsion_site_symmetry_1
    _geom_torsion_site_symmetry_2
    _geom_torsion_site_symmetry_3
    _geom_torsion_site_symmetry_4
    _geom_torsion
    _geom_torsion_publ_flag
    C2 N1 C1 O1 . . . . -82.59(15) ?
    C9 N1 C1 O1 . . . . 60.87(18) ?
    C2 N1 C1 C12 . . . . 155.41(14) ?
    C9 N1 C1 C12 . . . . -61.1(2) ?
    C2 N1 C1 C8 . . . . 31.23(16) ?
    C9 N1 C1 C8 . . . . 174.69(14) ?
    C19 O1 C1 N1 . . . . -148.68(13) ?
    C19 O1 C1 C12 . . . . -25.67(19) ?
    C19 O1 C1 C8 . . . . 101.54(15) ?
    C1 N1 C2 C3 . . . . 159.89(16) ?
    C9 N1 C2 C3 . . . . 16.9(3) ?
    C1 N1 C2 C7 . . . . -20.76(18) ?
    C9 N1 C2 C7 . . . . -163.71(14) ?
    C7 C2 C3 C4 . . . . -1.8(2) ?
    N1 C2 C3 C4 . . . . 177.50(16) ?
    C2 C3 C4 C5 . . . . 0.5(3) ?
    C3 C4 C5 C6 . . . . 0.5(3) ?
    C4 C5 C6 C7 . . . . -0.3(2) ?
    C5 C6 C7 C2 . . . . -1.0(2) ?
    C5 C6 C7 C8 . . . . -177.85(15) ?
    C3 C2 C7 C6 . . . . 2.1(2) ?
    N1 C2 C7 C6 . . . . -177.35(14) ?
    C3 C2 C7 C8 . . . . 179.55(15) ?
    N1 C2 C7 C8 . . . . 0.14(18) ?
    C6 C7 C8 C11 . . . . -43.5(2) ?
    C2 C7 C8 C11 . . . . 139.34(14) ?
    C6 C7 C8 C10 . . . . 79.1(2) ?
    C2 C7 C8 C10 . . . . -98.05(15) ?
    C6 C7 C8 C1 . . . . -164.75(16) ?
    C2 C7 C8 C1 . . . . 18.11(16) ?
    N1 C1 C8 C7 . . . . -29.16(14) ?
    O1 C1 C8 C7 . . . . 82.58(14) ?
    C12 C1 C8 C7 . . . . -152.16(14) ?
    N1 C1 C8 C11 . . . . -151.54(13) ?
    O1 C1 C8 C11 . . . . -39.80(17) ?
    C12 C1 C8 C11 . . . . 85.46(17) ?
    N1 C1 C8 C10 . . . . 86.38(15) ?
    O1 C1 C8 C10 . . . . -161.88(12) ?
    C12 C1 C8 C10 . . . . -36.62(19) ?
    N1 C1 C12 C13 . . . . 139.09(17) ?
    O1 C1 C12 C13 . . . . 20.3(2) ?
    C8 C1 C12 C13 . . . . -103.50(19) ?
    C1 C12 C13 C14 . . . . -5.3(3) ?
    C12 C13 C14 C19 . . . . -6.3(2) ?
    C12 C13 C14 C15 . . . . 175.75(16) ?
    C19 C14 C15 C16 . . . . 0.5(2) ?
    C13 C14 C15 C16 . . . . 178.41(15) ?
    C14 C15 C16 C17 . . . . -1.3(2) ?
    C15 C16 C17 C18 . . . . 0.2(2) ?
    C16 C17 C18 C19 . . . . 1.8(2) ?
    C1 O1 C19 C18 . . . . -166.22(13) ?
    C1 O1 C19 C14 . . . . 16.5(2) ?
    C17 C18 C19 O1 . . . . 180.00(14) ?
    C17 C18 C19 C14 . . . . -2.7(2) ?
    C15 C14 C19 O1 . . . . 178.75(14) ?
    C13 C14 C19 O1 . . . . 0.7(2) ?
    C15 C14 C19 C18 . . . . 1.5(2) ?
    C13 C14 C19 C18 . . . . -176.51(14) ?
_shelx_hkl_file
;
   6  -4 -16   -0.09    0.13
   7  -4 -16   -0.16    0.12
   4  -3 -16    0.10    0.13
   5  -3 -16    0.00    0.13
   6  -3 -16   -0.08    0.12
   7  -3 -16    0.49    0.14
   8  -3 -16   -0.06    0.13
   3  -2 -16    0.26    0.13
   4  -2 -16   -0.05    0.12
   5  -2 -16    0.06    0.12
   6  -2 -16    0.03    0.12
   7  -2 -16    0.37    0.13
   8  -2 -16    2.94    0.23
   9  -2 -16    2.42    0.21
   3  -1 -16    0.24    0.10
   4  -1 -16    0.31    0.12
   5  -1 -16    0.04    0.12
   6  -1 -16    1.64    0.19
   7  -1 -16    0.31    0.14
   8  -1 -16    0.44    0.14
   9  -1 -16    0.06    0.11
  10  -1 -16    0.24    0.11
   3   0 -16    5.30    0.29
   4   0 -16    4.27    0.37
   5   0 -16    0.40    0.14
   6   0 -16    0.56    0.12
   8   0 -16    1.01    0.26
   9   0 -16    0.09    0.08
  10   0 -16    0.23    0.10
   3   1 -16   -0.17    0.13
   4   1 -16    0.06    0.12
   5   1 -16   -0.23    0.12
   6   1 -16    1.82    0.27
   7   1 -16    0.20    0.11
   8   1 -16    0.44    0.11
   9   1 -16    0.04    0.09
  10   1 -16    0.15    0.11
   3   2 -16    0.37    0.14
   4   2 -16   -0.06    0.12
   5   2 -16    0.05    0.13
   6   2 -16    0.09    0.12
   7   2 -16    0.01    0.12
   8   2 -16    2.66    0.21
   9   2 -16    2.40    0.16
   4   3 -16    0.20    0.12
   5   3 -16    0.46    0.12
   6   3 -16   -0.09    0.11
   7   3 -16    0.93    0.16
   8   3 -16   -0.21    0.11
   9   3 -16   -0.19    0.14
   6   4 -16   -0.16    0.11
   7   4 -16   -0.14    0.12
   5  -6 -15    0.85    0.22
   6  -6 -15    0.20    0.09
   7  -6 -15    0.18    0.11
   3  -5 -15   -0.03    0.13
   4  -5 -15    0.07    0.12
   5  -5 -15    0.20    0.12
   6  -5 -15    1.37    0.24
   7  -5 -15    0.19    0.08
   8  -5 -15   -0.08    0.17
   9  -5 -15   -0.08    0.08
   2  -4 -15    3.11    0.23
   3  -4 -15   -0.25    0.17
   4  -4 -15    0.12    0.13
   5  -4 -15    0.03    0.12
   6  -4 -15    0.13    0.12
   7  -4 -15    0.62    0.14
   8  -4 -15    0.02    0.10
   9  -4 -15    1.24    0.13
  10  -4 -15    0.96    0.09
   1  -3 -15    0.52    0.16
   2  -3 -15    0.97    0.16
   3  -3 -15    0.01    0.12
   4  -3 -15    0.21    0.12
   5  -3 -15    0.85    0.14
   6  -3 -15    0.88    0.15
   7  -3 -15    1.79    0.19
   8  -3 -15    1.08    0.17
   9  -3 -15    2.63    0.14
  10  -3 -15   -0.07    0.09
  11  -3 -15    2.67    0.21
   0  -2 -15    2.12    0.33
   1  -2 -15    0.20    0.10
   2  -2 -15    5.23    0.28
   3  -2 -15    0.59    0.13
   4  -2 -15    1.90    0.18
   5  -2 -15   -0.05    0.10
   6  -2 -15    0.07    0.11
   7  -2 -15    5.57    0.27
   8  -2 -15    0.07    0.08
   9  -2 -15    0.00    0.07
  10  -2 -15    0.33    0.08
  11  -2 -15    0.16    0.11
   0  -1 -15    0.73    0.15
   1  -1 -15    0.55    0.13
   2  -1 -15    0.29    0.14
   3  -1 -15    0.26    0.10
   4  -1 -15   -0.06    0.12
   5  -1 -15    0.91    0.14
   6  -1 -15    0.06    0.11
   7  -1 -15    3.04    0.20
   8  -1 -15    0.15    0.07
   9  -1 -15    0.88    0.09
  10  -1 -15    0.08    0.07
  11  -1 -15    0.54    0.11
   0   0 -15   -0.43    0.13
   1   0 -15   -0.14    0.12
   2   0 -15   -0.20    0.16
   3   0 -15    0.01    0.10
   4   0 -15    0.17    0.08
   5   0 -15    0.12    0.09
   6   0 -15   -0.08    0.10
   7   0 -15   -0.05    0.11
   8   0 -15   -0.04    0.06
   9   0 -15   -0.01    0.07
  10   0 -15   -0.07    0.09
  11   0 -15   -0.04    0.10
   0   1 -15    1.44    0.18
   1   1 -15    1.00    0.17
   2   1 -15    0.63    0.15
   3   1 -15    0.35    0.12
   4   1 -15   -0.05    0.12
   5   1 -15    0.90    0.22
   6   1 -15    0.18    0.09
   8   1 -15    0.31    0.07
   9   1 -15    0.98    0.10
  10   1 -15    0.02    0.09
  11   1 -15    0.82    0.12
   1   2 -15    0.06    0.11
   2   2 -15    6.45    0.29
   3   2 -15    0.51    0.14
   4   2 -15    2.02    0.19
   5   2 -15   -0.17    0.10
   6   2 -15   -0.02    0.10
   7   2 -15    5.21    0.26
   8   2 -15    0.11    0.07
   9   2 -15    0.09    0.09
  10   2 -15    0.74    0.17
  11   2 -15    0.15    0.11
   1   3 -15    0.42    0.15
   2   3 -15    0.65    0.16
   3   3 -15    0.15    0.11
   4   3 -15    0.34    0.11
   5   3 -15    1.28    0.16
   6   3 -15    1.05    0.15
   7   3 -15    2.00    0.18
   8   3 -15    1.12    0.10
   9   3 -15    2.53    0.17
  10   3 -15    0.34    0.09
   2   4 -15    2.35    0.21
   3   4 -15   -0.19    0.12
   4   4 -15    0.29    0.13
   5   4 -15   -0.04    0.11
   6   4 -15    0.12    0.12
   7   4 -15    1.05    0.15
   8   4 -15    0.00    0.09
   9   4 -15    0.82    0.09
  10   4 -15    0.88    0.13
   3   5 -15    0.18    0.10
   4   5 -15    0.14    0.17
   5   5 -15    0.33    0.11
   6   5 -15    1.43    0.16
   7   5 -15    0.57    0.09
   8   5 -15   -0.13    0.13
   9   5 -15    0.17    0.10
   5   6 -15    0.73    0.14
   6   6 -15   -0.03    0.11
   7   6 -15    0.23    0.10
   3  -7 -14   -0.02    0.17
   4  -7 -14    0.18    0.11
   5  -7 -14    0.24    0.13
   6  -7 -14   -0.14    0.12
   7  -7 -14    0.06    0.12
   8  -7 -14   -0.07    0.10
   1  -6 -14    0.01    0.14
   2  -6 -14    0.82    0.16
   3  -6 -14    0.60    0.13
   4  -6 -14    1.02    0.20
   5  -6 -14    0.04    0.10
   6  -6 -14   -0.12    0.11
   7  -6 -14    4.26    0.26
   8  -6 -14   -0.09    0.08
   9  -6 -14    0.12    0.09
  10  -6 -14    0.40    0.10
   0  -5 -14   10.34    0.54
   1  -5 -14    0.00    0.13
   2  -5 -14    0.09    0.12
   3  -5 -14    0.70    0.14
   4  -5 -14   -0.14    0.10
   5  -5 -14    0.18    0.07
   6  -5 -14    0.10    0.07
   7  -5 -14    0.04    0.11
   8  -5 -14   -0.12    0.09
   9  -5 -14   -0.10    0.08
  10  -5 -14    0.35    0.10
  11  -5 -14    0.99    0.16
  -1  -4 -14    0.90    0.19
   0  -4 -14    3.31    0.23
   1  -4 -14    0.76    0.15
   2  -4 -14    0.02    0.11
   3  -4 -14    1.11    0.15
   4  -4 -14   -0.10    0.10
   5  -4 -14    0.14    0.10
   6  -4 -14    0.55    0.18
   7  -4 -14    1.91    0.25
   8  -4 -14    3.40    0.17
   9  -4 -14    0.06    0.07
  10  -4 -14    0.25    0.08
  11  -4 -14    0.10    0.09
  -1  -3 -14    0.11    0.09
   0  -3 -14    0.96    0.17
   1  -3 -14    0.10    0.12
   2  -3 -14    0.49    0.13
   3  -3 -14    0.14    0.11
   4  -3 -14    0.43    0.12
   5  -3 -14    0.72    0.13
   6  -3 -14    0.05    0.10
   7  -3 -14    3.45    0.15
   8  -3 -14    1.23    0.10
   9  -3 -14    0.42    0.07
  10  -3 -14    0.94    0.08
  11  -3 -14    4.69    0.25
  12  -3 -14    0.64    0.14
  -1  -2 -14   -0.12    0.12
   0  -2 -14    0.17    0.09
   1  -2 -14    0.22    0.12
   2  -2 -14    0.95    0.15
   3  -2 -14    0.24    0.10
   4  -2 -14    0.01    0.10
   5  -2 -14    1.85    0.17
   6  -2 -14    0.23    0.11
   7  -2 -14    2.46    0.12
   8  -2 -14   -0.05    0.06
   9  -2 -14    0.35    0.07
  10  -2 -14    5.86    0.18
  11  -2 -14    0.01    0.08
  12  -2 -14    1.81    0.17
  -1  -1 -14    3.53    0.21
   0  -1 -14    4.31    0.26
   2  -1 -14   10.60    0.54
   3  -1 -14    3.93    0.23
   4  -1 -14    1.09    0.14
   5  -1 -14    0.01    0.10
   6  -1 -14   -0.14    0.10
   7  -1 -14    0.32    0.06
   8  -1 -14    0.67    0.08
   9  -1 -14    0.84    0.08
  10  -1 -14   -0.11    0.08
  11  -1 -14    0.22    0.11
  12  -1 -14    2.36    0.25
  -2   0 -14    1.32    0.17
  -1   0 -14    3.11    0.24
   0   0 -14    2.88    0.22
   1   0 -14    2.55    0.21
   2   0 -14    0.25    0.18
   3   0 -14    0.15    0.08
   4   0 -14    0.12    0.08
   5   0 -14    1.28    0.16
   6   0 -14    0.57    0.13
   7   0 -14    0.71    0.08
   8   0 -14   11.25    0.26
   9   0 -14    0.13    0.07
  10   0 -14   -0.02    0.08
  11   0 -14    0.18    0.10
  12   0 -14    0.23    0.11
  -1   1 -14    4.64    0.38
   0   1 -14    4.78    0.26
   1   1 -14    5.70    0.39
   2   1 -14    8.83    0.35
   3   1 -14    3.29    0.21
   4   1 -14    1.07    0.22
   5   1 -14    0.12    0.08
   6   1 -14    0.19    0.08
   7   1 -14    0.44    0.07
   8   1 -14    0.64    0.09
   9   1 -14    0.56    0.08
  10   1 -14   -0.03    0.08
  11   1 -14    0.29    0.10
  12   1 -14    1.89    0.16
  -1   2 -14   -0.08    0.13
   0   2 -14   -0.18    0.12
   1   2 -14    0.22    0.12
   2   2 -14    0.84    0.15
   3   2 -14    0.17    0.11
   4   2 -14    0.12    0.10
   5   2 -14    1.61    0.16
   6   2 -14    0.22    0.11
   7   2 -14    2.21    0.11
   8   2 -14    0.03    0.06
   9   2 -14    0.50    0.11
  10   2 -14    5.66    0.36
  11   2 -14    0.03    0.09
  12   2 -14    1.49    0.16
  -1   3 -14    0.02    0.11
   0   3 -14    0.72    0.16
   1   3 -14   -0.07    0.11
   2   3 -14    0.63    0.14
   3   3 -14    0.22    0.10
   4   3 -14    0.50    0.12
   5   3 -14    1.01    0.14
   6   3 -14   -0.01    0.07
   7   3 -14    2.82    0.13
   8   3 -14    1.04    0.09
   9   3 -14    0.40    0.07
  10   3 -14    0.74    0.11
  11   3 -14    4.45    0.23
  12   3 -14    0.56    0.13
   0   4 -14    2.63    0.31
   1   4 -14    0.49    0.12
   2   4 -14   -0.01    0.11
   3   4 -14    0.75    0.14
   4   4 -14    0.03    0.09
   5   4 -14    0.16    0.11
   6   4 -14    0.64    0.08
   7   4 -14    2.06    0.11
   8   4 -14    3.32    0.25
   9   4 -14   -0.04    0.09
  10   4 -14    0.24    0.10
  11   4 -14   -0.04    0.09
   0   5 -14    8.42    0.37
   1   5 -14   -0.01    0.10
   2   5 -14    0.25    0.09
   3   5 -14    0.72    0.20
   4   5 -14    0.12    0.08
   5   5 -14    0.27    0.11
   6   5 -14    0.09    0.07
   7   5 -14    0.32    0.07
   8   5 -14   -0.03    0.09
   9   5 -14   -0.15    0.09
  10   5 -14    0.06    0.09
   1   6 -14    0.01    0.13
   2   6 -14    0.47    0.14
   3   6 -14    0.75    0.15
   4   6 -14    1.08    0.15
   5   6 -14   -0.02    0.10
   6   6 -14   -0.04    0.06
   7   6 -14    4.91    0.22
   8   6 -14    0.08    0.09
   9   6 -14    0.46    0.11
  10   6 -14    0.53    0.18
   3   7 -14    0.11    0.12
   4   7 -14    0.10    0.12
   5   7 -14    0.59    0.14
   6   7 -14   -0.08    0.06
   7   7 -14   -0.07    0.08
   8   7 -14    0.09    0.09
   2  -8 -13    0.00    0.12
   3  -8 -13    0.03    0.13
   4  -8 -13    0.56    0.14
   5  -8 -13    0.18    0.12
   6  -8 -13    1.93    0.27
   7  -8 -13    0.04    0.09
   8  -8 -13   -0.10    0.08
   0  -7 -13   -0.16    0.13
   1  -7 -13    0.62    0.14
   2  -7 -13    4.09    0.34
   3  -7 -13    0.93    0.15
   4  -7 -13    0.55    0.13
   5  -7 -13    0.46    0.12
   6  -7 -13    0.26    0.11
   7  -7 -13    3.95    0.16
   8  -7 -13    1.63    0.11
   9  -7 -13    1.00    0.16
  10  -7 -13    1.28    0.12
  -1  -6 -13    1.48    0.24
   0  -6 -13    0.01    0.13
   1  -6 -13    6.25    0.29
   2  -6 -13    0.06    0.08
   3  -6 -13    0.15    0.06
   4  -6 -13    0.14    0.11
   5  -6 -13   -0.01    0.10
   6  -6 -13    2.75    0.20
   7  -6 -13    1.19    0.09
   8  -6 -13    2.78    0.17
   9  -6 -13    6.23    0.24
  10  -6 -13    0.15    0.10
  11  -6 -13    0.05    0.08
  -2  -5 -13    1.03    0.12
  -1  -5 -13   -0.37    0.24
   0  -5 -13    0.88    0.22
   1  -5 -13   -0.01    0.11
   2  -5 -13    2.18    0.18
   3  -5 -13    1.12    0.21
   4  -5 -13    0.16    0.07
   5  -5 -13   -0.04    0.09
   6  -5 -13    0.68    0.13
   7  -5 -13    0.01    0.06
   8  -5 -13    0.37    0.08
   9  -5 -13   -0.09    0.08
  10  -5 -13   -0.11    0.08
  11  -5 -13   -0.18    0.07
  -2  -4 -13    1.07    0.17
  -1  -4 -13   -0.10    0.10
   0  -4 -13    0.07    0.11
   1  -4 -13    0.19    0.11
   2  -4 -13    0.09    0.10
   3  -4 -13    1.20    0.15
   4  -4 -13   -0.05    0.08
   5  -4 -13    1.01    0.19
   6  -4 -13   -0.01    0.08
   7  -4 -13    0.13    0.07
   8  -4 -13    0.18    0.07
   9  -4 -13   -0.04    0.07
  10  -4 -13    2.55    0.14
  11  -4 -13    1.38    0.12
  12  -4 -13    0.45    0.13
  -3  -3 -13   -0.20    0.14
  -2  -3 -13    0.27    0.09
   0  -3 -13    0.14    0.11
   1  -3 -13    2.03    0.17
   2  -3 -13    0.01    0.10
   3  -3 -13    0.15    0.10
   4  -3 -13    3.99    0.21
   5  -3 -13    0.04    0.09
   6  -3 -13    0.01    0.05
   7  -3 -13   18.76    0.44
   8  -3 -13    0.36    0.05
   9  -3 -13    5.72    0.20
  10  -3 -13    7.38    0.21
  11  -3 -13    0.72    0.13
  12  -3 -13    2.79    0.20
  -3  -2 -13   -0.15    0.12
  -2  -2 -13   -0.07    0.13
  -1  -2 -13    0.17    0.07
   0  -2 -13    0.39    0.17
   1  -2 -13    3.16    0.20
   2  -2 -13    0.96    0.13
   3  -2 -13   13.66    0.44
   4  -2 -13   -0.07    0.09
   5  -2 -13    0.08    0.09
   6  -2 -13    8.23    0.20
   7  -2 -13    0.01    0.06
   8  -2 -13    7.94    0.21
   9  -2 -13    2.80    0.13
  10  -2 -13    0.18    0.06
  11  -2 -13    1.71    0.16
  12  -2 -13    0.32    0.11
  13  -2 -13    0.34    0.13
  -3  -1 -13    4.45    0.26
  -2  -1 -13    0.05    0.13
  -1  -1 -13    0.17    0.13
   0  -1 -13    0.91    0.21
   1  -1 -13    2.63    0.28
   2  -1 -13    4.53    0.23
   3  -1 -13    0.78    0.13
   4  -1 -13    0.78    0.12
   5  -1 -13    3.92    0.21
   6  -1 -13    1.56    0.09
   7  -1 -13    2.33    0.11
   8  -1 -13    0.02    0.06
   9  -1 -13    1.71    0.10
  10  -1 -13   -0.06    0.08
  11  -1 -13   -0.08    0.08
  12  -1 -13   -0.13    0.09
  13  -1 -13    0.06    0.10
  -3   0 -13   -0.10    0.13
  -2   0 -13   -0.24    0.12
  -1   0 -13   -0.08    0.12
   0   0 -13   -0.03    0.10
   1   0 -13   -0.14    0.08
   2   0 -13   -0.07    0.07
   3   0 -13    0.02    0.07
   4   0 -13   -0.01    0.09
   5   0 -13   -0.05    0.08
   6   0 -13   -0.11    0.05
   7   0 -13   -0.06    0.05
   8   0 -13   -0.10    0.05
   9   0 -13   -0.04    0.05
  10   0 -13   -0.09    0.07
  11   0 -13   -0.10    0.08
  12   0 -13   -0.03    0.08
  13   0 -13   -0.01    0.10
  -3   1 -13    4.16    0.26
  -2   1 -13    0.21    0.14
  -1   1 -13    0.05    0.12
   0   1 -13    1.35    0.17
   1   1 -13    2.24    0.19
   2   1 -13    4.12    0.22
   3   1 -13    0.79    0.19
   5   1 -13    3.35    0.28
   6   1 -13    1.74    0.11
   7   1 -13    2.35    0.11
   8   1 -13    0.00    0.05
   9   1 -13    1.67    0.10
  10   1 -13    0.02    0.09
  11   1 -13   -0.07    0.09
  12   1 -13   -0.01    0.09
  13   1 -13    0.09    0.10
  -3   2 -13    0.21    0.12
  -2   2 -13   -0.03    0.12
  -1   2 -13   -0.05    0.11
   0   2 -13    0.43    0.11
   1   2 -13    2.94    0.20
   2   2 -13    1.49    0.16
   3   2 -13   14.17    0.44
   4   2 -13    0.01    0.08
   5   2 -13    0.00    0.07
   6   2 -13    7.92    0.29
   7   2 -13   -0.01    0.05
   8   2 -13    7.72    0.23
   9   2 -13    2.85    0.17
  10   2 -13    0.09    0.08
  11   2 -13    1.91    0.15
  12   2 -13    0.30    0.10
  13   2 -13    0.22    0.10
  -3   3 -13   -0.03    0.11
  -2   3 -13   -0.18    0.18
   0   3 -13    0.04    0.11
   1   3 -13    2.18    0.18
   2   3 -13    0.04    0.08
   3   3 -13   -0.04    0.09
   4   3 -13    3.90    0.21
   5   3 -13    0.13    0.06
   6   3 -13    0.00    0.06
   7   3 -13   18.01    0.37
   8   3 -13   -0.01    0.05
   9   3 -13    5.05    0.23
  10   3 -13    7.22    0.28
  11   3 -13    0.95    0.13
  12   3 -13    2.59    0.19
  -2   4 -13    1.12    0.17
  -1   4 -13    0.16    0.09
   0   4 -13    0.09    0.08
   1   4 -13    0.04    0.10
   2   4 -13    0.05    0.10
   3   4 -13    1.42    0.16
   4   4 -13   -0.04    0.09
   5   4 -13    1.48    0.09
   6   4 -13   -0.04    0.05
   7   4 -13    0.13    0.09
   8   4 -13    0.18    0.08
   9   4 -13   -0.17    0.07
  10   4 -13    2.46    0.17
  11   4 -13    1.91    0.23
  12   4 -13    0.49    0.08
  -2   5 -13    0.83    0.17
  -1   5 -13   -0.02    0.18
   0   5 -13    0.52    0.14
   1   5 -13    0.21    0.08
   2   5 -13    2.20    0.26
   3   5 -13    1.20    0.21
   4   5 -13    0.05    0.07
   5   5 -13    0.04    0.05
   6   5 -13    0.75    0.08
   7   5 -13   -0.03    0.06
   8   5 -13    0.77    0.11
   9   5 -13   -0.08    0.07
  10   5 -13    0.11    0.07
  11   5 -13    0.06    0.08
  -1   6 -13    0.40    0.15
   0   6 -13   -0.09    0.11
   1   6 -13    4.66    0.27
   2   6 -13   -0.22    0.11
   3   6 -13    0.00    0.10
   4   6 -13    0.31    0.11
   5   6 -13   -0.02    0.06
   6   6 -13    2.80    0.13
   7   6 -13    1.72    0.21
   8   6 -13    2.82    0.26
   9   6 -13    6.46    0.27
  10   6 -13    0.12    0.10
  11   6 -13    0.00    0.10
   0   7 -13   -0.11    0.13
   1   7 -13    0.43    0.14
   2   7 -13    2.96    0.23
   3   7 -13    0.93    0.15
   4   7 -13    0.66    0.14
   5   7 -13    0.63    0.08
   6   7 -13    0.45    0.08
   7   7 -13    4.24    0.21
   8   7 -13    2.06    0.16
   9   7 -13    1.10    0.13
  10   7 -13    1.53    0.16
   2   8 -13   -0.07    0.12
   3   8 -13    0.17    0.13
   4   8 -13    0.69    0.15
   5   8 -13    0.07    0.07
   6   8 -13    2.05    0.17
   7   8 -13   -0.07    0.09
   8   8 -13    0.06    0.09
   1  -9 -12   -0.13    0.13
   2  -9 -12    0.88    0.15
   3  -9 -12   -0.05    0.12
   4  -9 -12    0.37    0.12
   5  -9 -12   -0.15    0.12
   6  -9 -12    0.95    0.13
   7  -9 -12    0.89    0.10
   8  -9 -12   -0.09    0.08
   1  -8 -12    0.20    0.12
   2  -8 -12    6.41    0.29
   3  -8 -12    0.85    0.14
   4  -8 -12    0.41    0.12
   5  -8 -12    0.29    0.12
   6  -8 -12   -0.07    0.07
   7  -8 -12    0.18    0.07
   8  -8 -12   -0.04    0.07
   9  -8 -12    3.97    0.18
  10  -8 -12   -0.03    0.09
  -2  -7 -12   -0.18    0.11
  -1  -7 -12    0.00    0.12
   0  -7 -12    4.23    0.34
   1  -7 -12    3.54    0.31
   2  -7 -12   -0.22    0.10
   3  -7 -12    0.51    0.12
   4  -7 -12    0.11    0.11
   5  -7 -12    0.53    0.12
   6  -7 -12    3.41    0.14
   7  -7 -12    3.24    0.15
   8  -7 -12    0.04    0.07
   9  -7 -12    8.53    0.29
  10  -7 -12    1.65    0.12
  11  -7 -12   -0.04    0.09
  -2  -6 -12   -0.21    0.09
  -1  -6 -12   -0.16    0.12
   0  -6 -12    0.03    0.11
   1  -6 -12    0.05    0.07
   2  -6 -12    0.26    0.10
   3  -6 -12    0.30    0.12
   4  -6 -12    0.07    0.09
   5  -6 -12   -0.04    0.09
   6  -6 -12    0.09    0.07
   7  -6 -12    3.11    0.14
   8  -6 -12    3.42    0.17
   9  -6 -12    5.75    0.23
  10  -6 -12    0.01    0.09
  11  -6 -12    5.18    0.22
  -3  -5 -12    0.49    0.10
  -2  -5 -12    1.09    0.14
  -1  -5 -12    2.50    0.20
   0  -5 -12    0.22    0.11
   1  -5 -12   -0.06    0.09
   2  -5 -12    0.14    0.06
   3  -5 -12    0.06    0.08
   4  -5 -12    0.48    0.12
   5  -5 -12    0.29    0.10
   6  -5 -12    0.35    0.08
   7  -5 -12    2.24    0.14
   8  -5 -12    2.43    0.15
   9  -5 -12    2.79    0.16
  10  -5 -12    0.09    0.06
  11  -5 -12    0.24    0.09
  12  -5 -12    3.34    0.23
  -3  -4 -12    0.62    0.10
  -2  -4 -12   -0.06    0.10
  -1  -4 -12    0.66    0.13
   0  -4 -12    0.11    0.10
   1  -4 -12    0.42    0.11
   2  -4 -12    8.39    0.31
   3  -4 -12    0.05    0.05
   4  -4 -12    0.14    0.06
   5  -4 -12    1.68    0.12
   6  -4 -12    0.61    0.08
   7  -4 -12    0.36    0.07
   8  -4 -12    0.00    0.06
   9  -4 -12    0.05    0.06
  10  -4 -12   -0.07    0.07
  11  -4 -12   -0.05    0.08
  12  -4 -12   -0.15    0.11
  13  -4 -12   -0.16    0.11
  -4  -3 -12   -0.22    0.12
  -3  -3 -12    0.09    0.09
  -2  -3 -12    0.78    0.15
  -1  -3 -12   -0.02    0.10
   0  -3 -12    6.02    0.26
   1  -3 -12    2.51    0.18
   2  -3 -12   10.88    0.37
   3  -3 -12    4.23    0.21
   4  -3 -12   15.26    0.65
   5  -3 -12    0.08    0.04
   6  -3 -12    4.77    0.17
   7  -3 -12   12.32    0.28
   8  -3 -12    1.92    0.11
   9  -3 -12    4.36    0.15
  10  -3 -12    0.19    0.07
  11  -3 -12    1.16    0.14
  12  -3 -12    1.08    0.14
  13  -3 -12   -0.09    0.10
  -4  -2 -12    2.13    0.17
  -3  -2 -12   -0.11    0.10
  -2  -2 -12    0.16    0.08
  -1  -2 -12   -0.06    0.07
   0  -2 -12    0.19    0.11
   1  -2 -12    0.36    0.11
   2  -2 -12    5.80    0.25
   3  -2 -12    0.09    0.09
   4  -2 -12    4.28    0.20
   5  -2 -12   11.86    0.26
   6  -2 -12    1.80    0.10
   7  -2 -12   12.37    0.31
   8  -2 -12   -0.01    0.04
   9  -2 -12    2.58    0.14
  10  -2 -12    0.57    0.09
  11  -2 -12    1.14    0.14
  12  -2 -12    0.70    0.13
  13  -2 -12   -0.11    0.10
  -4  -1 -12    0.44    0.11
  -3  -1 -12    0.31    0.12
  -2  -1 -12    1.69    0.14
  -1  -1 -12   -0.01    0.08
   0  -1 -12    0.13    0.07
   1  -1 -12    4.36    0.23
   2  -1 -12    4.02    0.20
   3  -1 -12    6.00    0.25
   4  -1 -12    1.75    0.15
   5  -1 -12    0.92    0.07
   6  -1 -12    3.28    0.12
   7  -1 -12    0.13    0.06
   8  -1 -12    0.33    0.06
   9  -1 -12    2.53    0.11
  10  -1 -12    0.97    0.12
  11  -1 -12    0.02    0.08
  12  -1 -12   -0.05    0.08
  13  -1 -12    0.03    0.09
  -4   0 -12    2.02    0.17
  -3   0 -12    0.78    0.12
  -2   0 -12    0.06    0.11
  -1   0 -12    0.81    0.13
   0   0 -12    2.56    0.18
   1   0 -12    0.01    0.07
   2   0 -12   30.13    1.19
   3   0 -12    0.27    0.10
   4   0 -12    1.18    0.13
   6   0 -12    0.41    0.06
   7   0 -12    7.45    0.19
   8   0 -12    0.10    0.05
   9   0 -12    3.50    0.13
  10   0 -12   -0.01    0.06
  11   0 -12    0.72    0.10
  12   0 -12    0.13    0.09
  13   0 -12    3.76    0.21
  -4   1 -12    0.30    0.14
  -3   1 -12    0.73    0.21
  -2   1 -12    1.52    0.15
  -1   1 -12    0.01    0.10
   0   1 -12    0.00    0.10
   1   1 -12    4.26    0.22
   2   1 -12    3.57    0.29
   4   1 -12    1.89    0.22
   5   1 -12    1.09    0.08
   6   1 -12    3.39    0.12
   7   1 -12    0.18    0.06
   8   1 -12    0.27    0.06
   9   1 -12    2.58    0.12
  10   1 -12    0.86    0.11
  11   1 -12    0.03    0.08
  12   1 -12   -0.06    0.08
  13   1 -12    0.03    0.10
  -4   2 -12    2.28    0.33
  -3   2 -12   -0.05    0.11
  -2   2 -12    0.23    0.12
  -1   2 -12    0.00    0.10
   0   2 -12    0.25    0.10
   1   2 -12    0.49    0.12
   2   2 -12    5.91    0.26
   3   2 -12    0.06    0.08
   4   2 -12    4.02    0.14
   5   2 -12   11.83    0.37
   6   2 -12    1.78    0.11
   7   2 -12   11.76    0.30
   8   2 -12    0.15    0.05
   9   2 -12    2.44    0.15
  10   2 -12    0.63    0.10
  11   2 -12    0.97    0.12
  12   2 -12    0.56    0.10
  13   2 -12    0.02    0.09
  -4   3 -12   -0.06    0.14
  -3   3 -12    0.31    0.10
  -2   3 -12    0.76    0.21
  -1   3 -12    0.07    0.11
   0   3 -12    5.52    0.26
   1   3 -12    2.40    0.18
   2   3 -12   11.23    0.52
   3   3 -12    4.48    0.21
   4   3 -12   15.06    0.31
   5   3 -12   -0.06    0.04
   6   3 -12    4.45    0.14
   7   3 -12   12.09    0.31
   8   3 -12    1.88    0.10
   9   3 -12    4.51    0.20
  10   3 -12    0.36    0.09
  11   3 -12    1.85    0.15
  12   3 -12    1.75    0.16
  13   3 -12   -0.02    0.10
  -4   4 -12    0.90    0.23
  -3   4 -12    1.00    0.17
  -2   4 -12    0.04    0.10
  -1   4 -12    0.29    0.09
   0   4 -12    0.01    0.07
   1   4 -12    0.59    0.12
   2   4 -12    7.68    0.31
   3   4 -12   -0.01    0.08
   4   4 -12    0.26    0.06
   5   4 -12    1.71    0.09
   6   4 -12    0.72    0.07
   7   4 -12    0.39    0.06
   8   4 -12    0.12    0.07
   9   4 -12    0.13    0.08
  10   4 -12    0.12    0.06
  11   4 -12    0.08    0.06
  12   4 -12    0.17    0.13
  13   4 -12   -0.03    0.14
  -3   5 -12    0.41    0.15
  -2   5 -12    0.74    0.15
  -1   5 -12    2.44    0.20
   0   5 -12    0.04    0.10
   1   5 -12    0.07    0.07
   2   5 -12    0.07    0.07
   3   5 -12    0.16    0.06
   4   5 -12    0.66    0.07
   5   5 -12    0.40    0.07
   6   5 -12    0.47    0.07
   7   5 -12    2.24    0.12
   8   5 -12    2.33    0.15
   9   5 -12    2.96    0.24
  10   5 -12    0.20    0.07
  11   5 -12    0.45    0.10
  12   5 -12    3.91    0.21
  -2   6 -12   -0.13    0.12
  -1   6 -12   -0.03    0.12
   0   6 -12   -0.05    0.10
   1   6 -12   -0.11    0.09
   2   6 -12    0.29    0.11
   3   6 -12    0.25    0.11
   4   6 -12    0.05    0.06
   5   6 -12   -0.07    0.05
   6   6 -12    0.06    0.06
   7   6 -12    2.98    0.17
   8   6 -12    3.24    0.18
   9   6 -12    5.55    0.24
  10   6 -12   -0.06    0.08
  11   6 -12    4.85    0.24
  -2   7 -12   -0.19    0.19
  -1   7 -12    0.03    0.12
   0   7 -12    3.58    0.24
   1   7 -12    3.14    0.22
   2   7 -12   -0.03    0.11
   3   7 -12    0.42    0.12
   4   7 -12    0.13    0.06
   5   7 -12    0.66    0.09
   6   7 -12    3.39    0.13
   7   7 -12    2.78    0.18
   8   7 -12    0.16    0.08
   9   7 -12    8.81    0.32
  10   7 -12    2.06    0.17
  11   7 -12   -0.16    0.09
   0   8 -12    0.55    0.15
   1   8 -12    0.25    0.13
   2   8 -12    5.79    0.28
   3   8 -12    1.03    0.15
   4   8 -12    0.54    0.08
   5   8 -12    0.59    0.08
   6   8 -12   -0.02    0.08
   7   8 -12    0.13    0.09
   8   8 -12   -0.01    0.08
   9   8 -12    3.91    0.22
   1   9 -12   -0.20    0.11
   2   9 -12    0.64    0.14
   3   9 -12   -0.06    0.11
   4   9 -12    0.61    0.09
   5   9 -12   -0.12    0.07
   6   9 -12    0.97    0.13
   7   9 -12    1.67    0.16
   8   9 -12    0.02    0.08
   1 -10 -11   -0.11    0.13
   2 -10 -11    0.11    0.13
   3 -10 -11   -0.16    0.13
   4 -10 -11   -0.04    0.11
   5 -10 -11    1.45    0.18
   6 -10 -11    1.35    0.11
   7 -10 -11   -0.15    0.10
  -1  -9 -11    1.31    0.16
   0  -9 -11    1.29    0.17
   1  -9 -11    0.59    0.14
   2  -9 -11   -0.07    0.10
   3  -9 -11   -0.01    0.11
   4  -9 -11    0.25    0.12
   5  -9 -11   -0.04    0.08
   6  -9 -11    0.68    0.09
   7  -9 -11   -0.01    0.08
   8  -9 -11   -0.12    0.08
   9  -9 -11   -0.09    0.08
  -2  -8 -11   -0.19    0.15
   0  -8 -11    0.11    0.11
   1  -8 -11    4.35    0.24
   2  -8 -11    2.38    0.19
   3  -8 -11    1.24    0.15
   4  -8 -11   -0.09    0.10
   5  -8 -11    2.23    0.12
   6  -8 -11    0.68    0.08
   7  -8 -11   -0.16    0.08
   8  -8 -11    5.54    0.19
   9  -8 -11    0.78    0.10
  10  -8 -11    2.06    0.14
  -3  -7 -11    0.03    0.19
  -2  -7 -11    0.21    0.12
  -1  -7 -11    0.26    0.10
   0  -7 -11    0.40    0.10
   1  -7 -11    0.52    0.13
   2  -7 -11    0.83    0.13
   3  -7 -11    2.07    0.17
   4  -7 -11    0.57    0.12
   5  -7 -11    0.82    0.08
   6  -7 -11    0.63    0.08
   7  -7 -11    0.64    0.08
   8  -7 -11   -0.07    0.07
   9  -7 -11    6.04    0.20
  10  -7 -11    0.13    0.09
  11  -7 -11   -0.06    0.08
  -4  -6 -11    0.93    0.16
  -3  -6 -11    0.07    0.11
  -2  -6 -11   -0.17    0.09
  -1  -6 -11    0.61    0.13
   0  -6 -11    0.01    0.06
   1  -6 -11    0.21    0.09
   2  -6 -11    0.88    0.13
   3  -6 -11    2.29    0.17
   4  -6 -11    1.87    0.16
   5  -6 -11    0.06    0.06
   6  -6 -11    1.50    0.10
   7  -6 -11    5.85    0.18
   8  -6 -11    0.39    0.07
   9  -6 -11    2.70    0.14
  10  -6 -11    0.31    0.07
  11  -6 -11    1.53    0.17
  12  -6 -11    0.32    0.09
  -4  -5 -11   -0.06    0.13
  -3  -5 -11    0.67    0.12
  -2  -5 -11    0.10    0.10
  -1  -5 -11    0.03    0.10
   0  -5 -11    0.44    0.10
   1  -5 -11    0.46    0.13
   2  -5 -11   -0.02    0.08
   3  -5 -11    4.09    0.21
   4  -5 -11   -0.10    0.06
   5  -5 -11    0.24    0.06
   6  -5 -11    0.30    0.07
   7  -5 -11   -0.06    0.06
   8  -5 -11   12.52    0.34
   9  -5 -11    5.59    0.20
  10  -5 -11    3.77    0.18
  11  -5 -11    4.61    0.20
  12  -5 -11    2.52    0.31
  13  -5 -11    0.88    0.14
  -5  -4 -11    0.34    0.24
  -4  -4 -11   -0.02    0.12
  -3  -4 -11    0.83    0.12
  -2  -4 -11    2.14    0.15
  -1  -4 -11    0.00    0.09
   0  -4 -11    2.24    0.16
   1  -4 -11    0.02    0.08
   2  -4 -11    9.42    0.47
   3  -4 -11    0.16    0.08
   4  -4 -11    0.04    0.04
   5  -4 -11    1.46    0.11
   6  -4 -11    1.91    0.12
   7  -4 -11    0.04    0.04
   8  -4 -11    9.51    0.27
   9  -4 -11    4.87    0.19
  10  -4 -11    1.32    0.12
  11  -4 -11    2.03    0.18
  12  -4 -11    0.71    0.13
  13  -4 -11    0.59    0.13
  -5  -3 -11    1.40    0.27
  -4  -3 -11   -0.14    0.11
  -3  -3 -11    5.31    0.26
  -2  -3 -11    0.01    0.09
  -1  -3 -11    6.62    0.27
   0  -3 -11    1.36    0.14
   1  -3 -11    3.32    0.18
   2  -3 -11   10.79    0.36
   3  -3 -11   18.98    0.78
   4  -3 -11    5.68    0.17
   5  -3 -11    5.79    0.16
   6  -3 -11    8.68    0.30
   7  -3 -11   10.73    0.25
   8  -3 -11   11.15    0.26
   9  -3 -11    0.21    0.06
  10  -3 -11    5.69    0.17
  11  -3 -11   -0.08    0.09
  12  -3 -11    0.26    0.11
  13  -3 -11   -0.07    0.10
  -5  -2 -11    0.28    0.24
  -4  -2 -11   -0.18    0.10
  -3  -2 -11   -0.16    0.09
  -2  -2 -11    3.38    0.32
  -1  -2 -11   11.50    0.33
   0  -2 -11    0.15    0.09
   1  -2 -11    0.12    0.09
   2  -2 -11   38.06    0.98
   3  -2 -11    0.11    0.08
   4  -2 -11   18.51    0.37
   5  -2 -11    0.38    0.13
   6  -2 -11    7.06    0.20
   7  -2 -11    4.04    0.13
   8  -2 -11    0.25    0.06
   9  -2 -11    3.48    0.13
  10  -2 -11    0.64    0.08
  11  -2 -11    0.05    0.08
  12  -2 -11   -0.03    0.09
  13  -2 -11    0.12    0.11
  14  -2 -11    1.49    0.17
  -5  -1 -11   -0.20    0.11
  -4  -1 -11    0.94    0.12
  -3  -1 -11   -0.08    0.09
  -2  -1 -11    0.32    0.09
   0  -1 -11    5.16    0.32
   1  -1 -11   -0.14    0.07
   2  -1 -11    1.39    0.14
   3  -1 -11   -0.03    0.08
   4  -1 -11    0.90    0.07
   5  -1 -11    3.23    0.11
   6  -1 -11   -0.03    0.04
   7  -1 -11    0.08    0.05
   8  -1 -11   11.86    0.30
   9  -1 -11    1.16    0.10
  10  -1 -11    0.73    0.11
  11  -1 -11    0.04    0.08
  12  -1 -11    0.38    0.10
  13  -1 -11    0.09    0.09
  14  -1 -11    0.86    0.13
  -5   0 -11   -0.12    0.13
  -4   0 -11   -0.15    0.09
  -3   0 -11   -0.08    0.08
  -2   0 -11   -0.10    0.08
  -1   0 -11   -0.05    0.08
   0   0 -11   -0.05    0.07
   1   0 -11   -0.09    0.06
   2   0 -11   -0.02    0.08
   3   0 -11   -0.07    0.07
   4   0 -11   -0.06    0.04
   5   0 -11    0.01    0.04
   6   0 -11   -0.03    0.04
   7   0 -11   -0.06    0.04
   8   0 -11   -0.07    0.05
   9   0 -11   -0.05    0.05
  10   0 -11   -0.12    0.07
  11   0 -11   -0.12    0.07
  12   0 -11    0.03    0.09
  13   0 -11   -0.02    0.08
  -5   1 -11   -0.10    0.17
  -4   1 -11    1.03    0.16
  -3   1 -11   -0.14    0.09
  -2   1 -11    0.45    0.11
  -1   1 -11    5.50    0.24
   0   1 -11    4.88    0.23
   1   1 -11   -0.11    0.08
   2   1 -11    1.40    0.19
   3   1 -11    0.05    0.06
   4   1 -11    1.10    0.07
   5   1 -11    2.86    0.10
   6   1 -11    0.01    0.04
   7   1 -11    0.12    0.05
   8   1 -11   11.31    0.25
   9   1 -11    1.17    0.11
  10   1 -11    0.56    0.09
  11   1 -11    0.09    0.08
  12   1 -11    0.11    0.08
  13   1 -11    0.14    0.10
  14   1 -11    1.10    0.14
  -5   2 -11    0.21    0.14
  -4   2 -11   -0.08    0.16
  -3   2 -11   -0.12    0.11
  -2   2 -11    3.60    0.21
  -1   2 -11   13.15    0.58
   0   2 -11    0.18    0.09
   1   2 -11    0.18    0.09
   2   2 -11   34.69    0.97
   3   2 -11    0.14    0.04
   4   2 -11   18.36    0.52
   5   2 -11    0.51    0.07
   6   2 -11    7.02    0.24
   7   2 -11    4.07    0.18
   8   2 -11    0.21    0.05
   9   2 -11    3.42    0.17
  10   2 -11    0.55    0.09
  11   2 -11    0.12    0.08
  12   2 -11    0.03    0.08
  13   2 -11    0.08    0.09
  14   2 -11    1.02    0.20
  -5   3 -11    1.62    0.28
  -4   3 -11    0.25    0.18
  -3   3 -11    5.51    0.37
  -2   3 -11    0.01    0.08
  -1   3 -11    6.62    0.28
   0   3 -11    1.29    0.14
   1   3 -11    3.20    0.26
   2   3 -11   11.04    0.51
   3   3 -11   19.00    0.37
   4   3 -11    5.72    0.18
   5   3 -11    5.96    0.16
   6   3 -11    9.19    0.25
   7   3 -11   10.55    0.24
   8   3 -11   11.29    0.29
   9   3 -11    0.27    0.08
  10   3 -11    5.45    0.23
  11   3 -11    0.11    0.08
  12   3 -11    0.59    0.11
  13   3 -11   -0.03    0.09
  -5   4 -11    0.64    0.17
  -4   4 -11   -0.11    0.11
  -3   4 -11    0.71    0.14
  -2   4 -11    1.85    0.24
  -1   4 -11    0.08    0.07
   0   4 -11    2.00    0.23
   1   4 -11   -0.07    0.09
   2   4 -11    9.49    0.34
   3   4 -11    0.15    0.05
   4   4 -11   -0.06    0.05
   5   4 -11    1.61    0.09
   6   4 -11    1.77    0.10
   7   4 -11    0.07    0.05
   8   4 -11    9.46    0.31
   9   4 -11    4.62    0.30
  10   4 -11    1.11    0.17
  11   4 -11    2.49    0.15
  12   4 -11    1.80    0.23
  13   4 -11    0.64    0.10
  -4   5 -11    0.07    0.13
  -3   5 -11    0.53    0.14
  -2   5 -11    0.00    0.10
  -1   5 -11    0.02    0.10
   0   5 -11    0.48    0.11
   1   5 -11    0.38    0.14
   2   5 -11    0.03    0.06
   3   5 -11    4.26    0.15
   4   5 -11   -0.01    0.04
   5   5 -11    0.28    0.06
   6   5 -11    0.33    0.06
   7   5 -11   -0.02    0.05
   8   5 -11   11.52    0.53
   9   5 -11    5.29    0.31
  10   5 -11    3.88    0.20
  11   5 -11    4.42    0.22
  12   5 -11    2.63    0.18
  13   5 -11    1.13    0.20
  -4   6 -11    1.39    0.19
  -3   6 -11    0.10    0.13
  -2   6 -11   -0.06    0.11
  -1   6 -11    0.51    0.11
   0   6 -11   -0.06    0.09
   1   6 -11    0.17    0.10
   2   6 -11    0.90    0.13
   3   6 -11    2.35    0.11
   4   6 -11    1.89    0.10
   5   6 -11   -0.05    0.05
   6   6 -11    1.56    0.09
   7   6 -11    5.60    0.23
   8   6 -11    0.67    0.11
   9   6 -11    3.03    0.18
  10   6 -11    0.54    0.10
  11   6 -11    1.35    0.14
  12   6 -11    0.30    0.10
  -3   7 -11    0.02    0.13
  -2   7 -11    0.39    0.13
  -1   7 -11    0.37    0.12
   0   7 -11    0.51    0.12
   1   7 -11    0.41    0.11
   2   7 -11    0.74    0.13
   3   7 -11    2.04    0.11
   4   7 -11    0.81    0.08
   5   7 -11    1.03    0.08
   6   7 -11    0.79    0.08
   7   7 -11    0.81    0.11
   8   7 -11   -0.05    0.07
   9   7 -11    5.66    0.25
  10   7 -11    0.19    0.10
  11   7 -11   -0.04    0.08
  -2   8 -11   -0.03    0.11
  -1   8 -11    8.41    0.48
   0   8 -11    0.10    0.11
   1   8 -11    4.32    0.24
   2   8 -11    2.61    0.19
   3   8 -11    1.66    0.10
   4   8 -11   -0.02    0.06
   5   8 -11    2.33    0.12
   6   8 -11    1.22    0.18
   7   8 -11    0.00    0.08
   8   8 -11    5.26    0.24
   9   8 -11    0.81    0.12
  10   8 -11    2.25    0.17
  -1   9 -11    0.82    0.16
   0   9 -11    0.69    0.14
   1   9 -11    0.43    0.13
   2   9 -11   -0.08    0.08
   3   9 -11    0.13    0.07
   4   9 -11    0.10    0.07
   5   9 -11   -0.02    0.06
   6   9 -11    0.88    0.12
   7   9 -11   -0.03    0.09
   8   9 -11    0.10    0.07
   9   9 -11    0.03    0.09
   1  10 -11    0.06    0.13
   2  10 -11    0.03    0.09
   3  10 -11   -0.10    0.07
   4  10 -11   -0.04    0.08
   5  10 -11    2.05    0.17
   6  10 -11    1.62    0.15
   7  10 -11   -0.20    0.09
   2 -11 -10    0.25    0.14
   3 -11 -10    2.40    0.23
   4 -11 -10    4.90    0.29
   5 -11 -10    0.20    0.08
   6 -11 -10    0.17    0.10
  -1 -10 -10   -0.11    0.12
   0 -10 -10   -0.19    0.10
   1 -10 -10    0.07    0.12
   2 -10 -10    5.14    0.27
   3 -10 -10   -0.11    0.12
   4 -10 -10    0.87    0.10
   5 -10 -10    0.01    0.07
   6 -10 -10    0.25    0.12
   7 -10 -10   -0.07    0.11
   8 -10 -10    1.48    0.14
  -1  -9 -10   -0.07    0.11
   0  -9 -10    0.11    0.12
   1  -9 -10   -0.12    0.10
   2  -9 -10   -0.03    0.10
   3  -9 -10    0.52    0.13
   4  -9 -10    0.22    0.07
   5  -9 -10    1.24    0.10
   6  -9 -10    0.13    0.07
   7  -9 -10   -0.01    0.08
   8  -9 -10    0.05    0.09
   9  -9 -10    0.96    0.13
  10  -9 -10    0.10    0.11
  -3  -8 -10   -0.07    0.25
  -2  -8 -10    0.11    0.16
  -1  -8 -10    0.48    0.13
   0  -8 -10    0.23    0.10
   1  -8 -10    0.43    0.11
   2  -8 -10    3.01    0.19
   3  -8 -10   -0.10    0.09
   4  -8 -10   -0.04    0.06
   5  -8 -10   -0.10    0.06
   6  -8 -10    2.68    0.12
   7  -8 -10    2.58    0.18
   8  -8 -10    0.65    0.11
   9  -8 -10    0.98    0.13
  10  -8 -10    0.48    0.12
  11  -8 -10    0.63    0.13
  -4  -7 -10    0.02    0.19
  -3  -7 -10   -0.29    0.21
  -2  -7 -10   -0.13    0.09
  -1  -7 -10    0.44    0.10
   0  -7 -10   -0.05    0.09
   1  -7 -10   -0.04    0.08
   2  -7 -10    0.03    0.09
   3  -7 -10    3.80    0.21
   4  -7 -10    3.78    0.16
   5  -7 -10    0.13    0.05
   6  -7 -10    1.96    0.11
   7  -7 -10    0.23    0.07
   8  -7 -10    0.41    0.07
   9  -7 -10    6.50    0.28
  10  -7 -10    0.07    0.10
  11  -7 -10    1.15    0.15
  12  -7 -10    0.08    0.11
  -5  -6 -10    0.54    0.16
  -4  -6 -10    0.60    0.20
  -3  -6 -10   -0.08    0.08
  -2  -6 -10    0.45    0.11
  -1  -6 -10    0.56    0.15
   0  -6 -10    0.59    0.11
   1  -6 -10    0.21    0.09
   2  -6 -10    0.90    0.12
   3  -6 -10    4.92    0.23
   4  -6 -10    8.82    0.21
   5  -6 -10    0.55    0.07
   6  -6 -10    0.24    0.06
   7  -6 -10   13.78    0.31
   8  -6 -10    1.63    0.11
   9  -6 -10   13.79    0.31
  10  -6 -10    6.32    0.20
  11  -6 -10    5.25    0.21
  12  -6 -10    0.04    0.15
  -5  -5 -10   -0.09    0.12
  -4  -5 -10   -0.14    0.12
  -3  -5 -10    0.14    0.07
  -2  -5 -10    0.15    0.10
  -1  -5 -10    2.61    0.17
   0  -5 -10    0.78    0.16
   1  -5 -10    0.71    0.11
   2  -5 -10    1.18    0.13
   3  -5 -10    1.17    0.09
   4  -5 -10    0.03    0.05
   5  -5 -10    0.56    0.07
   6  -5 -10   16.99    0.35
   7  -5 -10    4.66    0.15
   8  -5 -10    3.79    0.14
   9  -5 -10    2.94    0.13
  10  -5 -10    8.74    0.27
  11  -5 -10    3.48    0.17
  12  -5 -10    2.62    0.29
  13  -5 -10    6.09    0.43
  -6  -4 -10    0.40    0.26
  -5  -4 -10    5.32    0.27
  -4  -4 -10    0.28    0.08
  -3  -4 -10    6.63    0.20
  -2  -4 -10    0.75    0.11
  -1  -4 -10    6.93    0.27
   0  -4 -10    0.12    0.08
   1  -4 -10    0.00    0.04
   2  -4 -10    6.06    0.25
   3  -4 -10   18.34    0.43
   4  -4 -10    3.22    0.11
   5  -4 -10    0.98    0.08
   6  -4 -10    0.22    0.06
   7  -4 -10    1.32    0.11
   8  -4 -10    1.65    0.14
   9  -4 -10    2.44    0.13
  10  -4 -10    0.51    0.09
  11  -4 -10   -0.04    0.09
  12  -4 -10    0.87    0.17
  13  -4 -10   -0.17    0.10
  -6  -3 -10    3.30    0.40
  -5  -3 -10   -0.04    0.18
  -4  -3 -10    0.12    0.08
  -3  -3 -10    1.50    0.16
  -2  -3 -10    1.43    0.11
  -1  -3 -10    0.09    0.09
   0  -3 -10    4.40    0.20
   1  -3 -10    1.33    0.13
   2  -3 -10    0.66    0.14
   3  -3 -10    6.23    0.22
   4  -3 -10    0.44    0.07
   5  -3 -10    2.64    0.12
   6  -3 -10    5.39    0.18
   7  -3 -10    3.20    0.14
   8  -3 -10    0.75    0.09
   9  -3 -10   20.45    0.48
  10  -3 -10    0.48    0.07
  11  -3 -10    2.36    0.18
  12  -3 -10    0.48    0.12
  13  -3 -10    2.05    0.18
  14  -3 -10    1.23    0.16
  -6  -2 -10    0.09    0.14
  -5  -2 -10    1.97    0.28
  -4  -2 -10    0.09    0.09
  -3  -2 -10   -0.05    0.06
  -2  -2 -10    0.82    0.12
  -1  -2 -10    3.29    0.18
   0  -2 -10    3.44    0.18
   1  -2 -10   53.58    1.36
   2  -2 -10   24.86    0.68
   3  -2 -10   35.13    0.65
   4  -2 -10    0.00    0.03
   5  -2 -10   16.39    0.33
   6  -2 -10    3.16    0.11
   7  -2 -10    4.51    0.13
   8  -2 -10    8.35    0.20
   9  -2 -10    3.16    0.12
  10  -2 -10    0.36    0.07
  11  -2 -10    0.18    0.09
  12  -2 -10   -0.03    0.09
  13  -2 -10    0.83    0.13
  14  -2 -10    1.17    0.16
  -6  -1 -10    2.79    0.37
  -5  -1 -10    0.06    0.09
  -4  -1 -10    0.69    0.11
  -3  -1 -10   10.10    0.29
  -2  -1 -10    2.74    0.19
  -1  -1 -10    7.89    0.31
   0  -1 -10    0.89    0.12
   1  -1 -10   -0.13    0.07
   2  -1 -10    4.43    0.20
   3  -1 -10   -0.06    0.03
   4  -1 -10   -0.03    0.03
   5  -1 -10    0.10    0.04
   6  -1 -10    0.01    0.03
   7  -1 -10    0.03    0.03
   8  -1 -10    0.07    0.05
   9  -1 -10    0.89    0.08
  10  -1 -10    0.14    0.08
  11  -1 -10    0.27    0.09
  12  -1 -10    3.67    0.20
  13  -1 -10    1.42    0.16
  14  -1 -10    3.03    0.20
  -5   0 -10    2.69    0.17
  -4   0 -10    0.30    0.18
  -3   0 -10    1.60    0.16
  -2   0 -10    2.11    0.16
  -1   0 -10    1.36    0.14
   0   0 -10   -0.06    0.05
   1   0 -10    0.52    0.10
   2   0 -10    1.12    0.11
   3   0 -10    1.71    0.07
   4   0 -10    1.36    0.07
   5   0 -10    0.07    0.04
   6   0 -10    0.05    0.04
   7   0 -10    1.37    0.08
   8   0 -10    0.01    0.04
   9   0 -10   13.92    0.29
  10   0 -10   16.63    0.49
  11   0 -10   -0.02    0.07
  12   0 -10    0.10    0.08
  13   0 -10   20.71    0.61
  14   0 -10   -0.09    0.09
  -6   1 -10    2.60    0.33
  -5   1 -10   -0.08    0.11
  -4   1 -10    0.61    0.13
  -3   1 -10   10.25    0.35
  -2   1 -10    2.62    0.17
  -1   1 -10    7.97    0.30
   0   1 -10    0.69    0.10
   1   1 -10    0.03    0.05
   3   1 -10    0.00    0.03
   4   1 -10    0.03    0.04
   5   1 -10    0.14    0.04
   6   1 -10    0.00    0.04
   7   1 -10   -0.01    0.04
   8   1 -10    0.05    0.04
   9   1 -10    0.92    0.10
  10   1 -10    0.17    0.07
  11   1 -10    0.29    0.08
  12   1 -10    3.58    0.19
  13   1 -10    1.02    0.13
  14   1 -10    3.14    0.21
  -6   2 -10   -0.01    0.13
  -5   2 -10    1.68    0.17
  -4   2 -10    0.31    0.08
  -3   2 -10   -0.08    0.10
  -2   2 -10    0.93    0.13
  -1   2 -10    3.20    0.25
   0   2 -10    3.61    0.18
   1   2 -10   55.15    1.37
   2   2 -10   24.32    0.47
   3   2 -10   36.29    0.65
   4   2 -10    0.04    0.03
   5   2 -10   16.13    0.44
   6   2 -10    2.93    0.14
   7   2 -10    4.38    0.18
   8   2 -10    8.20    0.28
   9   2 -10    3.06    0.16
  10   2 -10    0.41    0.09
  11   2 -10    0.40    0.08
  12   2 -10    0.06    0.08
  13   2 -10    0.59    0.12
  14   2 -10    1.02    0.14
  -6   3 -10    2.88    0.23
  -5   3 -10   -0.18    0.12
  -4   3 -10    0.12    0.11
  -3   3 -10    1.73    0.23
  -2   3 -10    1.14    0.13
  -1   3 -10    0.05    0.09
   0   3 -10    4.17    0.20
   1   3 -10    1.52    0.20
   2   3 -10    0.70    0.06
   3   3 -10    6.51    0.16
   4   3 -10    0.48    0.05
   5   3 -10    2.50    0.09
   6   3 -10    5.40    0.14
   7   3 -10    3.06    0.11
   8   3 -10    0.85    0.10
   9   3 -10   20.53    0.57
  10   3 -10    0.75    0.10
  11   3 -10    2.64    0.16
  12   3 -10    0.78    0.11
  13   3 -10    2.11    0.17
  14   3 -10    1.25    0.15
  -6   4 -10    0.39    0.15
  -5   4 -10    5.60    0.28
  -4   4 -10    0.12    0.11
  -3   4 -10    6.47    0.29
  -2   4 -10    0.69    0.17
  -1   4 -10    6.30    0.37
   0   4 -10    0.06    0.07
   1   4 -10   -0.07    0.08
   2   4 -10    6.09    0.16
   3   4 -10   18.99    0.37
   4   4 -10    3.28    0.11
   5   4 -10    1.04    0.07
   6   4 -10    0.23    0.05
   7   4 -10    1.23    0.08
   8   4 -10    1.47    0.17
   9   4 -10    1.96    0.16
  10   4 -10    0.55    0.09
  11   4 -10    0.01    0.07
  12   4 -10    1.49    0.13
  13   4 -10    0.18    0.09
  -5   5 -10   -0.09    0.12
  -4   5 -10   -0.10    0.11
  -3   5 -10    0.01    0.11
  -2   5 -10    0.18    0.10
  -1   5 -10    2.18    0.17
   0   5 -10    0.71    0.11
   1   5 -10    0.81    0.18
   2   5 -10    1.44    0.09
   3   5 -10    1.24    0.09
   4   5 -10    0.06    0.04
   5   5 -10    0.76    0.08
   6   5 -10   17.23    0.40
   7   5 -10    4.65    0.16
   8   5 -10    3.75    0.25
   9   5 -10    2.93    0.13
  10   5 -10    8.24    0.24
  11   5 -10    3.45    0.14
  12   5 -10    2.45    0.17
  13   5 -10    7.67    0.30
  -5   6 -10    0.59    0.12
  -4   6 -10    1.09    0.17
  -3   6 -10   -0.13    0.10
  -2   6 -10    0.35    0.11
  -1   6 -10    0.46    0.12
   0   6 -10    0.62    0.12
   1   6 -10    0.00    0.09
   2   6 -10    0.91    0.07
   3   6 -10    5.19    0.15
   4   6 -10    8.54    0.21
   5   6 -10    0.83    0.07
   6   6 -10    0.25    0.06
   7   6 -10   13.53    0.41
   8   6 -10    1.71    0.14
   9   6 -10   13.15    0.30
  10   6 -10    6.27    0.21
  11   6 -10    5.23    0.20
  12   6 -10   -0.02    0.06
  13   6 -10    0.36    0.21
  -4   7 -10   -0.23    0.12
  -3   7 -10    0.01    0.09
  -2   7 -10   -0.03    0.11
  -1   7 -10    0.96    0.15
   0   7 -10   -0.07    0.09
   1   7 -10   -0.08    0.08
   2   7 -10    0.03    0.05
   3   7 -10    4.04    0.13
   4   7 -10    3.79    0.13
   5   7 -10    0.13    0.05
   6   7 -10    1.73    0.10
   7   7 -10    0.14    0.08
   8   7 -10    0.60    0.10
   9   7 -10    6.85    0.27
  10   7 -10   -0.01    0.06
  11   7 -10    1.42    0.09
  12   7 -10    0.03    0.07
  -3   8 -10   -0.03    0.12
  -2   8 -10    0.13    0.11
  -1   8 -10    0.38    0.11
   0   8 -10    0.17    0.08
   1   8 -10    0.82    0.09
   2   8 -10    2.39    0.11
   3   8 -10    0.01    0.05
   4   8 -10    0.02    0.06
   5   8 -10    0.01    0.05
   6   8 -10    2.51    0.22
   7   8 -10    3.06    0.17
   9   8 -10    1.48    0.14
  10   8 -10    0.60    0.11
  11   8 -10    0.82    0.09
  -2   9 -10    1.16    0.16
  -1   9 -10   -0.01    0.11
   0   9 -10    0.13    0.11
   1   9 -10    0.00    0.06
   2   9 -10   -0.01    0.06
   3   9 -10    0.75    0.08
   4   9 -10    0.23    0.07
   5   9 -10    1.33    0.10
   6   9 -10    0.34    0.09
   7   9 -10    0.06    0.08
   8   9 -10   -0.01    0.07
  10   9 -10    0.27    0.10
  -1  10 -10   -0.08    0.13
   0  10 -10   -0.03    0.12
   1  10 -10    0.00    0.07
   2  10 -10    5.23    0.17
   3  10 -10   -0.08    0.06
   4  10 -10    1.16    0.12
   5  10 -10    0.20    0.09
   6  10 -10   -0.04    0.08
   7  10 -10    0.00    0.08
   8  10 -10    1.54    0.15
   2  11 -10    0.40    0.08
   3  11 -10    2.43    0.15
   4  11 -10    5.02    0.20
   5  11 -10    0.39    0.11
   6  11 -10    0.36    0.11
   0 -11  -9    0.00    0.12
   1 -11  -9    0.35    0.17
   2 -11  -9   -0.05    0.12
   3 -11  -9    0.50    0.14
   4 -11  -9   -0.04    0.10
   5 -11  -9   -0.02    0.10
   6 -11  -9    0.47    0.11
   7 -11  -9    0.00    0.10
  -1 -10  -9   -0.01    0.11
   0 -10  -9    0.24    0.12
   1 -10  -9   -0.02    0.11
   2 -10  -9    0.03    0.12
   3 -10  -9    0.04    0.07
   4 -10  -9   -0.25    0.08
   5 -10  -9    1.65    0.15
   6 -10  -9    1.83    0.16
   7 -10  -9    0.04    0.09
   8 -10  -9   -0.06    0.10
   9 -10  -9    1.34    0.15
  -4  -9  -9   -0.14    0.23
  -3  -9  -9   -0.33    0.21
  -2  -9  -9    0.89    0.24
  -1  -9  -9    3.46    0.21
   0  -9  -9    0.21    0.12
   1  -9  -9    0.16    0.09
   2  -9  -9    0.31    0.11
   3  -9  -9    0.20    0.07
   4  -9  -9    1.45    0.14
   5  -9  -9    0.42    0.09
   6  -9  -9    0.62    0.10
   7  -9  -9    0.19    0.09
   8  -9  -9   -0.05    0.09
  10  -9  -9    0.12    0.15
  -4  -8  -9    0.58    0.22
  -3  -8  -9    1.00    0.26
  -2  -8  -9    1.43    0.15
  -1  -8  -9    5.30    0.24
   0  -8  -9    0.09    0.09
   1  -8  -9    2.71    0.18
   2  -8  -9    0.09    0.09
   3  -8  -9    3.75    0.13
   4  -8  -9    3.72    0.13
   5  -8  -9    1.40    0.13
   6  -8  -9    0.27    0.08
   7  -8  -9   -0.02    0.08
   8  -8  -9    0.19    0.06
   9  -8  -9    0.68    0.13
  10  -8  -9    0.00    0.09
  11  -8  -9   -0.13    0.10
  -5  -7  -9   -0.02    0.22
  -4  -7  -9    0.92    0.14
  -3  -7  -9   -0.08    0.13
  -2  -7  -9    0.08    0.06
  -1  -7  -9   -0.07    0.09
   0  -7  -9    1.75    0.15
   1  -7  -9    0.01    0.08
   2  -7  -9   24.10    0.67
   3  -7  -9    0.18    0.05
   4  -7  -9    0.97    0.08
   5  -7  -9   11.87    0.28
   6  -7  -9    0.37    0.08
   7  -7  -9    3.79    0.28
   8  -7  -9    0.11    0.10
   9  -7  -9    5.94    0.26
  10  -7  -9   -0.03    0.09
  11  -7  -9    0.06    0.10
  12  -7  -9   -0.02    0.12
  -6  -6  -9    0.03    0.23
  -5  -6  -9    0.28    0.23
  -4  -6  -9    0.20    0.11
  -3  -6  -9    0.77    0.10
  -2  -6  -9    0.57    0.16
  -1  -6  -9    1.59    0.14
   0  -6  -9    1.06    0.13
   1  -6  -9    4.73    0.21
   2  -6  -9    6.40    0.26
   3  -6  -9    5.15    0.15
   4  -6  -9   17.31    0.35
   5  -6  -9    3.30    0.15
   6  -6  -9   34.55    0.64
   7  -6  -9    0.16    0.08
   8  -6  -9    1.35    0.12
   9  -6  -9    9.35    0.33
  10  -6  -9    0.48    0.11
  11  -6  -9    0.12    0.11
  12  -6  -9   -0.05    0.16
  13  -6  -9   -0.03    0.16
  -6  -5  -9   -0.09    0.20
  -5  -5  -9    0.73    0.14
  -4  -5  -9    0.38    0.12
  -3  -5  -9    0.13    0.08
  -2  -5  -9    1.00    0.12
  -1  -5  -9    1.53    0.18
   0  -5  -9   -0.04    0.07
   1  -5  -9    2.03    0.14
   2  -5  -9   10.98    0.25
   3  -5  -9    3.26    0.11
   4  -5  -9   10.23    0.23
   5  -5  -9    3.63    0.12
   6  -5  -9    0.39    0.06
   7  -5  -9    3.31    0.12
   8  -5  -9    1.85    0.10
   9  -5  -9   -0.06    0.08
  10  -5  -9    1.14    0.14
  11  -5  -9    1.99    0.24
  12  -5  -9    0.13    0.07
  13  -5  -9    0.43    0.09
  -7  -4  -9   -0.13    0.14
  -6  -4  -9    0.70    0.14
  -5  -4  -9    0.52    0.21
  -4  -4  -9    4.06    0.22
  -3  -4  -9    0.27    0.08
  -2  -4  -9    0.60    0.10
  -1  -4  -9    2.86    0.16
   0  -4  -9   -0.03    0.04
   1  -4  -9   -0.02    0.07
   2  -4  -9    5.16    0.14
   3  -4  -9    8.76    0.20
   4  -4  -9    1.58    0.08
   5  -4  -9    0.08    0.04
   6  -4  -9    1.92    0.09
   7  -4  -9    6.72    0.18
   8  -4  -9   15.75    0.33
   9  -4  -9   -0.05    0.05
  10  -4  -9    8.86    0.25
  11  -4  -9    0.04    0.06
  12  -4  -9    2.13    0.26
  13  -4  -9    0.70    0.18
  14  -4  -9    1.15    0.16
  -7  -3  -9    0.74    0.16
  -6  -3  -9   -0.08    0.19
  -5  -3  -9    0.92    0.14
  -4  -3  -9    1.36    0.11
  -3  -3  -9    0.51    0.09
  -2  -3  -9   23.86    0.53
  -1  -3  -9    0.17    0.08
   0  -3  -9    1.30    0.12
   1  -3  -9   16.26    0.70
   2  -3  -9    2.72    0.11
   3  -3  -9   12.62    0.32
   4  -3  -9    3.01    0.12
   5  -3  -9    0.04    0.03
   6  -3  -9    3.43    0.13
   7  -3  -9   -0.05    0.03
   8  -3  -9    0.17    0.06
   9  -3  -9    0.01    0.04
  10  -3  -9   11.61    0.30
  11  -3  -9    0.27    0.09
  12  -3  -9   -0.04    0.08
  13  -3  -9    0.99    0.14
  14  -3  -9   -0.07    0.11
  -7  -2  -9   -0.09    0.20
  -6  -2  -9    1.27    0.15
  -5  -2  -9    9.74    0.29
  -4  -2  -9   -0.14    0.07
  -3  -2  -9    0.42    0.10
  -2  -2  -9   13.87    0.35
  -1  -2  -9    9.94    0.33
   0  -2  -9   21.08    0.60
   1  -2  -9    0.02    0.06
   2  -2  -9   14.53    0.34
   3  -2  -9    4.57    0.14
   4  -2  -9    4.11    0.12
   5  -2  -9   -0.02    0.03
   6  -2  -9    0.20    0.04
   7  -2  -9    0.18    0.04
   8  -2  -9   10.57    0.24
   9  -2  -9    0.03    0.05
  10  -2  -9    7.03    0.23
  11  -2  -9    0.66    0.11
  12  -2  -9    0.03    0.09
  13  -2  -9    1.90    0.17
  14  -2  -9    4.89    0.26
  -7  -1  -9    0.02    0.18
  -6  -1  -9    1.21    0.24
  -5  -1  -9    0.09    0.08
  -4  -1  -9    7.31    0.24
  -3  -1  -9    7.29    0.28
  -2  -1  -9    2.07    0.23
  -1  -1  -9   43.87    1.63
   0  -1  -9    8.17    0.28
   1  -1  -9   -0.01    0.07
   2  -1  -9    0.40    0.04
   3  -1  -9    1.11    0.06
   4  -1  -9    8.69    0.21
   5  -1  -9    5.22    0.15
   6  -1  -9    3.12    0.10
   7  -1  -9    3.38    0.11
   8  -1  -9   23.71    0.45
   9  -1  -9    6.22    0.16
  10  -1  -9   -0.01    0.07
  11  -1  -9    1.02    0.12
  12  -1  -9   -0.02    0.08
  13  -1  -9    0.02    0.09
  14  -1  -9    0.19    0.11
  -7   0  -9    0.07    0.20
  -6   0  -9   -0.17    0.15
  -5   0  -9   -0.09    0.08
  -4   0  -9   -0.10    0.07
  -3   0  -9   -0.02    0.07
  -2   0  -9   -0.05    0.06
  -1   0  -9   -0.13    0.05
   0   0  -9   -0.03    0.06
   1   0  -9   -0.05    0.06
   2   0  -9   -0.02    0.04
   3   0  -9   -0.02    0.03
   4   0  -9   -0.07    0.03
   6   0  -9    0.03    0.04
   7   0  -9   -0.05    0.04
   8   0  -9   -0.05    0.04
   9   0  -9   -0.05    0.04
  10   0  -9    0.00    0.07
  11   0  -9    0.02    0.06
  12   0  -9    0.01    0.07
  13   0  -9   -0.02    0.08
  14   0  -9    0.06    0.10
  -7   1  -9   -0.09    0.20
  -6   1  -9    0.96    0.11
  -5   1  -9    0.10    0.07
  -4   1  -9    7.23    0.28
  -3   1  -9    7.72    0.40
  -2   1  -9    2.28    0.15
  -1   1  -9   45.80    1.16
   0   1  -9    8.99    0.29
   1   1  -9   -0.02    0.04
   2   1  -9    0.36    0.05
   3   1  -9    1.23    0.06
   4   1  -9    8.74    0.19
   5   1  -9    5.22    0.13
   6   1  -9    3.16    0.10
   7   1  -9    3.37    0.10
   8   1  -9   23.23    0.44
   9   1  -9    6.38    0.23
  10   1  -9    0.12    0.07
  11   1  -9    0.81    0.10
  12   1  -9    0.03    0.07
  13   1  -9    0.11    0.09
  14   1  -9    0.18    0.11
  -7   2  -9   -0.13    0.17
  -6   2  -9    0.94    0.12
  -5   2  -9    9.07    0.47
  -4   2  -9   -0.01    0.07
  -3   2  -9    0.48    0.11
  -2   2  -9   13.00    0.41
  -1   2  -9    9.80    0.47
   0   2  -9   21.83    0.60
   1   2  -9    0.02    0.03
   2   2  -9   15.16    0.35
   3   2  -9    5.04    0.18
   4   2  -9    4.65    0.14
   5   2  -9    0.04    0.03
   6   2  -9    0.34    0.10
   7   2  -9    0.12    0.03
   8   2  -9   10.69    0.21
   9   2  -9    0.00    0.07
  10   2  -9    7.81    0.27
  11   2  -9    0.83    0.11
  12   2  -9    0.10    0.08
  13   2  -9    1.90    0.16
  14   2  -9    5.03    0.24
  -7   3  -9    0.96    0.20
  -6   3  -9   -0.11    0.11
  -5   3  -9    0.71    0.13
  -4   3  -9    1.56    0.16
  -3   3  -9    0.52    0.08
  -2   3  -9   22.99    0.93
  -1   3  -9    0.17    0.08
   0   3  -9    1.26    0.12
   1   3  -9   16.91    0.38
   2   3  -9    2.82    0.09
   3   3  -9   13.71    0.27
   4   3  -9    2.75    0.09
   5   3  -9    0.01    0.03
   6   3  -9    3.60    0.11
   7   3  -9   -0.06    0.03
   8   3  -9    0.22    0.05
   9   3  -9    0.03    0.04
  10   3  -9   11.04    0.25
  11   3  -9    0.39    0.06
  12   3  -9    0.11    0.08
  13   3  -9    1.43    0.15
  14   3  -9   -0.02    0.10
  -7   4  -9    0.07    0.13
  -6   4  -9    0.83    0.15
  -5   4  -9    0.72    0.14
  -4   4  -9    3.97    0.22
  -3   4  -9    0.30    0.10
  -2   4  -9    0.74    0.16
  -1   4  -9    2.73    0.23
   0   4  -9   -0.05    0.05
   1   4  -9   -0.06    0.04
   2   4  -9    5.49    0.14
   3   4  -9    8.95    0.20
   4   4  -9    1.70    0.08
   5   4  -9    0.06    0.04
   6   4  -9    1.95    0.08
   7   4  -9    6.73    0.13
   8   4  -9   15.41    0.45
   9   4  -9   -0.03    0.04
  10   4  -9    7.68    0.20
  11   4  -9    0.08    0.05
  12   4  -9    2.32    0.11
  13   4  -9    1.15    0.14
  14   4  -9    0.97    0.11
  -6   5  -9   -0.01    0.10
  -5   5  -9    0.61    0.14
  -4   5  -9    0.34    0.12
  -3   5  -9    0.11    0.10
  -2   5  -9    0.87    0.13
  -1   5  -9    1.63    0.14
   0   5  -9   -0.01    0.07
   1   5  -9    2.21    0.10
   2   5  -9   11.23    0.28
   3   5  -9    3.36    0.12
   4   5  -9    9.85    0.25
   5   5  -9    3.58    0.13
   6   5  -9    0.33    0.06
   7   5  -9    3.39    0.22
   8   5  -9    1.85    0.13
   9   5  -9   -0.02    0.05
  10   5  -9    1.14    0.08
  11   5  -9    2.49    0.11
  12   5  -9   -0.12    0.06
  13   5  -9    0.56    0.08
  -6   6  -9    0.00    0.12
  -5   6  -9    0.70    0.14
  -4   6  -9    0.33    0.12
  -3   6  -9    0.85    0.13
  -2   6  -9    0.65    0.17
  -1   6  -9    1.31    0.14
   0   6  -9    1.00    0.12
   1   6  -9    4.64    0.14
   2   6  -9    6.29    0.17
   3   6  -9    5.16    0.17
   4   6  -9   17.22    0.35
   5   6  -9    3.40    0.12
   6   6  -9   33.44    0.63
   7   6  -9    0.20    0.08
   8   6  -9    1.34    0.10
   9   6  -9    9.69    0.32
  10   6  -9    0.79    0.08
  11   6  -9    0.20    0.07
  12   6  -9    0.02    0.06
  13   6  -9   -0.01    0.07
  -5   7  -9    0.16    0.13
  -4   7  -9    0.94    0.15
  -3   7  -9    0.10    0.10
  -2   7  -9    0.12    0.10
  -1   7  -9    0.12    0.09
   0   7  -9    1.98    0.12
   1   7  -9    0.06    0.05
   2   7  -9   24.00    0.46
   3   7  -9    0.28    0.06
   4   7  -9    1.11    0.08
   5   7  -9   12.60    0.27
   6   7  -9    0.31    0.06
   7   7  -9    3.90    0.18
   8   7  -9    0.24    0.09
   9   7  -9    6.09    0.25
  10   7  -9   -0.01    0.06
  11   7  -9    0.22    0.07
  12   7  -9    0.05    0.07
  -5   8  -9    2.92    0.31
  -4   8  -9    0.89    0.15
  -3   8  -9    0.84    0.14
  -2   8  -9    1.18    0.14
  -1   8  -9    4.56    0.24
   0   8  -9    0.06    0.05
   1   8  -9    2.51    0.11
   2   8  -9    0.14    0.06
   3   8  -9    3.74    0.13
   4   8  -9    3.25    0.12
   5   8  -9    1.53    0.11
   6   8  -9    0.37    0.09
   7   8  -9    0.08    0.07
   8   8  -9    0.33    0.09
   9   8  -9    1.06    0.12
  10   8  -9    0.12    0.06
  11   8  -9    0.13    0.07
  -4   9  -9   -0.09    0.14
  -3   9  -9   -0.05    0.11
  -2   9  -9    0.64    0.14
  -1   9  -9    3.36    0.22
   0   9  -9    0.24    0.06
   1   9  -9    0.31    0.07
   2   9  -9    0.43    0.11
   3   9  -9    0.18    0.06
   4   9  -9    1.53    0.10
   5   9  -9    0.61    0.08
   6   9  -9    0.90    0.11
   7   9  -9    0.52    0.10
   8   9  -9    0.03    0.07
  10   9  -9    0.61    0.09
  11   9  -9    0.15    0.14
  -2  10  -9    0.65    0.15
  -1  10  -9    0.11    0.12
   0  10  -9    0.19    0.07
   1  10  -9   -0.10    0.06
   2  10  -9   -0.05    0.06
   3  10  -9    0.22    0.07
   4  10  -9   -0.08    0.06
   5  10  -9    1.78    0.15
   6  10  -9    1.91    0.15
   7  10  -9    0.25    0.09
   8  10  -9    0.07    0.09
   9  10  -9    1.37    0.15
   0  11  -9    0.22    0.07
   1  11  -9    0.23    0.07
   2  11  -9    0.10    0.07
   3  11  -9    0.59    0.08
   4  11  -9    0.14    0.08
   5  11  -9    0.14    0.10
   6  11  -9    1.14    0.19
   7  11  -9    0.01    0.09
   1 -12  -8    0.29    0.14
   3 -12  -8    0.30    0.17
   4 -12  -8   -0.18    0.10
   5 -12  -8   -0.21    0.11
  -1 -11  -8    0.37    0.14
   0 -11  -8   -0.07    0.11
   1 -11  -8    0.69    0.14
   2 -11  -8    4.58    0.42
   3 -11  -8    0.52    0.15
   4 -11  -8    1.29    0.14
   5 -11  -8    0.28    0.11
   6 -11  -8    0.45    0.12
   7 -11  -8    0.16    0.10
   8 -11  -8    0.04    0.10
  -3 -10  -8    0.87    0.27
  -1 -10  -8    0.67    0.13
   0 -10  -8    1.95    0.18
   1 -10  -8    0.42    0.12
   2 -10  -8   -0.08    0.10
   3 -10  -8    1.29    0.18
   4 -10  -8   -0.08    0.08
   5 -10  -8   -0.09    0.08
   6 -10  -8   -0.06    0.08
   7 -10  -8    0.67    0.16
   8 -10  -8   -0.09    0.09
   9 -10  -8    0.86    0.14
  10 -10  -8    0.83    0.21
  -5  -9  -8    0.21    0.14
  -4  -9  -8    1.01    0.24
  -3  -9  -8    2.41    0.33
  -2  -9  -8    1.70    0.16
  -1  -9  -8    3.91    0.21
   0  -9  -8    0.02    0.09
   1  -9  -8    0.00    0.09
   2  -9  -8    0.57    0.08
   3  -9  -8    0.97    0.11
   4  -9  -8    4.65    0.21
   5  -9  -8    0.94    0.11
   6  -9  -8    0.54    0.09
   7  -9  -8    0.57    0.10
   8  -9  -8    0.04    0.09
   9  -9  -8    0.06    0.09
  10  -9  -8    1.07    0.14
  11  -9  -8    0.36    0.12
  -5  -8  -8    0.29    0.14
  -4  -8  -8   -0.34    0.17
  -3  -8  -8    3.55    0.41
  -2  -8  -8    1.05    0.13
  -1  -8  -8   22.29    0.63
   0  -8  -8    0.27    0.10
   1  -8  -8    0.29    0.10
   2  -8  -8    6.62    0.18
   3  -8  -8    1.68    0.13
   4  -8  -8   14.39    0.43
   5  -8  -8   -0.09    0.07
   6  -8  -8    1.87    0.14
   7  -8  -8    1.16    0.12
   8  -8  -8    0.26    0.09
   9  -8  -8    0.12    0.06
  10  -8  -8   -0.05    0.09
  11  -8  -8   -0.04    0.10
  12  -8  -8    2.79    0.22
  -6  -7  -8    3.05    0.24
  -5  -7  -8    0.20    0.14
  -4  -7  -8    0.16    0.17
  -3  -7  -8    2.91    0.21
  -2  -7  -8    4.15    0.21
  -1  -7  -8    1.62    0.14
   0  -7  -8    0.05    0.08
   1  -7  -8    6.90    0.27
   2  -7  -8   11.94    0.26
   3  -7  -8    2.31    0.10
   4  -7  -8   19.18    0.55
   5  -7  -8    5.91    0.22
   6  -7  -8    0.00    0.06
   7  -7  -8    5.95    0.24
   8  -7  -8    0.11    0.06
   9  -7  -8    1.16    0.14
  10  -7  -8    2.65    0.18
  11  -7  -8   -0.11    0.09
  12  -7  -8   -0.08    0.11
  -7  -6  -8    0.18    0.15
  -6  -6  -8    0.04    0.21
  -5  -6  -8   -0.10    0.11
  -4  -6  -8    0.09    0.16
  -3  -6  -8    3.48    0.16
  -2  -6  -8   -0.04    0.07
  -1  -6  -8    1.24    0.12
   0  -6  -8    0.96    0.12
   1  -6  -8    8.07    0.21
   2  -6  -8   -0.05    0.04
   3  -6  -8   30.30    0.56
   4  -6  -8    0.29    0.07
   5  -6  -8   27.87    0.75
   6  -6  -8    0.17    0.07
   7  -6  -8   10.95    0.52
   8  -6  -8    3.29    0.17
   9  -6  -8   -0.02    0.07
  10  -6  -8    8.51    0.32
  11  -6  -8    0.88    0.13
  12  -6  -8    0.01    0.11
  13  -6  -8   -0.03    0.15
  -7  -5  -8   -0.22    0.13
  -6  -5  -8   -0.08    0.17
  -5  -5  -8    0.30    0.19
  -4  -5  -8    1.32    0.11
  -3  -5  -8    3.88    0.14
  -2  -5  -8    2.75    0.22
  -1  -5  -8   -0.02    0.06
   0  -5  -8    0.29    0.08
   1  -5  -8    1.58    0.08
   2  -5  -8   -0.06    0.03
   3  -5  -8   18.70    0.36
   4  -5  -8    3.36    0.11
   5  -5  -8    3.15    0.16
   6  -5  -8   21.16    0.58
   7  -5  -8    0.70    0.09
   8  -5  -8    7.90    0.28
   9  -5  -8    0.20    0.08
  10  -5  -8    5.28    0.25
  11  -5  -8    0.32    0.10
  12  -5  -8    0.26    0.07
  13  -5  -8   -0.07    0.14
  -8  -4  -8    0.24    0.14
  -7  -4  -8    2.72    0.37
  -6  -4  -8    1.02    0.22
  -5  -4  -8    2.26    0.18
  -4  -4  -8    4.31    0.17
  -3  -4  -8    0.29    0.07
  -2  -4  -8    4.69    0.20
  -1  -4  -8    0.38    0.11
   0  -4  -8    0.25    0.09
   1  -4  -8    7.14    0.16
   2  -4  -8    3.46    0.10
   3  -4  -8    2.41    0.09
   4  -4  -8    0.16    0.04
   5  -4  -8    0.42    0.05
   6  -4  -8   12.74    0.26
   7  -4  -8   15.14    0.43
   8  -4  -8    2.77    0.15
   9  -4  -8    0.34    0.09
  10  -4  -8    4.39    0.31
  11  -4  -8    0.43    0.14
  12  -4  -8    2.25    0.26
  13  -4  -8   -0.13    0.09
  14  -4  -8    0.07    0.12
  -8  -3  -8    0.44    0.22
  -7  -3  -8   -0.10    0.12
  -6  -3  -8    3.65    0.22
  -5  -3  -8   -0.02    0.10
  -4  -3  -8    0.57    0.11
  -3  -3  -8    0.03    0.06
  -2  -3  -8    6.72    0.24
  -1  -3  -8    0.15    0.07
   0  -3  -8    9.04    0.40
   1  -3  -8    0.12    0.03
   2  -3  -8    1.03    0.06
   3  -3  -8   18.77    0.36
   4  -3  -8    1.42    0.07
   5  -3  -8    0.80    0.06
   6  -3  -8    0.11    0.04
   7  -3  -8    5.96    0.18
   8  -3  -8    8.23    0.23
   9  -3  -8   23.07    0.51
  10  -3  -8    8.05    0.23
  11  -3  -8    2.43    0.16
  12  -3  -8   -0.04    0.09
  13  -3  -8    0.03    0.09
  14  -3  -8    4.12    0.24
  -8  -2  -8    3.48    0.38
  -7  -2  -8    2.06    0.28
  -6  -2  -8    1.22    0.15
  -5  -2  -8    0.63    0.10
  -4  -2  -8   22.51    0.51
  -3  -2  -8   -0.05    0.05
  -2  -2  -8    5.81    0.19
  -1  -2  -8    7.82    0.26
   1  -2  -8   19.20    0.76
   2  -2  -8    3.78    0.15
   3  -2  -8    2.06    0.09
   4  -2  -8   12.48    0.30
   5  -2  -8    1.21    0.07
   6  -2  -8    0.03    0.03
   7  -2  -8    0.05    0.03
   8  -2  -8    1.22    0.09
   9  -2  -8    4.18    0.13
  10  -2  -8    1.52    0.13
  11  -2  -8    2.55    0.17
  12  -2  -8    0.09    0.08
  13  -2  -8    0.39    0.11
  14  -2  -8    0.71    0.13
  -8  -1  -8    1.77    0.18
  -7  -1  -8   15.50    0.69
  -6  -1  -8    0.82    0.20
  -5  -1  -8   14.94    0.37
  -4  -1  -8    3.10    0.15
  -3  -1  -8    1.34    0.10
  -2  -1  -8    4.41    0.20
  -1  -1  -8    0.10    0.07
   0  -1  -8    3.03    0.15
   1  -1  -8    0.11    0.04
   2  -1  -8   14.73    0.29
   3  -1  -8    1.48    0.07
   4  -1  -8    9.17    0.22
   5  -1  -8    7.78    0.17
   6  -1  -8    0.13    0.04
   7  -1  -8   23.13    0.43
   8  -1  -8   13.14    0.27
   9  -1  -8   39.11    0.73
  10  -1  -8   12.70    0.38
  11  -1  -8    5.77    0.24
  12  -1  -8    2.18    0.16
  13  -1  -8    1.77    0.15
  14  -1  -8    4.81    0.24
  -8   0  -8   18.27    0.80
  -7   0  -8    0.84    0.21
  -6   0  -8   11.94    0.40
  -5   0  -8    0.12    0.08
  -4   0  -8   -0.06    0.07
  -3   0  -8   16.20    0.40
  -2   0  -8   39.65    1.01
   0   0  -8    0.43    0.08
   1   0  -8   19.74    0.54
   2   0  -8    0.25    0.03
   3   0  -8   22.08    0.41
   4   0  -8   -0.02    0.03
   5   0  -8   12.27    0.25
   6   0  -8   20.21    0.34
   7   0  -8    4.19    0.13
   8   0  -8    0.75    0.08
   9   0  -8    8.90    0.30
  10   0  -8   -0.08    0.06
  11   0  -8    4.25    0.20
  12   0  -8    1.45    0.13
  13   0  -8    5.49    0.24
  14   0  -8    0.78    0.12
  -8   1  -8    0.73    0.20
  -7   1  -8   14.31    0.68
  -6   1  -8    0.80    0.10
  -5   1  -8   14.99    0.66
  -4   1  -8    3.00    0.15
  -3   1  -8    1.39    0.18
  -2   1  -8    4.21    0.19
  -1   1  -8    0.11    0.06
   0   1  -8    2.84    0.21
   1   1  -8    0.05    0.03
   2   1  -8   14.92    0.33
   3   1  -8    1.59    0.06
   4   1  -8    9.02    0.19
   5   1  -8    7.46    0.17
   6   1  -8    0.17    0.02
   7   1  -8   22.24    0.34
   8   1  -8   12.60    0.21
   9   1  -8   40.78    0.85
  10   1  -8   12.21    0.26
  11   1  -8    5.87    0.23
  12   1  -8    2.32    0.15
  13   1  -8    1.45    0.14
  14   1  -8    5.16    0.25
  -8   2  -8    3.06    0.35
  -7   2  -8    2.09    0.29
  -6   2  -8    0.68    0.13
  -5   2  -8    0.32    0.10
  -4   2  -8   21.17    0.88
  -3   2  -8    0.06    0.08
  -2   2  -8    5.82    0.23
  -1   2  -8    7.56    0.37
   0   2  -8    2.30    0.13
   1   2  -8   19.59    0.37
   2   2  -8    4.27    0.13
   3   2  -8    1.97    0.10
   4   2  -8   12.68    0.35
   5   2  -8    1.09    0.07
   6   2  -8    0.02    0.02
   7   2  -8    0.05    0.03
   8   2  -8    1.18    0.06
   9   2  -8    4.25    0.12
  10   2  -8    1.60    0.09
  11   2  -8    2.56    0.11
  12   2  -8    0.06    0.06
  13   2  -8    0.30    0.08
  14   2  -8    0.75    0.13
  -7   3  -8    0.02    0.11
  -6   3  -8    2.73    0.19
  -5   3  -8   -0.07    0.09
  -4   3  -8    0.58    0.11
  -3   3  -8   -0.01    0.05
  -2   3  -8    6.19    0.35
  -1   3  -8    0.10    0.07
   0   3  -8    8.26    0.19
   1   3  -8    0.08    0.03
   2   3  -8    1.05    0.06
   3   3  -8   18.71    0.41
   4   3  -8    1.32    0.06
   5   3  -8    0.81    0.06
   6   3  -8    0.21    0.03
   7   3  -8    5.77    0.11
   8   3  -8    8.26    0.19
   9   3  -8   21.73    0.43
  10   3  -8    7.80    0.19
  11   3  -8    2.85    0.11
  12   3  -8    0.00    0.06
  13   3  -8    0.04    0.06
  14   3  -8    4.56    0.17
  -7   4  -8    2.10    0.27
  -6   4  -8    0.86    0.14
  -5   4  -8    2.07    0.17
  -4   4  -8    3.37    0.20
  -3   4  -8    0.12    0.09
  -2   4  -8    4.78    0.21
  -1   4  -8    0.38    0.12
   0   4  -8    0.20    0.04
   1   4  -8    7.38    0.19
   2   4  -8    3.47    0.10
   3   4  -8    2.62    0.12
   4   4  -8    0.14    0.04
   5   4  -8    0.42    0.05
   6   4  -8   12.22    0.22
   7   4  -8   14.67    0.34
   8   4  -8    2.41    0.11
   9   4  -8    0.40    0.05
  10   4  -8    4.25    0.13
  11   4  -8    0.71    0.07
  12   4  -8    1.96    0.11
  13   4  -8    0.04    0.06
  14   4  -8    0.29    0.07
  -7   5  -8    0.00    0.12
  -6   5  -8   -0.09    0.10
  -5   5  -8    0.28    0.11
  -4   5  -8    1.41    0.15
  -3   5  -8    3.98    0.21
  -2   5  -8    2.43    0.16
  -1   5  -8    0.02    0.07
   0   5  -8    0.30    0.05
   1   5  -8    1.68    0.08
   2   5  -8   -0.03    0.03
   3   5  -8   18.67    0.42
   4   5  -8    3.33    0.12
   5   5  -8    3.23    0.10
   6   5  -8   21.49    0.40
   7   5  -8    0.82    0.09
   8   5  -8    7.36    0.21
   9   5  -8    0.03    0.04
  10   5  -8    6.19    0.17
  11   5  -8    0.34    0.06
  12   5  -8    0.20    0.06
  13   5  -8   -0.03    0.06
  -7   6  -8    0.39    0.14
  -6   6  -8    0.03    0.11
  -5   6  -8   -0.18    0.09
  -4   6  -8    0.21    0.09
  -3   6  -8    3.24    0.20
  -2   6  -8   -0.02    0.08
  -1   6  -8    1.20    0.13
   0   6  -8    1.14    0.07
   1   6  -8    8.41    0.20
   2   6  -8    0.02    0.04
   3   6  -8   29.90    0.64
   4   6  -8    0.46    0.06
   5   6  -8   28.06    0.53
   6   6  -8    0.31    0.05
   7   6  -8   11.56    0.29
   8   6  -8    3.54    0.14
   9   6  -8    0.08    0.05
  10   6  -8    8.99    0.22
  11   6  -8    0.79    0.08
  12   6  -8   -0.06    0.06
  13   6  -8    0.13    0.07
  -6   7  -8    2.28    0.21
  -5   7  -8    0.40    0.12
  -4   7  -8    0.36    0.11
  -3   7  -8    2.63    0.18
  -2   7  -8    3.66    0.29
  -1   7  -8    1.61    0.09
   0   7  -8   -0.03    0.05
   1   7  -8    6.89    0.18
   2   7  -8   11.89    0.26
   3   7  -8    2.46    0.10
   4   7  -8   20.53    0.46
   5   7  -8    5.58    0.18
   6   7  -8   -0.06    0.05
   7   7  -8    5.80    0.22
   8   7  -8    0.06    0.05
   9   7  -8    1.56    0.11
  10   7  -8    3.10    0.12
  11   7  -8   -0.03    0.06
  12   7  -8   -0.06    0.07
  -6   8  -8   -0.14    0.14
  -5   8  -8    0.58    0.15
  -4   8  -8    0.04    0.11
  -3   8  -8    3.69    0.22
  -2   8  -8    0.79    0.12
  -1   8  -8   21.38    0.43
   0   8  -8    0.21    0.05
   1   8  -8    0.19    0.05
   2   8  -8    6.53    0.17
   3   8  -8    1.66    0.09
   4   8  -8   15.24    0.31
   5   8  -8   -0.11    0.05
   6   8  -8    1.75    0.13
   7   8  -8    1.37    0.12
   8   8  -8    0.62    0.07
   9   8  -8    0.43    0.05
  10   8  -8    0.15    0.06
  11   8  -8   -0.03    0.06
  12   8  -8    3.20    0.14
  -5   9  -8    0.38    0.16
  -4   9  -8    1.44    0.24
  -3   9  -8    1.78    0.18
  -2   9  -8    1.39    0.16
  -1   9  -8    3.55    0.13
   0   9  -8    0.10    0.05
   1   9  -8    0.04    0.05
   2   9  -8    0.82    0.08
   3   9  -8    1.23    0.09
   4   9  -8    4.62    0.15
   5   9  -8    1.00    0.09
   6   9  -8    0.97    0.11
   7   9  -8    1.09    0.17
   8   9  -8    0.10    0.06
   9   9  -8    0.36    0.07
  11   9  -8    0.98    0.14
  -3  10  -8    0.58    0.12
  -2  10  -8    0.46    0.13
  -1  10  -8    0.50    0.07
   0  10  -8    1.62    0.11
   1  10  -8    0.36    0.07
   2  10  -8   -0.01    0.05
   3  10  -8    1.38    0.11
   4  10  -8    0.05    0.06
   5  10  -8   -0.08    0.07
   6  10  -8    0.04    0.08
   7  10  -8    1.11    0.12
   8  10  -8   -0.02    0.08
   9  10  -8    1.27    0.14
  10  10  -8    1.24    0.17
  -2  11  -8   -0.18    0.13
  -1  11  -8    0.15    0.09
   0  11  -8    0.02    0.07
   1  11  -8    0.81    0.09
   2  11  -8    3.99    0.19
   3  11  -8    0.46    0.08
   4  11  -8    1.87    0.12
   5  11  -8    0.44    0.10
   6  11  -8    0.93    0.12
   7  11  -8    0.35    0.10
   8  11  -8    0.16    0.10
   0  12  -8    0.18    0.10
   1  12  -8    0.18    0.08
   2  12  -8    0.44    0.08
   3  12  -8    0.63    0.10
   4  12  -8   -0.11    0.09
   5  12  -8   -0.03    0.09
   0 -12  -7    2.19    0.20
   2 -12  -7    0.03    0.11
   3 -12  -7    0.85    0.17
   4 -12  -7   -0.03    0.15
   5 -12  -7    0.29    0.08
   6 -12  -7   -0.18    0.11
  -1 -11  -7    3.89    0.23
   0 -11  -7    0.08    0.11
   1 -11  -7    0.16    0.10
   2 -11  -7   -0.04    0.09
   3 -11  -7    1.24    0.12
   4 -11  -7    0.05    0.12
   5 -11  -7    0.10    0.07
   6 -11  -7   -0.10    0.09
   7 -11  -7    0.88    0.13
   8 -11  -7    0.21    0.10
  -5 -10  -7   -0.36    0.17
  -1 -10  -7    0.96    0.14
   0 -10  -7    0.25    0.11
   1 -10  -7    2.11    0.14
   2 -10  -7    0.61    0.10
   3 -10  -7    0.74    0.14
   4 -10  -7    0.13    0.05
   5 -10  -7   -0.12    0.08
   6 -10  -7   -0.05    0.08
   7 -10  -7    1.10    0.13
   8 -10  -7    0.22    0.09
   9 -10  -7    0.61    0.12
  10 -10  -7    5.34    0.28
  -6  -9  -7    1.32    0.28
  -5  -9  -7    0.57    0.13
  -4  -9  -7   -0.20    0.17
  -3  -9  -7    2.23    0.30
  -2  -9  -7    1.52    0.15
  -1  -9  -7    2.80    0.18
   0  -9  -7    0.91    0.13
   1  -9  -7    0.06    0.06
   2  -9  -7    3.70    0.17
   3  -9  -7    0.06    0.04
   4  -9  -7    5.04    0.31
   5  -9  -7    1.73    0.14
   6  -9  -7    4.78    0.21
   7  -9  -7    2.11    0.16
   8  -9  -7    3.26    0.20
   9  -9  -7    4.66    0.24
  10  -9  -7    0.11    0.07
  11  -9  -7    0.34    0.14
  -6  -8  -7    0.47    0.14
  -5  -8  -7   -0.10    0.11
  -4  -8  -7    0.06    0.17
  -3  -8  -7   15.45    0.71
  -2  -8  -7    3.20    0.18
  -1  -8  -7   13.35    0.42
   0  -8  -7    0.71    0.11
   2  -8  -7    8.50    0.38
   3  -8  -7    5.45    0.30
   4  -8  -7    2.73    0.15
   5  -8  -7    0.44    0.09
   6  -8  -7    0.73    0.10
   7  -8  -7    0.37    0.08
   8  -8  -7    0.26    0.08
   9  -8  -7    0.03    0.09
  10  -8  -7   -0.15    0.09
  11  -8  -7    0.97    0.14
  12  -8  -7    0.77    0.14
  -7  -7  -7    1.42    0.18
  -6  -7  -7    0.03    0.11
  -5  -7  -7    2.50    0.32
  -4  -7  -7    5.56    0.38
  -3  -7  -7    1.42    0.12
  -2  -7  -7   10.72    0.35
  -1  -7  -7    0.08    0.08
   0  -7  -7    6.68    0.25
   1  -7  -7   36.31    0.77
   2  -7  -7   37.13    1.32
   3  -7  -7   24.47    0.65
   4  -7  -7    1.23    0.11
   5  -7  -7    6.67    0.24
   6  -7  -7    1.12    0.10
   7  -7  -7    0.14    0.07
   8  -7  -7    2.46    0.16
   9  -7  -7    0.29    0.14
  10  -7  -7    1.99    0.16
  11  -7  -7   -0.12    0.09
  12  -7  -7    0.02    0.10
  -8  -6  -7   -0.22    0.14
  -7  -6  -7    2.53    0.22
  -6  -6  -7    2.50    0.33
  -5  -6  -7   -0.04    0.16
  -4  -6  -7    1.01    0.13
  -3  -6  -7    7.04    0.28
  -2  -6  -7    2.82    0.16
  -1  -6  -7   27.13    0.71
   0  -6  -7   24.53    0.56
   1  -6  -7   27.58    0.59
   2  -6  -7    0.37    0.05
   3  -6  -7    7.85    0.25
   4  -6  -7   23.39    0.62
   5  -6  -7    4.79    0.19
   6  -6  -7   15.84    0.46
   7  -6  -7    0.16    0.07
   8  -6  -7    4.01    0.28
   9  -6  -7    3.18    0.18
  10  -6  -7    0.50    0.10
  11  -6  -7    2.72    0.18
  12  -6  -7    0.29    0.12
  13  -6  -7    0.07    0.15
  -8  -5  -7    0.91    0.25
  -7  -5  -7    0.74    0.23
  -6  -5  -7    0.05    0.17
  -5  -5  -7    0.45    0.19
  -4  -5  -7   -0.14    0.07
  -3  -5  -7    0.74    0.09
  -2  -5  -7    2.00    0.13
  -1  -5  -7    2.15    0.13
   0  -5  -7    0.78    0.06
   1  -5  -7    0.32    0.04
   2  -5  -7    7.21    0.17
   3  -5  -7    0.03    0.03
   4  -5  -7   10.51    0.31
   5  -5  -7    0.20    0.06
   6  -5  -7    0.06    0.05
   7  -5  -7    2.93    0.15
   8  -5  -7    4.12    0.18
   9  -5  -7    1.03    0.11
  10  -5  -7    1.14    0.12
  11  -5  -7   -0.12    0.09
  12  -5  -7    2.41    0.26
  13  -5  -7    0.32    0.08
  -8  -4  -7    0.48    0.20
  -7  -4  -7    3.26    0.22
  -6  -4  -7    0.13    0.15
  -5  -4  -7    0.65    0.19
  -4  -4  -7    2.20    0.12
  -3  -4  -7   -0.01    0.06
  -2  -4  -7    1.02    0.14
  -1  -4  -7    0.39    0.07
   0  -4  -7    3.85    0.13
   1  -4  -7    6.56    0.15
   2  -4  -7    0.50    0.04
   3  -4  -7    1.36    0.06
   4  -4  -7    3.02    0.11
   5  -4  -7    1.47    0.10
   6  -4  -7   10.64    0.33
   7  -4  -7    4.62    0.18
   8  -4  -7    3.02    0.15
   9  -4  -7    0.26    0.08
  10  -4  -7    1.57    0.14
  12  -4  -7    0.50    0.15
  13  -4  -7   -0.08    0.08
  14  -4  -7   -0.01    0.11
  -9  -3  -7    0.82    0.27
  -8  -3  -7    0.09    0.12
  -7  -3  -7   -0.06    0.10
  -6  -3  -7    4.19    0.35
  -5  -3  -7    1.48    0.11
  -4  -3  -7    1.21    0.09
  -3  -3  -7    3.13    0.11
  -2  -3  -7    0.25    0.07
  -1  -3  -7    2.24    0.16
   0  -3  -7    2.53    0.09
   1  -3  -7    0.01    0.02
   2  -3  -7    4.09    0.10
   3  -3  -7    0.14    0.03
   4  -3  -7    3.44    0.10
   5  -3  -7    4.73    0.12
   6  -3  -7    2.14    0.11
   7  -3  -7    6.22    0.23
   8  -3  -7    1.91    0.13
   9  -3  -7    1.76    0.18
  10  -3  -7    2.80    0.24
  11  -3  -7    1.02    0.18
  12  -3  -7    0.14    0.09
  13  -3  -7    0.04    0.10
  14  -3  -7    2.03    0.19
  -9  -2  -7    0.12    0.13
  -8  -2  -7    5.45    0.26
  -7  -2  -7    2.65    0.19
  -6  -2  -7    0.49    0.12
  -5  -2  -7    8.49    0.25
  -4  -2  -7    8.45    0.29
  -3  -2  -7    9.34    0.25
  -2  -2  -7    4.43    0.13
  -1  -2  -7   12.20    0.36
   0  -2  -7    0.75    0.08
   1  -2  -7    3.08    0.12
   2  -2  -7   21.67    0.47
   3  -2  -7    4.44    0.13
   4  -2  -7   18.02    0.40
   5  -2  -7    5.19    0.15
   6  -2  -7    0.67    0.06
   7  -2  -7    3.04    0.11
   8  -2  -7    0.05    0.03
   9  -2  -7   38.99    0.81
  10  -2  -7    7.25    0.27
  11  -2  -7    0.29    0.09
  12  -2  -7    0.00    0.08
  13  -2  -7    0.51    0.11
  14  -2  -7    1.32    0.15
  -9  -1  -7    1.22    0.27
  -8  -1  -7    4.65    0.40
  -7  -1  -7   13.12    0.41
  -6  -1  -7   17.62    0.76
  -5  -1  -7    3.16    0.12
  -4  -1  -7    4.96    0.17
  -3  -1  -7    3.50    0.17
  -2  -1  -7   26.05    0.68
  -1  -1  -7   17.85    0.50
   0  -1  -7   11.59    0.34
   1  -1  -7   20.00    0.43
   2  -1  -7    9.16    0.21
   3  -1  -7    6.31    0.14
   4  -1  -7   45.78    0.92
   5  -1  -7    0.13    0.03
   6  -1  -7   20.84    0.35
   7  -1  -7    6.57    0.12
   8  -1  -7    0.05    0.02
   9  -1  -7    0.12    0.03
  10  -1  -7   19.66    0.40
  11  -1  -7    1.82    0.14
  12  -1  -7    0.57    0.10
  13  -1  -7    0.61    0.11
  14  -1  -7   -0.08    0.09
  -9   0  -7   -0.18    0.18
  -8   0  -7   -0.03    0.20
  -7   0  -7   -0.08    0.15
  -6   0  -7   -0.06    0.06
  -5   0  -7   -0.02    0.06
  -4   0  -7   -0.06    0.06
  -1   0  -7    0.00    0.04
   0   0  -7   -0.01    0.04
   1   0  -7    0.00    0.03
   2   0  -7    0.02    0.02
   3   0  -7   -0.01    0.02
   4   0  -7   -0.01    0.03
   5   0  -7    0.02    0.02
   6   0  -7    0.00    0.02
   7   0  -7   -0.02    0.02
   8   0  -7    0.01    0.03
   9   0  -7   -0.05    0.04
  10   0  -7   -0.02    0.04
  11   0  -7    0.01    0.04
  12   0  -7   -0.04    0.05
  13   0  -7    0.03    0.07
  14   0  -7   -0.09    0.09
  -9   1  -7    0.54    0.20
  -8   1  -7    4.37    0.36
  -7   1  -7   12.44    0.61
  -6   1  -7   17.43    0.52
  -5   1  -7    3.16    0.18
  -4   1  -7    4.94    0.17
  -3   1  -7    3.41    0.17
  -2   1  -7   25.02    0.68
  -1   1  -7   18.16    0.51
   0   1  -7   10.94    0.32
   1   1  -7   19.38    0.51
   2   1  -7    9.15    0.19
   3   1  -7    6.36    0.14
   4   1  -7   45.24    0.79
   5   1  -7    0.10    0.02
   6   1  -7   21.04    0.31
   7   1  -7    6.63    0.12
   8   1  -7    0.06    0.03
   9   1  -7    0.18    0.04
  10   1  -7   19.25    0.38
  11   1  -7    1.53    0.09
  12   1  -7    0.52    0.07
  13   1  -7    0.55    0.07
  14   1  -7   -0.01    0.07
  -9   2  -7    0.28    0.19
  -8   2  -7    5.45    0.40
  -7   2  -7    2.17    0.15
  -6   2  -7    0.28    0.09
  -5   2  -7    8.22    0.30
  -4   2  -7    8.42    0.41
  -3   2  -7    9.53    0.31
  -2   2  -7    4.60    0.19
  -1   2  -7   11.81    0.50
   0   2  -7    0.65    0.04
   1   2  -7    3.06    0.08
   2   2  -7   22.12    0.40
   3   2  -7    4.74    0.13
   4   2  -7   17.99    0.48
   5   2  -7    5.18    0.14
   6   2  -7    0.69    0.07
   7   2  -7    3.21    0.09
   8   2  -7    0.10    0.04
   9   2  -7   38.56    0.70
  10   2  -7    7.31    0.18
  11   2  -7    0.37    0.06
  12   2  -7   -0.06    0.05
  13   2  -7    0.63    0.08
  14   2  -7    1.06    0.10
  -9   3  -7    0.68    0.21
  -8   3  -7    0.15    0.17
  -7   3  -7   -0.05    0.10
  -6   3  -7    3.48    0.20
  -5   3  -7    1.27    0.14
  -4   3  -7    1.05    0.12
  -3   3  -7    2.75    0.22
  -2   3  -7    0.24    0.09
  -1   3  -7    1.93    0.07
   0   3  -7    2.76    0.08
   1   3  -7    0.02    0.03
   2   3  -7    4.10    0.12
   3   3  -7    0.14    0.04
   4   3  -7    3.40    0.09
   5   3  -7    4.64    0.10
   6   3  -7    1.92    0.06
   7   3  -7    6.69    0.14
   8   3  -7    1.93    0.08
   9   3  -7    1.90    0.09
  10   3  -7    2.86    0.11
  11   3  -7    1.25    0.09
  12   3  -7    0.32    0.07
  13   3  -7    0.04    0.07
  14   3  -7    2.35    0.13
  -7   4  -7    2.66    0.19
  -6   4  -7    0.07    0.10
  -5   4  -7    0.72    0.12
  -4   4  -7    2.28    0.16
  -3   4  -7   -0.05    0.07
  -2   4  -7    0.81    0.10
  -1   4  -7    0.32    0.04
   0   4  -7    4.06    0.12
   1   4  -7    6.46    0.17
   2   4  -7    0.48    0.04
   3   4  -7    1.31    0.06
   4   4  -7    3.11    0.11
   5   4  -7    1.24    0.07
   6   4  -7   11.30    0.23
   7   4  -7    4.45    0.14
   8   4  -7    2.77    0.11
   9   4  -7    0.34    0.05
  10   4  -7    1.40    0.08
  11   4  -7    1.69    0.10
  12   4  -7    0.96    0.08
  13   4  -7    0.04    0.08
  14   4  -7    0.23    0.08
  -8   5  -7    1.00    0.16
  -7   5  -7    0.63    0.14
  -6   5  -7    0.10    0.09
  -5   5  -7    0.40    0.11
  -4   5  -7    0.01    0.08
  -3   5  -7    0.92    0.12
  -2   5  -7    2.26    0.14
  -1   5  -7    2.30    0.08
   0   5  -7    0.88    0.06
   1   5  -7    0.25    0.04
   2   5  -7    7.22    0.19
   3   5  -7    0.00    0.03
   4   5  -7   10.25    0.22
   5   5  -7    0.19    0.04
   6   5  -7    0.01    0.03
   7   5  -7    2.95    0.11
   8   5  -7    4.07    0.14
   9   5  -7    1.14    0.07
  10   5  -7    1.16    0.08
  11   5  -7   -0.02    0.05
  12   5  -7    2.64    0.12
  13   5  -7    0.52    0.08
  -8   6  -7   -0.09    0.13
  -7   6  -7    2.62    0.21
  -6   6  -7    2.43    0.19
  -5   6  -7    0.00    0.09
  -4   6  -7    0.84    0.12
  -3   6  -7    6.70    0.38
  -2   6  -7    2.96    0.14
  -1   6  -7   25.77    0.49
   0   6  -7   25.87    0.48
   1   6  -7   26.88    0.51
   2   6  -7    0.48    0.05
   3   6  -7    8.14    0.21
   4   6  -7   23.46    0.44
   5   6  -7    4.65    0.13
   6   6  -7   15.98    0.32
   7   6  -7    0.24    0.05
   8   6  -7    4.18    0.13
   9   6  -7    3.73    0.12
  10   6  -7    0.72    0.07
  11   6  -7    2.61    0.12
  12   6  -7    0.24    0.07
  13   6  -7    0.62    0.09
  -6   7  -7   -0.01    0.17
  -5   7  -7    2.26    0.18
  -4   7  -7    4.82    0.24
  -3   7  -7    1.37    0.13
  -2   7  -7   10.02    0.24
  -1   7  -7    0.01    0.04
   0   7  -7    6.38    0.19
   1   7  -7   37.43    0.77
   2   7  -7   37.06    0.77
   3   7  -7   24.58    0.46
   4   7  -7    1.13    0.09
   5   7  -7    6.85    0.17
   6   7  -7    1.24    0.11
   7   7  -7    0.14    0.04
   8   7  -7    2.63    0.12
   9   7  -7    0.44    0.07
  10   7  -7    2.21    0.11
  11   7  -7   -0.12    0.05
  12   7  -7    0.24    0.07
  -6   8  -7    0.53    0.15
  -5   8  -7   -0.01    0.12
  -4   8  -7    0.27    0.12
  -3   8  -7   14.78    0.48
  -2   8  -7    3.01    0.14
  -1   8  -7   13.05    0.29
   0   8  -7    0.58    0.07
   2   8  -7    8.65    0.20
   3   8  -7    5.76    0.16
   4   8  -7    2.67    0.11
   5   8  -7    0.58    0.07
   6   8  -7    0.76    0.09
   7   8  -7    0.83    0.08
   8   8  -7    0.45    0.06
   9   8  -7    0.20    0.06
  10   8  -7   -0.02    0.05
  11   8  -7    1.42    0.21
  12   8  -7    1.28    0.12
  -6   9  -7    0.80    0.17
  -5   9  -7    0.50    0.10
  -4   9  -7    0.04    0.11
  -3   9  -7    2.46    0.19
  -2   9  -7    1.03    0.10
  -1   9  -7    2.65    0.12
   0   9  -7    0.68    0.07
   1   9  -7    0.03    0.05
   2   9  -7    3.28    0.12
   3   9  -7   -0.01    0.05
   4   9  -7    5.72    0.18
   5   9  -7    1.97    0.12
   6   9  -7    4.79    0.21
   7   9  -7    2.40    0.15
   8   9  -7    3.65    0.19
   9   9  -7    4.87    0.18
  10   9  -7    0.42    0.07
  11   9  -7    1.05    0.12
  -5  10  -7    0.12    0.14
  -4  10  -7    0.35    0.14
  -3  10  -7    0.06    0.11
  -2  10  -7    0.87    0.10
  -1  10  -7    0.94    0.09
   0  10  -7    0.18    0.06
   1  10  -7    2.40    0.13
   2  10  -7    0.67    0.07
   3  10  -7    0.79    0.08
   4  10  -7    0.14    0.06
   5  10  -7   -0.04    0.07
   6  10  -7    0.06    0.07
   7  10  -7    1.51    0.14
   8  10  -7    0.41    0.09
   9  10  -7    1.01    0.11
  10  10  -7    6.09    0.22
  -3  11  -7    0.16    0.13
  -2  11  -7   -0.03    0.06
  -1  11  -7    3.29    0.17
   0  11  -7    0.05    0.07
   1  11  -7    0.08    0.06
   2  11  -7    0.10    0.06
   3  11  -7    1.35    0.10
   4  11  -7   -0.05    0.06
   5  11  -7    0.13    0.08
   6  11  -7   -0.01    0.08
   7  11  -7    1.55    0.15
   8  11  -7    0.47    0.11
  -1  12  -7    0.09    0.06
   0  12  -7    1.91    0.12
   1  12  -7    4.70    0.17
   2  12  -7    0.15    0.06
   3  12  -7    1.18    0.10
   4  12  -7   -0.05    0.08
   5  12  -7    0.67    0.11
   6  12  -7   -0.09    0.09
   1 -13  -6    0.00    0.10
   2 -13  -6   -0.11    0.10
   3 -13  -6   -0.20    0.10
   4 -13  -6   -0.17    0.10
   1 -12  -6    2.72    0.18
   2 -12  -6    0.78    0.12
   3 -12  -6    0.22    0.10
   4 -12  -6    0.76    0.12
   5 -12  -6    0.19    0.07
   6 -12  -6    2.72    0.29
   7 -12  -6   -0.02    0.11
   0 -11  -6    0.40    0.09
   1 -11  -6   -0.09    0.07
   2 -11  -6    0.15    0.08
   3 -11  -6    2.07    0.15
   4 -11  -6   -0.16    0.11
   5 -11  -6    0.83    0.16
   6 -11  -6    0.46    0.15
   7 -11  -6   -0.10    0.09
   8 -11  -6    0.16    0.10
   9 -11  -6    0.29    0.11
  -2 -10  -6    0.43    0.17
  -1 -10  -6    0.34    0.14
   0 -10  -6    0.73    0.09
   1 -10  -6   -0.04    0.06
   2 -10  -6    0.06    0.07
   3 -10  -6    1.26    0.12
   4 -10  -6    0.87    0.11
   5 -10  -6    9.14    0.46
   6 -10  -6    1.82    0.16
   7 -10  -6    4.41    0.23
   8 -10  -6    4.71    0.24
  10 -10  -6    0.75    0.14
  -6  -9  -6    0.05    0.12
  -2  -9  -6    0.07    0.08
  -1  -9  -6    1.85    0.15
   0  -9  -6    0.05    0.06
   1  -9  -6    0.26    0.07
   2  -9  -6    2.23    0.14
   3  -9  -6    0.09    0.07
   4  -9  -6    0.00    0.05
   5  -9  -6    0.03    0.05
   6  -9  -6    9.12    0.33
   7  -9  -6   -0.04    0.08
   8  -9  -6    6.43    0.41
   9  -9  -6    0.79    0.12
  10  -9  -6   -0.04    0.10
  11  -9  -6    1.64    0.26
  -7  -8  -6    0.38    0.14
  -6  -8  -6    2.67    0.21
  -5  -8  -6    0.44    0.18
  -3  -8  -6    0.37    0.12
  -2  -8  -6    3.07    0.17
  -1  -8  -6    0.29    0.09
   0  -8  -6    2.97    0.14
   1  -8  -6    1.04    0.09
   2  -8  -6   15.40    0.43
   3  -8  -6    2.45    0.14
   4  -8  -6   15.09    0.62
   5  -8  -6    1.76    0.19
   6  -8  -6    0.51    0.09
   7  -8  -6    0.02    0.08
   8  -8  -6    0.67    0.10
   9  -8  -6    1.58    0.15
  10  -8  -6    3.07    0.29
  11  -8  -6    0.54    0.12
  12  -8  -6    0.02    0.11
  -8  -7  -6   -0.08    0.14
  -7  -7  -6    2.95    0.39
  -6  -7  -6    0.54    0.20
  -5  -7  -6    3.98    0.35
  -4  -7  -6    5.55    0.38
  -3  -7  -6   12.62    0.39
  -2  -7  -6   32.93    0.84
  -1  -7  -6   50.84    1.25
   0  -7  -6   22.34    0.43
   1  -7  -6    0.89    0.08
   2  -7  -6   14.41    0.41
   3  -7  -6   35.71    1.30
   4  -7  -6   21.11    0.80
   5  -7  -6    3.62    0.16
   6  -7  -6    0.10    0.07
   7  -7  -6    2.77    0.15
   8  -7  -6    5.22    0.22
   9  -7  -6    0.54    0.10
  10  -7  -6    0.70    0.12
  11  -7  -6    0.12    0.10
  12  -7  -6   -0.05    0.10
  -8  -6  -6    2.02    0.29
  -7  -6  -6    0.16    0.20
  -6  -6  -6    0.43    0.17
  -5  -6  -6   -0.06    0.14
  -4  -6  -6    0.12    0.07
  -3  -6  -6   -0.06    0.07
  -2  -6  -6    5.98    0.22
  -1  -6  -6    4.45    0.12
   0  -6  -6    2.00    0.08
   1  -6  -6    4.33    0.16
   2  -6  -6    0.41    0.08
   3  -6  -6    1.85    0.15
   4  -6  -6    0.12    0.05
   5  -6  -6    0.33    0.06
   6  -6  -6    0.42    0.07
   7  -6  -6   -0.02    0.05
   8  -6  -6    1.65    0.13
   9  -6  -6    2.77    0.17
  10  -6  -6    1.41    0.14
  11  -6  -6   -0.04    0.08
  12  -6  -6    0.13    0.10
  13  -6  -6    0.19    0.19
  -9  -5  -6   -0.32    0.19
  -8  -5  -6    1.81    0.27
  -7  -5  -6   -0.04    0.17
  -6  -5  -6    4.02    0.34
  -5  -5  -6    0.31    0.10
  -4  -5  -6    0.56    0.08
  -3  -5  -6    6.41    0.24
  -2  -5  -6    3.74    0.16
  -1  -5  -6   13.03    0.26
   0  -5  -6    2.63    0.08
   1  -5  -6    2.14    0.09
   2  -5  -6   13.52    0.52
   3  -5  -6   16.70    0.45
   4  -5  -6   -0.02    0.04
   5  -5  -6   12.25    0.35
   6  -5  -6    0.52    0.07
   7  -5  -6    0.02    0.05
   8  -5  -6    4.83    0.20
   9  -5  -6    1.79    0.13
  10  -5  -6    1.40    0.13
  11  -5  -6    0.31    0.10
  12  -5  -6    0.93    0.11
  13  -5  -6    0.64    0.08
  -9  -4  -6    2.12    0.30
  -8  -4  -6   -0.16    0.16
  -7  -4  -6    0.54    0.19
  -6  -4  -6    3.41    0.31
  -5  -4  -6    0.34    0.10
  -4  -4  -6    1.06    0.08
  -3  -4  -6    0.18    0.05
  -2  -4  -6    1.77    0.15
  -1  -4  -6    7.41    0.19
   0  -4  -6    3.52    0.09
   1  -4  -6    3.51    0.09
   2  -4  -6    6.66    0.15
   3  -4  -6   33.04    0.81
   4  -4  -6    1.01    0.07
   5  -4  -6    0.49    0.06
   6  -4  -6   19.74    0.75
   7  -4  -6    3.20    0.15
   8  -4  -6   -0.04    0.05
   9  -4  -6    3.86    0.18
  10  -4  -6    0.56    0.10
  11  -4  -6    0.16    0.06
  12  -4  -6    6.21    0.39
  13  -4  -6   -0.16    0.11
  14  -4  -6    0.06    0.11
  -9  -3  -6   -0.31    0.18
  -8  -3  -6    0.69    0.13
  -7  -3  -6    0.30    0.16
  -6  -3  -6    0.22    0.10
  -5  -3  -6    0.65    0.08
  -4  -3  -6    0.44    0.06
  -3  -3  -6    2.15    0.09
  -2  -3  -6    1.12    0.09
  -1  -3  -6    8.56    0.38
   0  -3  -6    1.01    0.06
   1  -3  -6    3.87    0.10
   2  -3  -6   27.43    0.50
   3  -3  -6   23.45    0.49
   4  -3  -6    1.15    0.07
   5  -3  -6   21.59    0.56
   6  -3  -6    1.44    0.05
   7  -3  -6   11.92    0.24
   8  -3  -6    9.11    0.23
   9  -3  -6    0.06    0.04
  10  -3  -6   16.21    0.51
  11  -3  -6    0.43    0.13
  12  -3  -6    0.14    0.08
  13  -3  -6    0.36    0.11
  14  -3  -6    3.21    0.21
 -10  -2  -6   -0.07    0.18
  -9  -2  -6    2.65    0.20
  -8  -2  -6    0.27    0.11
  -7  -2  -6    0.65    0.12
  -6  -2  -6    4.31    0.32
  -5  -2  -6   14.81    0.31
  -4  -2  -6   10.15    0.48
  -3  -2  -6    0.68    0.06
  -2  -2  -6   13.63    0.39
  -1  -2  -6   10.33    0.31
   0  -2  -6   14.41    0.38
   1  -2  -6    7.79    0.16
   2  -2  -6   19.94    0.37
   3  -2  -6    2.45    0.07
   4  -2  -6    0.19    0.03
   5  -2  -6    1.47    0.06
   6  -2  -6   18.53    0.34
   7  -2  -6    5.15    0.18
   8  -2  -6    0.39    0.06
   9  -2  -6   11.32    0.35
  10  -2  -6    0.04    0.03
  11  -2  -6    0.45    0.06
  12  -2  -6    0.01    0.06
  13  -2  -6    1.08    0.13
  14  -2  -6    0.16    0.11
 -10  -1  -6    0.84    0.21
  -9  -1  -6    2.58    0.32
  -8  -1  -6    2.93    0.19
  -7  -1  -6    0.25    0.13
  -5  -1  -6    1.61    0.09
  -4  -1  -6   -0.01    0.05
  -3  -1  -6    3.82    0.24
  -2  -1  -6    0.03    0.05
  -1  -1  -6   10.85    0.32
   0  -1  -6    0.44    0.06
   1  -1  -6   22.26    0.47
   2  -1  -6    0.08    0.02
   3  -1  -6   65.57    1.33
   4  -1  -6   39.53    0.79
   5  -1  -6   52.39    1.06
   6  -1  -6   11.23    0.22
   7  -1  -6    1.72    0.05
   8  -1  -6   11.55    0.19
   9  -1  -6   15.11    0.25
  10  -1  -6    7.98    0.19
  11  -1  -6    1.26    0.08
  12  -1  -6    4.50    0.14
  13  -1  -6    0.02    0.06
  14  -1  -6    1.75    0.13
  -9   0  -6    3.89    0.37
  -7   0  -6   37.34    1.38
  -6   0  -6   27.34    0.59
  -5   0  -6    1.61    0.10
  -4   0  -6   11.92    0.36
  -3   0  -6   15.45    0.36
  -2   0  -6    1.37    0.10
  -1   0  -6    1.99    0.16
   0   0  -6   20.23    0.54
   1   0  -6    0.04    0.02
   2   0  -6    4.70    0.10
   3   0  -6   23.22    0.42
   4   0  -6   12.85    0.24
   5   0  -6    0.80    0.03
   6   0  -6    9.93    0.18
   7   0  -6   26.10    0.38
   8   0  -6   13.89    0.22
   9   0  -6    5.40    0.14
  10   0  -6   19.55    0.39
  11   0  -6   17.36    0.35
  12   0  -6    0.13    0.06
  13   0  -6    1.14    0.09
  14   0  -6    5.55    0.18
 -10   1  -6    0.61    0.21
  -9   1  -6    2.57    0.33
  -8   1  -6    2.32    0.29
  -7   1  -6    0.20    0.16
  -5   1  -6    1.74    0.18
  -4   1  -6    0.06    0.05
  -3   1  -6    3.65    0.22
  -2   1  -6    0.07    0.05
  -1   1  -6   10.63    0.32
   0   1  -6    0.35    0.04
   1   1  -6   23.85    0.59
   2   1  -6    0.06    0.02
   3   1  -6   67.37    1.15
   4   1  -6   38.59    0.61
   5   1  -6   52.40    0.75
   6   1  -6   11.24    0.18
   7   1  -6    1.52    0.05
   8   1  -6   11.28    0.23
   9   1  -6   15.58    0.31
  10   1  -6    7.42    0.19
  11   1  -6    1.06    0.08
  12   1  -6    4.43    0.14
  13   1  -6    0.02    0.06
  14   1  -6    1.67    0.11
 -10   2  -6   -0.05    0.19
  -9   2  -6    2.45    0.34
  -8   2  -6    0.21    0.14
  -7   2  -6    0.35    0.09
  -6   2  -6    3.99    0.20
  -5   2  -6   14.65    0.36
  -4   2  -6    9.91    0.46
  -3   2  -6    0.55    0.08
  -2   2  -6   13.74    0.39
  -1   2  -6   10.03    0.29
   0   2  -6   14.16    0.27
   1   2  -6    7.82    0.16
   2   2  -6   20.78    0.37
   3   2  -6    2.43    0.08
   4   2  -6    0.10    0.02
   5   2  -6    1.46    0.05
   6   2  -6   18.34    0.34
   7   2  -6    5.15    0.13
   8   2  -6    0.44    0.05
   9   2  -6   11.57    0.24
  10   2  -6    0.05    0.05
  11   2  -6    0.52    0.07
  12   2  -6   -0.03    0.05
  13   2  -6    1.08    0.09
  14   2  -6    0.22    0.07
  -8   3  -6    0.38    0.16
  -7   3  -6    0.29    0.11
  -6   3  -6    0.02    0.09
  -5   3  -6    0.71    0.10
  -4   3  -6    0.36    0.09
  -3   3  -6    2.18    0.13
  -2   3  -6    1.25    0.08
  -1   3  -6    8.56    0.21
   0   3  -6    1.06    0.05
   1   3  -6    3.82    0.10
   2   3  -6   28.08    0.50
   3   3  -6   22.63    0.59
   4   3  -6    1.07    0.07
   5   3  -6   20.89    0.35
   6   3  -6    1.52    0.05
   7   3  -6   12.07    0.24
   8   3  -6    9.69    0.21
   9   3  -6    0.08    0.04
  10   3  -6   18.10    0.51
  11   3  -6    0.45    0.06
  12   3  -6    0.29    0.06
  13   3  -6    0.52    0.08
  14   3  -6    3.21    0.15
  -8   4  -6   -0.10    0.14
  -7   4  -6    0.51    0.11
  -6   4  -6    2.81    0.17
  -5   4  -6    0.54    0.10
  -4   4  -6    1.03    0.12
  -3   4  -6    0.15    0.07
  -2   4  -6    1.86    0.07
  -1   4  -6    7.66    0.17
   0   4  -6    3.40    0.11
   1   4  -6    3.55    0.11
   2   4  -6    6.86    0.17
   3   4  -6   31.55    0.66
   4   4  -6    1.10    0.06
   5   4  -6    0.51    0.04
   6   4  -6   19.47    0.30
   7   4  -6    3.31    0.12
   8   4  -6   -0.03    0.03
   9   4  -6    3.89    0.12
  10   4  -6    0.54    0.06
  11   4  -6    0.07    0.05
  12   4  -6    6.60    0.22
  13   4  -6    0.06    0.06
  14   4  -6    0.28    0.08
  -8   5  -6    1.94    0.18
  -7   5  -6    0.00    0.10
  -6   5  -6    3.90    0.20
  -5   5  -6    0.26    0.09
  -4   5  -6    0.60    0.11
  -3   5  -6    6.10    0.24
  -2   5  -6    3.90    0.11
  -1   5  -6   13.51    0.27
   0   5  -6    2.55    0.09
   1   5  -6    2.01    0.08
   2   5  -6   13.50    0.31
   3   5  -6   16.91    0.37
   4   5  -6    0.00    0.03
   5   5  -6   11.70    0.21
   6   5  -6    0.61    0.04
   7   5  -6    0.01    0.03
   8   5  -6    4.69    0.15
   9   5  -6    1.92    0.09
  10   5  -6    1.28    0.08
  11   5  -6    0.34    0.06
  12   5  -6    0.92    0.08
  13   5  -6    0.71    0.09
  -8   6  -6    2.59    0.21
  -7   6  -6    0.08    0.11
  -6   6  -6    0.25    0.11
  -5   6  -6    0.03    0.09
  -4   6  -6    0.22    0.09
  -3   6  -6    0.03    0.04
  -2   6  -6    5.83    0.17
  -1   6  -6    4.55    0.13
   0   6  -6    1.90    0.08
   1   6  -6    4.71    0.13
   2   6  -6    0.49    0.06
   3   6  -6    2.11    0.09
   4   6  -6    0.09    0.03
   5   6  -6    0.33    0.04
   6   6  -6    0.68    0.05
   7   6  -6   -0.01    0.04
   8   6  -6    1.91    0.09
   9   6  -6    2.74    0.11
  10   6  -6    1.80    0.10
  11   6  -6    0.03    0.05
  12   6  -6    0.19    0.07
  13   6  -6    0.45    0.09
  -8   7  -6   -0.02    0.12
  -7   7  -6    2.70    0.21
  -6   7  -6    0.62    0.13
  -5   7  -6    3.87    0.22
  -4   7  -6    5.43    0.24
  -3   7  -6   12.13    0.32
  -2   7  -6   30.85    0.59
  -1   7  -6   48.66    1.02
   0   7  -6   22.98    0.44
   1   7  -6    0.89    0.07
   2   7  -6   14.86    0.30
   3   7  -6   36.41    0.65
   4   7  -6   20.56    0.40
   5   7  -6    3.58    0.11
   6   7  -6    0.03    0.04
   7   7  -6    3.08    0.13
   8   7  -6    5.17    0.15
   9   7  -6    0.63    0.07
  10   7  -6    1.07    0.09
  11   7  -6    0.17    0.06
  12   7  -6    0.02    0.07
  -7   8  -6    0.29    0.15
  -6   8  -6    1.94    0.27
  -5   8  -6    0.80    0.14
  -4   8  -6    2.93    0.20
  -3   8  -6    0.26    0.08
  -2   8  -6    3.19    0.14
  -1   8  -6    0.30    0.06
   0   8  -6    2.83    0.11
   1   8  -6    0.91    0.07
   2   8  -6   14.95    0.31
   3   8  -6    2.53    0.10
   4   8  -6   14.97    0.36
   5   8  -6    1.83    0.09
   6   8  -6    0.80    0.10
   7   8  -6    0.08    0.04
   8   8  -6    1.20    0.09
   9   8  -6    1.59    0.10
  10   8  -6    3.77    0.14
  11   8  -6    0.87    0.12
  12   8  -6    0.32    0.08
  -6   9  -6    0.21    0.14
  -5   9  -6    0.22    0.12
  -4   9  -6    1.20    0.23
  -3   9  -6    1.02    0.19
  -2   9  -6    0.13    0.05
  -1   9  -6    1.71    0.10
   0   9  -6    0.10    0.05
   1   9  -6    0.27    0.06
   2   9  -6    2.23    0.11
   3   9  -6   -0.01    0.05
   4   9  -6   -0.03    0.05
   5   9  -6    0.28    0.08
   6   9  -6    9.66    0.32
   7   9  -6    0.04    0.05
   8   9  -6    8.23    0.24
   9   9  -6    1.41    0.22
  10   9  -6    0.14    0.06
  11   9  -6    2.09    0.12
  -5  10  -6    0.01    0.12
  -4  10  -6    0.06    0.12
  -3  10  -6    2.39    0.15
  -2  10  -6    0.25    0.05
  -1  10  -6    0.40    0.07
   0  10  -6    0.88    0.08
   1  10  -6   -0.01    0.05
   2  10  -6    0.06    0.05
   3  10  -6    1.26    0.09
   4  10  -6    1.28    0.09
   5  10  -6    9.75    0.33
   6  10  -6    2.14    0.15
   7  10  -6    4.42    0.21
   8  10  -6    4.89    0.19
  10  10  -6    0.99    0.10
  -4  11  -6    0.90    0.16
  -3  11  -6   -0.06    0.08
  -2  11  -6    0.20    0.06
  -1  11  -6    0.20    0.05
   0  11  -6    0.51    0.07
   1  11  -6   -0.02    0.06
   2  11  -6    0.17    0.06
   3  11  -6    2.08    0.11
   4  11  -6   -0.04    0.06
   5  11  -6    1.53    0.14
   6  11  -6    0.83    0.11
   7  11  -6   -0.12    0.08
   8  11  -6    0.48    0.10
   9  11  -6    0.40    0.08
  -2  12  -6    0.18    0.06
  -1  12  -6    2.47    0.16
   0  12  -6    0.04    0.07
   1  12  -6    2.72    0.14
   2  12  -6    0.92    0.09
   3  12  -6    0.35    0.09
   4  12  -6    1.03    0.13
   5  12  -6    0.02    0.08
   6  12  -6    2.72    0.18
   7  12  -6    0.23    0.10
   1  13  -6   -0.03    0.07
   2  13  -6   -0.02    0.07
   3  13  -6    0.10    0.09
   4  13  -6    0.01    0.12
   0 -13  -5   -0.21    0.09
   1 -13  -5    0.36    0.11
   2 -13  -5    0.00    0.09
   3 -13  -5    1.45    0.15
   4 -13  -5    4.72    0.25
   5 -13  -5   -0.06    0.11
  -1 -12  -5    1.12    0.19
   1 -12  -5    0.57    0.10
   2 -12  -5    0.24    0.10
   3 -12  -5    0.12    0.09
   4 -12  -5    2.10    0.17
   5 -12  -5    0.11    0.10
   6 -12  -5    0.40    0.15
   7 -12  -5   -0.21    0.10
  -1 -11  -5    0.01    0.08
   0 -11  -5    3.25    0.18
   1 -11  -5    0.69    0.14
   2 -11  -5    0.69    0.10
   3 -11  -5    1.25    0.12
   4 -11  -5    0.78    0.11
   5 -11  -5    0.35    0.11
   6 -11  -5    0.66    0.16
   7 -11  -5   -0.16    0.10
   8 -11  -5    0.30    0.11
   9 -11  -5    0.15    0.10
  -1 -10  -5    0.04    0.06
   0 -10  -5    1.36    0.12
   1 -10  -5    0.60    0.09
   2 -10  -5    0.13    0.08
   3 -10  -5   16.96    0.52
   4 -10  -5    3.04    0.17
   5 -10  -5    7.85    0.29
   6 -10  -5    2.75    0.27
   7 -10  -5    4.71    0.23
   8 -10  -5    4.52    0.23
  10 -10  -5    8.49    0.35
  -7  -9  -5    0.23    0.23
  -2  -9  -5    0.23    0.09
  -1  -9  -5    0.47    0.08
   0  -9  -5    9.09    0.28
   1  -9  -5    0.15    0.07
   2  -9  -5    6.67    0.24
   3  -9  -5   19.06    0.54
   4  -9  -5   14.54    0.43
   5  -9  -5   19.69    0.82
   6  -9  -5   20.02    0.87
   7  -9  -5   12.11    0.41
   8  -9  -5   -0.02    0.08
   9  -9  -5    4.88    0.24
  10  -9  -5   -0.11    0.09
  11  -9  -5    0.52    0.19
  -8  -8  -5    2.18    0.20
  -7  -8  -5    8.27    0.32
  -3  -8  -5    7.33    0.26
  -2  -8  -5    8.03    0.28
  -1  -8  -5    1.22    0.10
   0  -8  -5    0.75    0.08
   1  -8  -5   16.28    0.44
   2  -8  -5    4.90    0.19
   3  -8  -5    0.03    0.06
   4  -8  -5    2.60    0.15
   5  -8  -5   -0.02    0.04
   6  -8  -5    0.11    0.07
   7  -8  -5   -0.01    0.07
   8  -8  -5    0.74    0.10
   9  -8  -5   13.01    0.60
  10  -8  -5    2.09    0.17
  11  -8  -5   -0.11    0.11
  12  -8  -5    1.55    0.23
  -9  -7  -5    1.14    0.26
  -8  -7  -5    0.57    0.24
  -6  -7  -5    3.03    0.32
  -5  -7  -5    2.72    0.30
  -3  -7  -5    4.56    0.19
  -2  -7  -5   44.72    1.10
  -1  -7  -5    0.03    0.05
   0  -7  -5    2.70    0.12
   1  -7  -5    9.39    0.20
   2  -7  -5    0.09    0.04
   3  -7  -5    0.51    0.07
   4  -7  -5    1.92    0.16
   5  -7  -5    0.10    0.08
   6  -7  -5    2.91    0.15
   7  -7  -5    0.11    0.07
   8  -7  -5    0.16    0.07
   9  -7  -5    2.43    0.16
  10  -7  -5    0.15    0.08
  11  -7  -5    0.74    0.12
  12  -7  -5    0.74    0.13
  -9  -6  -5    0.26    0.19
  -8  -6  -5    0.02    0.18
  -7  -6  -5   10.41    0.53
  -6  -6  -5    0.00    0.15
  -5  -6  -5    1.48    0.20
  -4  -6  -5   -0.06    0.06
  -3  -6  -5    2.99    0.14
  -2  -6  -5    1.57    0.07
  -1  -6  -5    6.70    0.15
   0  -6  -5   49.70    1.22
   1  -6  -5    1.82    0.06
   2  -6  -5    1.11    0.05
   3  -6  -5    2.10    0.07
   4  -6  -5    7.85    0.19
   5  -6  -5    1.03    0.06
   6  -6  -5    3.25    0.15
   7  -6  -5    2.06    0.13
   8  -6  -5    3.99    0.18
   9  -6  -5    7.87    0.41
  10  -6  -5    1.28    0.13
  11  -6  -5   -0.03    0.07
  12  -6  -5    0.01    0.10
  13  -6  -5    4.88    0.40
  -9  -5  -5    0.03    0.18
  -8  -5  -5    0.33    0.16
  -7  -5  -5    0.67    0.20
  -6  -5  -5    0.84    0.18
  -5  -5  -5    4.75    0.33
  -4  -5  -5    0.71    0.09
  -3  -5  -5    1.18    0.08
  -2  -5  -5   18.29    0.35
  -1  -5  -5    2.62    0.08
   0  -5  -5   25.18    0.46
   1  -5  -5    0.36    0.04
   2  -5  -5    0.55    0.03
   3  -5  -5    2.12    0.07
   4  -5  -5    1.33    0.05
   5  -5  -5    0.71    0.04
   6  -5  -5    1.92    0.08
   7  -5  -5    4.13    0.11
   8  -5  -5    9.35    0.24
   9  -5  -5    0.10    0.04
  10  -5  -5   10.07    0.34
  11  -5  -5    1.71    0.15
  12  -5  -5    1.43    0.23
  13  -5  -5    0.11    0.15
 -10  -4  -5   -0.01    0.22
  -9  -4  -5    0.80    0.14
  -8  -4  -5    0.24    0.11
  -7  -4  -5    4.14    0.21
  -6  -4  -5    2.37    0.26
  -5  -4  -5    1.42    0.19
  -4  -4  -5    0.00    0.05
  -3  -4  -5    4.55    0.18
  -2  -4  -5   24.34    0.53
  -1  -4  -5   23.29    0.49
   0  -4  -5   94.95    1.63
   1  -4  -5   12.87    0.49
   2  -4  -5    1.94    0.12
   3  -4  -5    7.69    0.23
   4  -4  -5    3.62    0.13
   5  -4  -5   32.44    0.58
   6  -4  -5    2.49    0.08
   7  -4  -5    0.50    0.05
   8  -4  -5    0.29    0.04
   9  -4  -5    7.10    0.17
  10  -4  -5    2.30    0.13
  11  -4  -5    0.16    0.05
  12  -4  -5    0.19    0.06
  13  -4  -5    0.65    0.14
  14  -4  -5   -0.08    0.14
 -10  -3  -5    0.15    0.18
  -9  -3  -5    0.36    0.19
  -8  -3  -5    0.79    0.12
  -7  -3  -5    4.40    0.33
  -6  -3  -5    4.74    0.31
  -5  -3  -5    0.05    0.04
  -4  -3  -5    0.27    0.05
  -3  -3  -5   10.38    0.22
  -2  -3  -5    0.08    0.06
  -1  -3  -5    6.11    0.15
   0  -3  -5    2.39    0.07
   1  -3  -5   54.43    0.98
   2  -3  -5    2.74    0.07
   3  -3  -5   18.18    0.48
   4  -3  -5    3.01    0.11
   5  -3  -5   16.37    0.43
   6  -3  -5    2.65    0.08
   7  -3  -5    5.76    0.14
   8  -3  -5    0.01    0.03
   9  -3  -5    0.45    0.05
  10  -3  -5    9.98    0.26
  11  -3  -5    3.24    0.14
  12  -3  -5    0.21    0.06
  13  -3  -5    0.30    0.07
  14  -3  -5    0.62    0.09
 -10  -2  -5   -0.09    0.16
  -9  -2  -5    8.23    0.47
  -8  -2  -5    0.56    0.17
  -7  -2  -5   15.80    0.65
  -6  -2  -5    1.61    0.14
  -5  -2  -5    0.12    0.05
  -4  -2  -5    4.52    0.14
  -3  -2  -5    1.67    0.07
  -2  -2  -5    3.52    0.14
  -1  -2  -5    5.48    0.26
   0  -2  -5    3.18    0.09
   1  -2  -5   51.59    1.05
   2  -2  -5   38.28    0.68
   3  -2  -5   38.25    0.66
   4  -2  -5   17.28    0.46
   5  -2  -5   36.16    0.64
   6  -2  -5    3.24    0.08
   7  -2  -5    0.56    0.05
   8  -2  -5    4.60    0.14
   9  -2  -5    3.08    0.12
  10  -2  -5   10.55    0.27
  11  -2  -5    0.60    0.07
  12  -2  -5    4.99    0.19
  13  -2  -5    0.35    0.07
  14  -2  -5    3.57    0.15
 -10  -1  -5    2.84    0.20
  -9  -1  -5   -0.05    0.09
  -8  -1  -5    4.56    0.22
  -7  -1  -5    8.13    0.43
  -6  -1  -5    0.62    0.07
  -5  -1  -5    0.00    0.04
  -4  -1  -5    0.01    0.04
  -3  -1  -5   20.76    0.82
  -2  -1  -5    1.75    0.08
  -1  -1  -5   44.72    1.10
   0  -1  -5   59.43    1.22
   1  -1  -5    7.90    0.22
   2  -1  -5   40.77    0.81
   3  -1  -5    0.00    0.01
   4  -1  -5    1.68    0.07
   5  -1  -5    2.76    0.06
   6  -1  -5    6.32    0.15
   7  -1  -5   10.18    0.24
   8  -1  -5    7.30    0.17
   9  -1  -5    4.62    0.13
  10  -1  -5    0.66    0.07
  11  -1  -5    1.10    0.08
  12  -1  -5    2.17    0.11
  13  -1  -5   15.37    0.34
  14  -1  -5    0.21    0.07
 -10   0  -5   -0.07    0.10
  -9   0  -5   -0.07    0.09
  -8   0  -5   -0.21    0.12
  -7   0  -5   -0.09    0.09
  -6   0  -5    0.07    0.04
  -5   0  -5   -0.05    0.04
  -4   0  -5   -0.02    0.04
  -3   0  -5    0.00    0.04
  -2   0  -5   -0.02    0.03
  -1   0  -5    0.00    0.04
   0   0  -5   -0.05    0.02
   1   0  -5   -0.01    0.02
   2   0  -5    0.01    0.02
   3   0  -5    0.00    0.02
   4   0  -5    0.00    0.02
   5   0  -5    0.01    0.02
   6   0  -5    0.02    0.02
   7   0  -5    0.00    0.02
   8   0  -5    0.04    0.03
   9   0  -5    0.04    0.04
  10   0  -5   -0.03    0.04
  11   0  -5   -0.07    0.05
  12   0  -5   -0.03    0.05
  13   0  -5   -0.06    0.06
  14   0  -5   -0.11    0.06
 -10   1  -5    2.98    0.35
  -9   1  -5   -0.15    0.10
  -8   1  -5    4.16    0.33
  -7   1  -5    7.38    0.26
  -6   1  -5    0.61    0.08
  -5   1  -5    0.01    0.04
  -4   1  -5   -0.03    0.04
  -3   1  -5   20.72    0.47
  -2   1  -5    1.64    0.09
  -1   1  -5   42.57    1.11
   0   1  -5   61.37    1.22
   1   1  -5    8.31    0.18
   2   1  -5   39.37    0.70
   3   1  -5    0.03    0.02
   4   1  -5    1.84    0.04
   5   1  -5    2.76    0.06
   6   1  -5    5.94    0.12
   7   1  -5   10.17    0.21
   8   1  -5    7.28    0.16
   9   1  -5    4.61    0.13
  10   1  -5    0.56    0.06
  11   1  -5    0.90    0.07
  12   1  -5    1.97    0.10
  13   1  -5   14.91    0.34
  14   1  -5    0.05    0.10
 -10   2  -5   -0.38    0.19
  -9   2  -5    7.90    0.46
  -8   2  -5    0.54    0.17
  -7   2  -5   14.32    0.35
  -5   2  -5    0.11    0.06
  -4   2  -5    4.14    0.24
  -3   2  -5    1.76    0.14
  -2   2  -5    3.38    0.10
  -1   2  -5    5.85    0.15
   0   2  -5    3.08    0.08
   1   2  -5   52.79    0.91
   2   2  -5   40.55    0.68
   3   2  -5   38.43    0.66
   4   2  -5   17.84    0.29
   5   2  -5   37.42    0.58
   6   2  -5    3.15    0.09
   7   2  -5    0.55    0.04
   8   2  -5    4.59    0.12
   9   2  -5    3.07    0.10
  10   2  -5   10.32    0.23
  11   2  -5    0.66    0.07
  12   2  -5    5.06    0.16
  13   2  -5    0.23    0.07
  14   2  -5    4.67    0.35
 -10   3  -5    0.06    0.19
  -9   3  -5    0.37    0.18
  -7   3  -5    4.09    0.21
  -6   3  -5    4.22    0.19
  -5   3  -5   -0.06    0.07
  -4   3  -5    0.22    0.07
  -3   3  -5    9.60    0.24
  -2   3  -5    0.05    0.02
  -1   3  -5    6.19    0.15
   0   3  -5    2.32    0.08
   1   3  -5   57.47    0.98
   2   3  -5    2.78    0.08
   3   3  -5   18.23    0.39
   4   3  -5    3.02    0.07
   5   3  -5   16.71    0.25
   6   3  -5    2.87    0.08
   7   3  -5    5.85    0.14
   8   3  -5   -0.03    0.04
   9   3  -5    0.51    0.06
  10   3  -5   10.14    0.23
  11   3  -5    3.00    0.12
  12   3  -5    0.21    0.06
  13   3  -5    0.28    0.07
  14   3  -5    0.36    0.12
  -8   4  -5    0.18    0.10
  -7   4  -5    3.92    0.20
  -6   4  -5    2.00    0.15
  -5   4  -5    0.97    0.12
  -4   4  -5    0.02    0.07
  -2   4  -5   25.21    0.46
  -1   4  -5   22.86    0.42
   0   4  -5   96.69    1.64
   1   4  -5   13.35    0.25
   2   4  -5    1.78    0.06
   3   4  -5    7.73    0.16
   4   4  -5    3.56    0.08
   5   4  -5   33.37    0.53
   6   4  -5    2.57    0.07
   7   4  -5    0.71    0.05
   8   4  -5    0.36    0.06
   9   4  -5    6.83    0.20
  10   4  -5    2.22    0.12
  11   4  -5    0.22    0.04
  12   4  -5    0.14    0.06
  13   4  -5    0.70    0.09
  14   4  -5   -0.02    0.11
  -8   5  -5    0.48    0.12
  -7   5  -5    0.75    0.12
  -6   5  -5    1.01    0.12
  -5   5  -5    4.46    0.21
  -4   5  -5    0.66    0.10
  -3   5  -5    0.99    0.08
  -2   5  -5   19.12    0.36
  -1   5  -5    2.69    0.09
   0   5  -5   24.70    0.46
   1   5  -5    0.32    0.04
   2   5  -5    0.63    0.06
   3   5  -5    2.45    0.08
   4   5  -5    1.50    0.05
   5   5  -5    0.76    0.04
   6   5  -5    1.90    0.08
   7   5  -5    4.32    0.12
   8   5  -5    9.90    0.25
   9   5  -5    0.01    0.04
  10   5  -5   10.51    0.27
  11   5  -5    1.58    0.11
  12   5  -5    1.31    0.11
  13   5  -5    0.24    0.07
  -8   6  -5    0.31    0.11
  -7   6  -5    9.55    0.49
  -6   6  -5    0.03    0.09
  -5   6  -5    1.41    0.14
  -4   6  -5   -0.02    0.08
  -3   6  -5    2.77    0.12
  -2   6  -5    1.75    0.08
  -1   6  -5    6.62    0.16
   0   6  -5   50.20    0.88
   1   6  -5    2.01    0.08
   2   6  -5    1.16    0.06
   3   6  -5    2.25    0.08
   4   6  -5    7.99    0.17
   5   6  -5    0.97    0.05
   6   6  -5    3.12    0.10
   7   6  -5    2.00    0.09
   8   6  -5    3.65    0.12
   9   6  -5    7.97    0.19
  10   6  -5    1.41    0.09
  11   6  -5    0.05    0.06
  12   6  -5   -0.13    0.06
  13   6  -5    6.09    0.20
  -9   7  -5    1.33    0.16
  -8   7  -5    0.91    0.17
  -7   7  -5    8.62    0.48
  -6   7  -5    2.87    0.19
  -5   7  -5    2.88    0.19
  -4   7  -5   26.85    0.75
  -3   7  -5    4.46    0.16
  -2   7  -5   42.14    0.78
  -1   7  -5    0.05    0.04
   0   7  -5    2.41    0.09
   1   7  -5   10.13    0.22
   2   7  -5    0.10    0.04
   3   7  -5    0.64    0.06
   4   7  -5    1.88    0.09
   5   7  -5    0.20    0.04
   6   7  -5    3.13    0.12
   7   7  -5    0.18    0.05
   8   7  -5    0.23    0.05
   9   7  -5    2.51    0.11
  10   7  -5    0.19    0.06
  11   7  -5    0.95    0.08
  12   7  -5    0.98    0.09
  -8   8  -5    2.08    0.28
  -7   8  -5    7.70    0.33
  -6   8  -5    2.22    0.19
  -5   8  -5   11.96    0.58
  -4   8  -5    1.47    0.21
  -3   8  -5    7.16    0.29
  -2   8  -5    7.75    0.23
  -1   8  -5    1.48    0.09
   0   8  -5    0.60    0.06
   1   8  -5   15.56    0.32
   2   8  -5    4.83    0.16
   3   8  -5    0.09    0.04
   4   8  -5    2.73    0.10
   5   8  -5    0.05    0.04
   6   8  -5    0.12    0.04
   7   8  -5    0.06    0.04
   8   8  -5    1.28    0.09
   9   8  -5   12.94    0.29
  10   8  -5    1.86    0.10
  11   8  -5    0.04    0.06
  12   8  -5    1.40    0.23
  -7   9  -5    0.33    0.14
  -6   9  -5    0.39    0.13
  -5   9  -5   -0.08    0.10
  -4   9  -5   -0.17    0.10
  -3   9  -5    0.50    0.12
  -2   9  -5    0.15    0.04
  -1   9  -5    0.44    0.06
   0   9  -5    8.80    0.30
   1   9  -5    0.15    0.05
   2   9  -5    6.49    0.17
   3   9  -5   19.54    0.38
   4   9  -5   14.61    0.30
   5   9  -5   20.48    0.57
   6   9  -5   21.88    0.50
   7   9  -5   12.79    0.33
   8   9  -5    0.03    0.05
   9   9  -5    5.45    0.17
  10   9  -5    0.14    0.07
  11   9  -5    0.60    0.09
  -6  10  -5   -0.06    0.13
  -5  10  -5   -0.04    0.11
  -4  10  -5    0.05    0.12
  -3  10  -5    0.54    0.06
  -2  10  -5    0.27    0.05
  -1  10  -5    0.14    0.06
   0  10  -5    1.36    0.09
   1  10  -5    0.70    0.07
   2  10  -5    0.14    0.05
   3  10  -5   18.22    0.37
   4  10  -5    2.92    0.14
   5  10  -5    8.01    0.29
   6  10  -5    3.43    0.18
   7  10  -5    4.79    0.18
   8  10  -5    5.33    0.19
  10  10  -5    9.36    0.24
  -5  11  -5    0.04    0.12
  -4  11  -5    0.09    0.12
  -3  11  -5   -0.04    0.07
  -2  11  -5    0.32    0.06
  -1  11  -5    0.05    0.07
   0  11  -5    3.17    0.13
   1  11  -5    0.28    0.07
   2  11  -5    0.86    0.08
   3  11  -5    1.56    0.11
   4  11  -5    1.15    0.12
   5  11  -5    0.54    0.10
   6  11  -5    1.02    0.13
   7  11  -5   -0.03    0.08
   8  11  -5    0.48    0.08
   9  11  -5    0.29    0.07
  -3  12  -5    1.42    0.12
  -2  12  -5    5.16    0.29
  -1  12  -5    0.50    0.07
   0  12  -5    1.12    0.11
   1  12  -5    0.74    0.08
   2  12  -5    0.41    0.07
   3  12  -5    0.19    0.07
   4  12  -5    1.68    0.14
   5  12  -5    0.22    0.09
   6  12  -5    0.54    0.10
   7  12  -5   -0.17    0.08
  -1  13  -5    0.04    0.07
   0  13  -5   -0.05    0.07
   1  13  -5    0.40    0.08
   2  13  -5   -0.01    0.07
   3  13  -5    1.53    0.14
   4  13  -5    4.92    0.24
   5  13  -5    0.04    0.09
  -1 -13  -4   -0.01    0.10
   0 -13  -4   -0.06    0.09
   1 -13  -4    0.22    0.10
   2 -13  -4    0.16    0.10
   3 -13  -4    0.18    0.10
   4 -13  -4    0.72    0.12
   5 -13  -4    0.34    0.12
  -1 -12  -4   -0.13    0.08
   0 -12  -4    0.06    0.08
   1 -12  -4   -0.02    0.08
   2 -12  -4   -0.04    0.08
   3 -12  -4    0.02    0.09
   4 -12  -4    2.06    0.17
   5 -12  -4    0.65    0.12
   6 -12  -4    0.03    0.08
   7 -12  -4   -0.01    0.15
  -6 -11  -4    2.96    0.20
  -5 -11  -4    0.09    0.12
   0 -11  -4    1.75    0.14
   1 -11  -4    2.15    0.15
   2 -11  -4    1.67    0.14
   3 -11  -4    0.39    0.09
   4 -11  -4    3.61    0.20
   5 -11  -4    7.35    0.29
   6 -11  -4    0.18    0.07
   7 -11  -4    3.27    0.31
   8 -11  -4   -0.16    0.10
   9 -11  -4    1.18    0.15
   0 -10  -4    0.01    0.06
   1 -10  -4   14.96    0.44
   2 -10  -4    0.15    0.07
   3 -10  -4    0.09    0.08
   4 -10  -4   19.05    0.82
   5 -10  -4   10.27    0.35
   6 -10  -4   16.58    0.72
   7 -10  -4    0.98    0.17
   8 -10  -4    1.14    0.14
   9 -10  -4    0.72    0.13
  10 -10  -4    0.48    0.12
   0  -9  -4    0.08    0.04
   1  -9  -4   26.70    0.58
   2  -9  -4    2.02    0.10
   3  -9  -4   16.56    0.47
   4  -9  -4   14.26    0.42
   5  -9  -4    3.35    0.18
   7  -9  -4    4.05    0.21
   8  -9  -4    2.65    0.17
   9  -9  -4    0.94    0.12
  10  -9  -4   -0.18    0.09
  11  -9  -4    0.25    0.09
  -3  -8  -4    0.23    0.08
   0  -8  -4    7.97    0.22
   1  -8  -4    0.56    0.05
   2  -8  -4    4.73    0.12
   3  -8  -4   16.01    0.32
   4  -8  -4    0.41    0.05
   5  -8  -4    1.75    0.09
   6  -8  -4    0.01    0.04
   7  -8  -4    1.18    0.12
   8  -8  -4    1.25    0.12
   9  -8  -4    0.08    0.08
  10  -8  -4    0.38    0.10
  11  -8  -4    0.11    0.11
  12  -8  -4   -0.03    0.10
  -5  -7  -4   22.15    0.90
  -3  -7  -4    1.27    0.10
   0  -7  -4    2.92    0.18
   1  -7  -4    2.26    0.08
   2  -7  -4    1.56    0.06
   3  -7  -4    0.41    0.04
   4  -7  -4    8.27    0.18
   5  -7  -4    0.38    0.05
   6  -7  -4    0.02    0.03
   7  -7  -4    0.43    0.05
   8  -7  -4    6.70    0.21
   9  -7  -4    0.50    0.09
  10  -7  -4    0.25    0.06
  11  -7  -4    0.89    0.12
  12  -7  -4   -0.20    0.09
 -10  -6  -4    0.02    0.21
  -8  -6  -4   -0.14    0.16
  -7  -6  -4    1.29    0.22
  -5  -6  -4    1.52    0.20
  -4  -6  -4    0.71    0.07
  -3  -6  -4   10.01    0.30
  -2  -6  -4    6.29    0.22
   0  -6  -4    1.48    0.08
   1  -6  -4    1.29    0.05
   2  -6  -4   12.59    0.25
   3  -6  -4    4.48    0.11
   4  -6  -4    0.16    0.03
   5  -6  -4    2.80    0.10
   6  -6  -4    0.34    0.04
   7  -6  -4    0.14    0.04
   8  -6  -4    0.48    0.06
   9  -6  -4    2.15    0.10
  10  -6  -4    1.12    0.09
  11  -6  -4    0.11    0.08
  12  -6  -4    0.65    0.13
  13  -6  -4   -0.17    0.16
 -10  -5  -4    1.12    0.26
  -9  -5  -4    1.28    0.23
  -8  -5  -4    2.90    0.30
  -7  -5  -4    5.68    0.37
  -6  -5  -4    0.60    0.15
  -5  -5  -4    0.73    0.16
  -4  -5  -4    2.03    0.11
  -3  -5  -4   -0.02    0.04
  -2  -5  -4   16.85    0.46
   0  -5  -4   17.34    0.45
   1  -5  -4    0.01    0.02
   2  -5  -4    0.02    0.02
   3  -5  -4   19.04    0.35
   4  -5  -4    1.45    0.06
   5  -5  -4   36.84    0.67
   6  -5  -4    9.04    0.20
   7  -5  -4   13.28    0.32
   8  -5  -4   15.54    0.31
   9  -5  -4    4.11    0.18
  10  -5  -4    0.93    0.08
  11  -5  -4    0.24    0.06
  12  -5  -4    4.38    0.18
  13  -5  -4   -0.09    0.10
 -10  -4  -4    1.14    0.26
  -9  -4  -4    0.96    0.23
  -8  -4  -4    0.44    0.11
  -7  -4  -4    5.01    0.35
  -6  -4  -4    0.76    0.18
  -5  -4  -4    9.17    0.43
  -4  -4  -4    2.56    0.08
  -3  -4  -4    1.88    0.09
  -2  -4  -4   19.88    0.53
  -1  -4  -4   53.26    0.92
   0  -4  -4   25.29    0.62
   1  -4  -4   39.81    0.93
   2  -4  -4   29.16    0.52
   3  -4  -4    1.56    0.05
   4  -4  -4    8.68    0.17
   5  -4  -4   27.12    0.48
   6  -4  -4   29.70    0.54
   7  -4  -4    0.31    0.04
   8  -4  -4   13.16    0.27
   9  -4  -4   11.78    0.26
  10  -4  -4    0.76    0.07
  11  -4  -4    0.14    0.05
  12  -4  -4    0.15    0.06
  13  -4  -4   -0.11    0.08
  14  -4  -4    0.01    0.13
 -11  -3  -4   -0.06    0.18
 -10  -3  -4   -0.10    0.15
  -9  -3  -4    0.50    0.19
  -8  -3  -4   15.75    0.70
  -7  -3  -4    8.90    0.45
  -6  -3  -4   16.61    0.68
  -5  -3  -4   11.79    0.28
  -4  -3  -4    0.01    0.04
  -3  -3  -4   11.29    0.26
  -2  -3  -4   82.34    2.02
  -1  -3  -4  250.94    4.84
   0  -3  -4    4.01    0.09
   1  -3  -4    3.32    0.15
   2  -3  -4    2.01    0.08
   3  -3  -4    1.80    0.08
   4  -3  -4    2.66    0.08
   5  -3  -4    0.79    0.04
   6  -3  -4    0.61    0.04
   7  -3  -4    0.42    0.04
   8  -3  -4    4.05    0.11
   9  -3  -4   13.57    0.28
  10  -3  -4    0.16    0.05
  11  -3  -4    7.54    0.23
  12  -3  -4    2.41    0.12
  13  -3  -4    0.65    0.08
  14  -3  -4    1.69    0.24
 -11  -2  -4    0.25    0.21
 -10  -2  -4    0.70    0.11
  -9  -2  -4    4.52    0.23
  -8  -2  -4   -0.09    0.09
  -7  -2  -4    3.54    0.18
  -6  -2  -4    1.98    0.22
  -5  -2  -4    1.66    0.09
  -4  -2  -4    3.20    0.14
  -3  -2  -4    2.03    0.07
  -2  -2  -4    0.71    0.06
  -1  -2  -4    4.05    0.14
   0  -2  -4   15.37    0.26
   1  -2  -4    0.76    0.03
   2  -2  -4   31.59    0.76
   3  -2  -4    3.20    0.11
   4  -2  -4    0.14    0.02
   5  -2  -4   18.85    0.34
   6  -2  -4   41.46    0.72
   7  -2  -4    2.55    0.09
   8  -2  -4   21.53    0.47
   9  -2  -4    0.06    0.03
  10  -2  -4   27.90    0.61
  11  -2  -4    8.19    0.21
  12  -2  -4    2.16    0.11
  13  -2  -4    4.81    0.19
  14  -2  -4    1.39    0.15
 -11  -1  -4    1.12    0.14
 -10  -1  -4   -0.09    0.15
  -9  -1  -4    2.16    0.16
  -8  -1  -4    0.00    0.10
  -7  -1  -4    4.35    0.19
  -6  -1  -4    2.87    0.12
  -5  -1  -4    1.16    0.06
  -4  -1  -4    5.20    0.13
  -3  -1  -4   26.61    0.70
  -2  -1  -4   48.69    0.99
  -1  -1  -4   13.00    0.36
   0  -1  -4    0.05    0.02
   1  -1  -4  184.95    3.22
   2  -1  -4    3.99    0.09
   3  -1  -4    0.08    0.02
   4  -1  -4    0.59    0.05
   5  -1  -4   22.78    0.46
   6  -1  -4    0.00    0.02
   7  -1  -4    1.55    0.07
   8  -1  -4   23.26    0.43
   9  -1  -4    1.84    0.08
  10  -1  -4   22.42    0.44
  11  -1  -4    2.61    0.13
  12  -1  -4    7.33    0.20
  13  -1  -4    1.30    0.10
  14  -1  -4   -0.13    0.10
 -11   0  -4    2.80    0.22
 -10   0  -4    2.06    0.30
  -9   0  -4    2.88    0.18
  -8   0  -4    5.05    0.22
  -7   0  -4    7.81    0.27
  -6   0  -4    4.90    0.15
  -5   0  -4    4.75    0.15
  -4   0  -4    3.91    0.13
  -3   0  -4    2.92    0.10
  -2   0  -4    4.11    0.15
  -1   0  -4    1.88    0.12
   0   0  -4   22.87    0.58
   1   0  -4   18.05    0.33
   2   0  -4    3.97    0.10
   3   0  -4    2.64    0.05
   4   0  -4    4.24    0.07
   5   0  -4    0.35    0.02
   6   0  -4  115.41    1.74
   7   0  -4   42.57    0.74
   8   0  -4   14.15    0.28
   9   0  -4   36.92    0.67
  10   0  -4   10.36    0.23
  11   0  -4   10.03    0.23
  12   0  -4   11.98    0.28
  13   0  -4    5.29    0.17
  14   0  -4    2.42    0.19
 -11   1  -4    1.06    0.25
 -10   1  -4   -0.19    0.15
  -9   1  -4    2.27    0.28
  -8   1  -4    0.00    0.13
  -7   1  -4    4.56    0.16
  -6   1  -4    3.02    0.12
  -5   1  -4    1.26    0.10
  -4   1  -4    5.10    0.18
  -3   1  -4   26.63    0.57
  -2   1  -4   47.43    1.72
  -1   1  -4   12.64    0.36
   0   1  -4    0.09    0.02
   1   1  -4  192.49    3.71
   2   1  -4    4.03    0.09
   3   1  -4    0.06    0.01
   4   1  -4    0.55    0.02
   5   1  -4   21.87    0.40
   6   1  -4   -0.01    0.02
   7   1  -4    1.53    0.06
   8   1  -4   22.82    0.43
   9   1  -4    1.72    0.08
  10   1  -4   22.16    0.44
  11   1  -4    2.47    0.10
  12   1  -4    7.52    0.20
  13   1  -4    0.93    0.10
  14   1  -4   -0.15    0.10
 -11   2  -4   -0.04    0.20
 -10   2  -4    0.45    0.20
  -9   2  -4    4.08    0.33
  -8   2  -4    0.01    0.11
  -7   2  -4    3.61    0.14
  -6   2  -4    1.97    0.10
  -5   2  -4    1.75    0.09
  -4   2  -4    2.98    0.11
  -3   2  -4    2.04    0.15
  -2   2  -4    0.65    0.05
  -1   2  -4    3.78    0.09
   0   2  -4   13.99    0.31
   1   2  -4    0.72    0.03
   2   2  -4   30.52    0.54
   3   2  -4    3.24    0.06
   4   2  -4    0.10    0.02
   5   2  -4   19.42    0.35
   6   2  -4   41.93    0.72
   7   2  -4    2.63    0.08
   8   2  -4   21.87    0.41
   9   2  -4    0.08    0.04
  10   2  -4   28.47    0.53
  11   2  -4    8.16    0.24
  12   2  -4    2.13    0.11
  13   2  -4    4.86    0.25
  14   2  -4    0.99    0.13
 -10   3  -4   -0.19    0.18
  -9   3  -4    0.36    0.17
  -8   3  -4   16.37    0.52
  -7   3  -4    8.63    0.30
  -6   3  -4   15.95    0.65
  -5   3  -4   11.46    0.35
  -4   3  -4    0.03    0.06
  -3   3  -4   10.60    0.46
  -2   3  -4   81.72    1.43
  -1   3  -4  247.35    4.19
   0   3  -4    4.05    0.11
   1   3  -4    3.60    0.10
   2   3  -4    1.88    0.07
   3   3  -4    1.90    0.07
   4   3  -4    2.84    0.07
   5   3  -4    0.87    0.05
   6   3  -4    0.69    0.05
   7   3  -4    0.49    0.04
   8   3  -4    4.13    0.11
   9   3  -4   13.39    0.28
  10   3  -4    0.17    0.05
  11   3  -4    7.64    0.19
  12   3  -4    2.58    0.12
  13   3  -4    0.76    0.12
  14   3  -4    2.15    0.18
  -8   4  -4    0.53    0.09
  -7   4  -4    4.94    0.22
  -6   4  -4    0.85    0.11
  -5   4  -4    8.47    0.29
  -4   4  -4    2.20    0.18
  -3   4  -4    1.88    0.08
  -2   4  -4   19.96    0.37
  -1   4  -4   50.70    0.92
   0   4  -4   24.67    0.45
   1   4  -4   37.83    0.66
   2   4  -4   29.83    0.53
   3   4  -4    1.81    0.06
   4   4  -4    8.99    0.15
   5   4  -4   27.06    0.56
   6   4  -4   29.68    0.54
   7   4  -4    0.29    0.04
   8   4  -4   13.40    0.27
   9   4  -4   12.32    0.37
  10   4  -4    0.74    0.06
  11   4  -4    0.09    0.05
  12   4  -4    0.15    0.06
  13   4  -4   -0.05    0.10
  -8   5  -4    2.46    0.17
  -7   5  -4    4.97    0.23
  -6   5  -4    0.61    0.11
  -5   5  -4    0.93    0.11
  -4   5  -4    2.31    0.19
  -3   5  -4    0.03    0.04
  -2   5  -4   16.77    0.33
  -1   5  -4   13.38    0.30
   0   5  -4   17.56    0.38
   1   5  -4    0.06    0.02
   2   5  -4    0.05    0.03
   3   5  -4   19.04    0.35
   4   5  -4    1.53    0.05
   5   5  -4   37.22    0.67
   6   5  -4    9.75    0.20
   7   5  -4   13.67    0.28
   8   5  -4   15.61    0.31
   9   5  -4    4.14    0.15
  10   5  -4    1.07    0.09
  11   5  -4    0.30    0.06
  12   5  -4    4.71    0.16
  13   5  -4   -0.05    0.12
  -9   6  -4    0.00    0.11
  -8   6  -4   -0.14    0.10
  -7   6  -4    1.41    0.21
  -6   6  -4    1.46    0.15
  -5   6  -4    1.55    0.14
  -4   6  -4    0.71    0.11
  -3   6  -4    9.90    0.32
  -2   6  -4    6.54    0.16
  -1   6  -4    7.04    0.20
   0   6  -4    1.49    0.07
   1   6  -4    1.29    0.06
   2   6  -4   12.87    0.25
   3   6  -4    4.41    0.11
   4   6  -4    0.22    0.03
   5   6  -4    2.96    0.07
   6   6  -4    0.33    0.04
   7   6  -4    0.18    0.04
   8   6  -4    0.47    0.06
   9   6  -4    2.07    0.10
  10   6  -4    1.25    0.09
  11   6  -4    0.24    0.07
  12   6  -4    0.64    0.08
  13   6  -4   -0.25    0.12
  -9   7  -4    1.90    0.19
  -8   7  -4    2.37    0.19
  -7   7  -4    7.13    0.30
  -6   7  -4    0.52    0.12
  -5   7  -4   21.48    0.90
  -4   7  -4    0.17    0.09
  -3   7  -4    1.05    0.09
  -2   7  -4    9.62    0.26
  -1   7  -4    2.32    0.09
   0   7  -4    3.20    0.10
   1   7  -4    2.68    0.09
   2   7  -4    1.52    0.08
   3   7  -4    0.52    0.05
   4   7  -4    8.22    0.15
   5   7  -4    0.71    0.05
   6   7  -4   -0.01    0.04
   7   7  -4    0.40    0.05
   8   7  -4    7.12    0.18
   9   7  -4    0.58    0.07
  10   7  -4    0.24    0.06
  11   7  -4    1.23    0.09
  12   7  -4   -0.11    0.10
  -9   8  -4    0.87    0.16
  -8   8  -4    5.74    0.29
  -7   8  -4    0.97    0.15
  -6   8  -4    0.53    0.12
  -5   8  -4    0.20    0.11
  -4   8  -4    6.54    0.27
  -3   8  -4    0.19    0.04
  -2   8  -4   10.21    0.28
  -1   8  -4    0.65    0.06
   0   8  -4    8.80    0.20
   1   8  -4    0.46    0.06
   2   8  -4    4.79    0.13
   3   8  -4   16.20    0.37
   4   8  -4    0.59    0.06
   5   8  -4    1.42    0.08
   6   8  -4    0.23    0.05
   7   8  -4    1.26    0.08
   8   8  -4    1.45    0.09
   9   8  -4    0.10    0.05
  10   8  -4    0.46    0.07
  11   8  -4    0.25    0.07
  12   8  -4    0.09    0.08
  -8   9  -4    0.25    0.14
  -7   9  -4    1.90    0.20
  -6   9  -4   -0.04    0.10
  -5   9  -4    0.40    0.13
  -4   9  -4    0.51    0.12
  -3   9  -4    1.10    0.10
  -2   9  -4   19.94    0.47
  -1   9  -4    0.60    0.07
   0   9  -4    0.14    0.05
   1   9  -4   26.19    0.51
   2   9  -4    1.79    0.09
   3   9  -4   16.56    0.33
   4   9  -4   13.91    0.33
   5   9  -4    2.95    0.16
   7   9  -4    4.28    0.16
   8   9  -4    2.69    0.11
   9   9  -4    1.53    0.10
  10   9  -4   -0.04    0.06
  11   9  -4    0.11    0.07
  -7  10  -4    3.21    0.25
  -6  10  -4    3.28    0.23
  -5  10  -4    0.88    0.15
  -4  10  -4    0.42    0.13
  -3  10  -4    0.05    0.05
  -2  10  -4    0.08    0.04
  -1  10  -4    6.36    0.21
   0  10  -4    0.02    0.05
   1  10  -4   14.95    0.37
   2  10  -4    0.24    0.06
   3  10  -4    0.02    0.05
   4  10  -4   20.07    0.47
   5  10  -4   10.27    0.34
   6  10  -4   16.51    0.50
   7  10  -4    1.58    0.14
   8  10  -4    1.49    0.12
   9  10  -4    0.98    0.09
  10  10  -4    0.79    0.09
  -6  11  -4    2.63    0.33
  -5  11  -4    0.17    0.14
  -4  11  -4    1.50    0.19
  -3  11  -4   -0.13    0.06
  -2  11  -4   -0.02    0.05
  -1  11  -4    0.33    0.06
   0  11  -4    1.55    0.11
   1  11  -4    2.18    0.12
   2  11  -4    1.74    0.10
   3  11  -4    0.55    0.07
   4  11  -4    4.14    0.20
   5  11  -4    7.68    0.28
   6  11  -4    0.26    0.10
   7  11  -4    3.85    0.15
   8  11  -4    0.13    0.06
   9  11  -4    1.19    0.23
  -4  12  -4    0.37    0.11
  -3  12  -4    0.05    0.06
  -2  12  -4    0.10    0.05
  -1  12  -4    0.05    0.05
   0  12  -4    0.18    0.05
   1  12  -4    0.10    0.06
   2  12  -4   -0.03    0.06
   3  12  -4    0.09    0.06
   4  12  -4    1.89    0.15
   5  12  -4    0.88    0.12
   6  12  -4   -0.08    0.08
   7  12  -4    0.15    0.09
  -2  13  -4    0.13    0.07
  -1  13  -4    0.09    0.07
   0  13  -4    0.11    0.06
   1  13  -4    0.32    0.07
   2  13  -4    0.27    0.07
   3  13  -4    0.13    0.09
   4  13  -4    0.62    0.08
   5  13  -4    0.56    0.11
   0 -13  -3    0.27    0.10
   1 -13  -3   -0.06    0.09
   2 -13  -3    2.21    0.25
   3 -13  -3    0.26    0.10
   5 -13  -3   -0.03    0.10
   0 -12  -3    2.34    0.24
   1 -12  -3   -0.09    0.08
   2 -12  -3   -0.06    0.07
   3 -12  -3   10.90    0.52
   4 -12  -3    0.09    0.09
   5 -12  -3   20.05    0.84
   6 -12  -3    4.64    0.25
   7 -12  -3    0.50    0.08
  -6 -11  -3    0.50    0.09
  -5 -11  -3    0.39    0.09
  -2 -11  -3   -0.04    0.07
  -1 -11  -3    4.16    0.19
   0 -11  -3    2.59    0.22
   1 -11  -3    3.59    0.19
   2 -11  -3    0.56    0.09
   3 -11  -3    0.04    0.08
   4 -11  -3   11.13    0.38
   5 -11  -3    0.80    0.11
   6 -11  -3    0.87    0.13
   7 -11  -3    0.11    0.06
   8 -11  -3    0.25    0.12
   9 -11  -3    0.23    0.12
  -7 -10  -3    0.04    0.13
  -6 -10  -3   -0.16    0.11
  -1 -10  -3    0.85    0.10
   0 -10  -3    3.81    0.17
   1 -10  -3    2.02    0.09
   2 -10  -3    2.63    0.10
   3 -10  -3   19.12    0.38
   4 -10  -3    3.45    0.13
   5 -10  -3    6.88    0.26
   6 -10  -3    0.20    0.09
   7 -10  -3    0.21    0.06
   8 -10  -3   -0.06    0.09
   9 -10  -3   -0.07    0.10
  10 -10  -3    0.63    0.12
  -8  -9  -3    7.47    0.31
  -1  -9  -3    0.08    0.06
   0  -9  -3   63.32    1.56
   1  -9  -3    6.28    0.32
   2  -9  -3   21.83    0.42
   3  -9  -3    2.75    0.10
   4  -9  -3    0.30    0.05
   5  -9  -3   19.45    0.39
   6  -9  -3    0.68    0.07
   7  -9  -3    8.83    0.27
   8  -9  -3   -0.10    0.08
   9  -9  -3    1.13    0.12
  10  -9  -3    0.06    0.10
  11  -9  -3    1.70    0.17
   0  -8  -3    2.16    0.11
   1  -8  -3   11.92    0.48
   2  -8  -3    0.13    0.04
   3  -8  -3    5.17    0.13
   4  -8  -3    1.29    0.07
   5  -8  -3    7.25    0.18
   6  -8  -3    1.31    0.09
   7  -8  -3    1.19    0.09
   8  -8  -3    2.02    0.10
   9  -8  -3    0.86    0.08
  10  -8  -3    0.12    0.08
  11  -8  -3    1.55    0.25
  -8  -7  -3    1.10    0.21
   0  -7  -3    4.21    0.16
   1  -7  -3    0.26    0.05
   2  -7  -3    0.54    0.06
   3  -7  -3    0.00    0.03
   4  -7  -3    0.15    0.03
   5  -7  -3    0.11    0.04
   6  -7  -3    0.25    0.05
   7  -7  -3    2.43    0.10
   8  -7  -3    0.30    0.07
   9  -7  -3    5.44    0.16
  10  -7  -3    1.01    0.08
  11  -7  -3    0.05    0.07
  12  -7  -3    4.88    0.21
 -10  -6  -3    1.90    0.28
  -9  -6  -3    0.01    0.17
  -8  -6  -3   -0.13    0.15
  -7  -6  -3    1.58    0.22
  -6  -6  -3    1.01    0.17
  -4  -6  -3    1.62    0.10
  -3  -6  -3    0.53    0.07
   1  -6  -3   -0.01    0.03
   2  -6  -3    9.71    0.19
   3  -6  -3   12.27    0.24
   4  -6  -3   15.91    0.30
   5  -6  -3    0.37    0.05
   6  -6  -3    9.79    0.21
   7  -6  -3   13.07    0.27
   8  -6  -3   -0.01    0.04
   9  -6  -3   18.93    0.38
  10  -6  -3    0.06    0.06
  11  -6  -3    4.14    0.17
  12  -6  -3    2.51    0.13
  13  -6  -3    4.73    0.25
 -11  -5  -3   -0.06    0.19
 -10  -5  -3    0.00    0.19
  -9  -5  -3   -0.20    0.16
  -8  -5  -3   -0.26    0.13
  -7  -5  -3   14.00    0.61
  -6  -5  -3    9.09    0.46
  -4  -5  -3   -0.04    0.04
  -3  -5  -3    0.19    0.06
   1  -5  -3    0.00    0.02
   2  -5  -3    1.43    0.05
   3  -5  -3   64.61    1.29
   4  -5  -3    0.50    0.04
   5  -5  -3    1.89    0.08
   6  -5  -3   10.57    0.22
   7  -5  -3    2.33    0.08
   8  -5  -3    0.31    0.05
   9  -5  -3   -0.02    0.05
  10  -5  -3    7.31    0.22
  11  -5  -3    0.50    0.07
  12  -5  -3    4.39    0.19
  13  -5  -3   -0.04    0.10
 -11  -4  -3    0.68    0.22
 -10  -4  -3    0.01    0.15
  -9  -4  -3   -0.01    0.13
  -8  -4  -3    9.54    0.47
  -7  -4  -3    5.96    0.35
  -6  -4  -3   22.88    0.90
  -5  -4  -3   11.60    0.50
  -4  -4  -3    0.79    0.07
  -3  -4  -3    1.76    0.08
  -2  -4  -3   28.43    0.72
   1  -4  -3   16.19    0.30
   2  -4  -3    7.40    0.17
   3  -4  -3   38.43    0.68
   4  -4  -3    1.45    0.06
   5  -4  -3    1.16    0.05
   6  -4  -3    0.07    0.03
   7  -4  -3    8.04    0.18
   8  -4  -3    1.17    0.07
   9  -4  -3    0.01    0.03
  10  -4  -3    1.01    0.07
  11  -4  -3    2.11    0.13
  12  -4  -3    2.09    0.14
  13  -4  -3    5.60    0.27
 -11  -3  -3    0.40    0.11
 -10  -3  -3    0.90    0.19
  -9  -3  -3    0.04    0.16
  -8  -3  -3    2.43    0.16
  -7  -3  -3    7.73    0.41
  -6  -3  -3    8.10    0.41
  -5  -3  -3    1.10    0.07
  -4  -3  -3    1.20    0.07
  -3  -3  -3   65.93    1.31
  -2  -3  -3   17.58    0.45
  -1  -3  -3   25.22    0.65
   0  -3  -3    1.87    0.07
   1  -3  -3   82.42    2.08
   2  -3  -3    8.21    0.16
   3  -3  -3   37.64    0.95
   4  -3  -3   52.28    0.90
   5  -3  -3    9.04    0.18
   6  -3  -3    0.60    0.04
   7  -3  -3    7.62    0.17
   8  -3  -3    4.10    0.12
   9  -3  -3    5.83    0.15
  10  -3  -3    0.13    0.04
  11  -3  -3    0.83    0.09
  12  -3  -3    0.18    0.06
  13  -3  -3   -0.17    0.09
  14  -3  -3   -0.16    0.09
 -11  -2  -3    0.17    0.17
 -10  -2  -3    0.83    0.12
  -9  -2  -3    0.99    0.18
  -8  -2  -3    0.19    0.09
  -7  -2  -3   12.03    0.55
  -6  -2  -3    1.32    0.11
  -5  -2  -3    0.11    0.04
  -4  -2  -3   73.15    1.48
  -3  -2  -3    1.84    0.06
  -2  -2  -3    8.20    0.33
  -1  -2  -3    3.50    0.09
   0  -2  -3   87.15    1.49
   1  -2  -3   53.39    1.86
   2  -2  -3    8.80    0.23
   3  -2  -3   22.05    0.46
   4  -2  -3   21.89    0.39
   5  -2  -3    3.41    0.08
   6  -2  -3    0.05    0.02
   7  -2  -3    6.83    0.15
   8  -2  -3   10.84    0.22
   9  -2  -3    3.74    0.13
  10  -2  -3    7.11    0.21
  11  -2  -3    0.71    0.07
  12  -2  -3    5.30    0.16
  13  -2  -3    0.00    0.09
  14  -2  -3    0.86    0.11
 -11  -1  -3   -0.06    0.15
 -10  -1  -3    0.44    0.11
  -9  -1  -3    0.33    0.09
  -8  -1  -3   16.11    0.70
  -7  -1  -3   11.08    0.34
  -6  -1  -3    0.48    0.05
  -5  -1  -3   32.99    0.70
  -4  -1  -3    0.33    0.04
  -3  -1  -3    7.28    0.18
  -2  -1  -3   30.50    0.55
  -1  -1  -3   35.83    0.90
   0  -1  -3   51.47    1.04
   1  -1  -3   14.92    0.27
   2  -1  -3    2.46    0.08
   3  -1  -3   46.95    0.79
   4  -1  -3    4.31    0.09
   5  -1  -3   23.65    0.41
   6  -1  -3   70.95    1.40
   7  -1  -3   29.16    0.60
   8  -1  -3    5.44    0.16
   9  -1  -3   26.81    0.49
  10  -1  -3    9.58    0.22
  11  -1  -3    1.03    0.08
  12  -1  -3    7.82    0.23
  13  -1  -3    0.85    0.13
  14  -1  -3   -0.03    0.11
 -11   0  -3   -0.12    0.17
 -10   0  -3    0.15    0.16
  -9   0  -3   -0.02    0.13
  -8   0  -3   -0.03    0.07
  -7   0  -3   -0.03    0.07
  -6   0  -3   -0.07    0.04
  -5   0  -3    0.03    0.03
  -4   0  -3    0.02    0.03
  -3   0  -3   -0.02    0.02
  -2   0  -3    0.04    0.03
  -1   0  -3   -0.01    0.02
   0   0  -3    0.00    0.02
   1   0  -3    0.01    0.01
   2   0  -3    0.01    0.01
   3   0  -3    0.02    0.01
   4   0  -3    0.02    0.02
   5   0  -3    0.04    0.03
   6   0  -3    0.05    0.03
   7   0  -3    0.00    0.03
   8   0  -3    0.05    0.03
   9   0  -3   -0.06    0.03
  10   0  -3   -0.03    0.03
  11   0  -3   -0.02    0.05
  12   0  -3   -0.09    0.05
  13   0  -3   -0.09    0.09
  14   0  -3   -0.13    0.10
 -11   1  -3   -0.14    0.10
 -10   1  -3    0.34    0.16
  -9   1  -3    0.33    0.09
  -8   1  -3   16.13    0.69
  -7   1  -3   11.12    0.27
  -6   1  -3    0.33    0.06
  -5   1  -3   33.79    0.71
  -4   1  -3    0.42    0.05
  -3   1  -3    7.30    0.22
  -2   1  -3   30.69    0.64
  -1   1  -3   35.75    0.73
   0   1  -3   52.97    0.90
   1   1  -3   15.26    0.37
   2   1  -3    2.29    0.04
   3   1  -3   47.33    0.65
   4   1  -3    4.38    0.09
   5   1  -3   23.04    0.41
   6   1  -3   70.12    1.21
   7   1  -3   28.55    0.52
   8   1  -3    5.46    0.13
   9   1  -3   25.89    0.49
  10   1  -3   10.03    0.22
  11   1  -3    1.05    0.08
  12   1  -3    7.11    0.20
  13   1  -3    1.24    0.14
  14   1  -3    0.15    0.11
 -11   2  -3   -0.19    0.17
 -10   2  -3    0.87    0.21
  -9   2  -3    1.29    0.21
  -8   2  -3    0.22    0.13
  -7   2  -3   12.13    0.30
  -6   2  -3    1.16    0.08
  -5   2  -3    0.09    0.04
  -4   2  -3   76.37    1.82
  -3   2  -3    1.91    0.09
  -2   2  -3    8.02    0.23
  -1   2  -3    3.37    0.09
   0   2  -3   86.17    1.49
   1   2  -3   54.72    0.94
   2   2  -3    8.67    0.15
   3   2  -3   23.69    0.36
   4   2  -3   22.47    0.39
   5   2  -3    3.37    0.08
   6   2  -3    0.10    0.03
   7   2  -3    6.65    0.15
   8   2  -3   10.33    0.22
   9   2  -3    3.64    0.11
  10   2  -3    6.96    0.17
  11   2  -3    0.85    0.11
  12   2  -3    5.27    0.24
  13   2  -3    0.00    0.09
  14   2  -3    0.57    0.14
 -11   3  -3   -0.05    0.18
 -10   3  -3    0.84    0.21
  -9   3  -3   -0.02    0.14
  -8   3  -3    2.47    0.13
  -7   3  -3    7.67    0.22
  -6   3  -3    8.47    0.27
  -5   3  -3    1.03    0.09
  -4   3  -3    1.16    0.09
  -3   3  -3   62.77    1.61
  -2   3  -3   16.91    0.37
  -1   3  -3   25.19    0.46
   0   3  -3    1.87    0.06
   1   3  -3   88.62    1.48
   2   3  -3    8.68    0.16
   3   3  -3   40.09    0.60
   4   3  -3   53.49    0.91
   5   3  -3    9.54    0.19
   6   3  -3    0.60    0.04
   7   3  -3    7.26    0.17
   8   3  -3    4.09    0.11
   9   3  -3    5.77    0.15
  10   3  -3    0.08    0.05
  11   3  -3    0.85    0.11
  12   3  -3    0.23    0.08
  13   3  -3   -0.01    0.09
  14   3  -3   -0.06    0.13
 -11   4  -3    0.59    0.20
 -10   4  -3    0.05    0.15
  -9   4  -3    0.02    0.14
  -8   4  -3    9.46    0.45
  -7   4  -3    5.61    0.23
  -6   4  -3   23.02    0.63
  -5   4  -3   11.12    0.34
  -4   4  -3    0.85    0.09
  -3   4  -3    1.64    0.08
  -2   4  -3   27.47    0.59
  -1   4  -3  115.16    2.30
   0   4  -3   52.77    1.05
   1   4  -3   16.30    0.35
   2   4  -3    7.66    0.15
   3   4  -3   39.48    0.56
   4   4  -3    1.36    0.05
   5   4  -3    1.24    0.05
   6   4  -3    0.04    0.03
   7   4  -3    8.63    0.18
   8   4  -3    1.04    0.06
   9   4  -3    0.00    0.04
  10   4  -3    1.11    0.08
  11   4  -3    2.27    0.10
  12   4  -3    2.35    0.17
  13   4  -3    5.34    0.26
 -10   5  -3    0.21    0.16
  -9   5  -3   -0.04    0.21
  -8   5  -3   -0.03    0.09
  -7   5  -3   13.87    0.60
  -6   5  -3    9.99    0.32
  -5   5  -3    0.53    0.09
  -4   5  -3    0.02    0.06
  -3   5  -3    0.15    0.04
  -2   5  -3   29.60    0.63
  -1   5  -3    0.48    0.04
   0   5  -3   53.88    0.94
   1   5  -3    0.03    0.02
   2   5  -3    1.52    0.06
   3   5  -3   66.64    1.13
   4   5  -3    0.50    0.03
   5   5  -3    1.88    0.07
   6   5  -3   10.88    0.23
   7   5  -3    2.51    0.09
   8   5  -3    0.26    0.05
   9   5  -3    0.04    0.05
  10   5  -3    7.49    0.19
  11   5  -3    0.64    0.07
  12   5  -3    4.89    0.24
  13   5  -3    0.17    0.11
  -9   6  -3    0.15    0.12
  -8   6  -3   -0.14    0.09
  -7   6  -3    1.59    0.15
  -6   6  -3    0.97    0.12
  -5   6  -3   -0.02    0.06
  -4   6  -3    1.76    0.13
  -3   6  -3    0.49    0.09
  -2   6  -3    1.52    0.08
  -1   6  -3    0.71    0.05
   0   6  -3    4.08    0.11
   1   6  -3   -0.01    0.03
   2   6  -3    9.49    0.20
   3   6  -3   11.89    0.21
   4   6  -3   15.52    0.27
   5   6  -3    0.52    0.05
   6   6  -3    9.63    0.21
   7   6  -3   12.88    0.27
   8   6  -3    0.02    0.04
   9   6  -3   18.58    0.38
  10   6  -3    0.06    0.06
  11   6  -3    4.01    0.14
  12   6  -3    2.65    0.19
  13   6  -3    5.50    0.38
  -9   7  -3    3.16    0.22
  -8   7  -3    1.71    0.17
  -7   7  -3    0.20    0.11
  -6   7  -3    4.28    0.22
  -5   7  -3    4.21    0.21
  -4   7  -3    1.52    0.14
  -3   7  -3   10.64    0.34
  -2   7  -3    1.91    0.10
  -1   7  -3    3.68    0.11
   0   7  -3    4.99    0.15
   1   7  -3    0.25    0.04
   2   7  -3    0.54    0.05
   3   7  -3   -0.02    0.03
   4   7  -3    0.12    0.03
   5   7  -3    0.17    0.03
   6   7  -3    0.28    0.04
   7   7  -3    2.36    0.09
   8   7  -3    0.25    0.05
   9   7  -3    5.70    0.16
  10   7  -3    1.20    0.09
  11   7  -3    0.15    0.08
  12   7  -3    4.94    0.26
  -9   8  -3    4.05    0.26
  -8   8  -3    0.20    0.13
  -7   8  -3    3.43    0.22
  -6   8  -3    0.68    0.13
  -5   8  -3    1.03    0.14
  -4   8  -3   10.90    0.38
  -3   8  -3    5.83    0.19
  -2   8  -3    0.02    0.03
  -1   8  -3    8.32    0.20
   0   8  -3    2.19    0.11
   1   8  -3   11.83    0.25
   2   8  -3    0.09    0.04
   3   8  -3    5.07    0.16
   4   8  -3    1.44    0.07
   5   8  -3    7.32    0.21
   6   8  -3    1.36    0.08
   7   8  -3    1.29    0.08
   8   8  -3    2.12    0.10
   9   8  -3    0.91    0.08
  10   8  -3    0.20    0.05
  11   8  -3    2.22    0.18
  -9   9  -3   -0.33    0.19
  -8   9  -3    7.88    0.48
  -7   9  -3    0.33    0.13
  -6   9  -3    0.34    0.12
  -5   9  -3   -0.04    0.10
  -4   9  -3    2.41    0.18
  -3   9  -3    0.76    0.09
  -2   9  -3   10.01    0.28
  -1   9  -3    0.32    0.06
   0   9  -3   63.05    1.11
   1   9  -3    6.01    0.16
   2   9  -3   21.89    0.50
   3   9  -3    2.95    0.11
   4   9  -3    0.41    0.07
   5   9  -3   19.69    0.45
   6   9  -3    1.06    0.09
   7   9  -3    8.89    0.22
   8   9  -3   -0.02    0.05
   9   9  -3    1.36    0.09
  10   9  -3    0.07    0.06
  11   9  -3    1.24    0.15
  -8  10  -3    0.22    0.11
  -7  10  -3    0.15    0.11
  -6  10  -3   -0.11    0.11
  -5  10  -3    2.53    0.20
  -4  10  -3    0.47    0.13
  -3  10  -3   -0.03    0.05
  -2  10  -3    1.36    0.11
  -1  10  -3    1.14    0.10
   0  10  -3    3.72    0.15
   1  10  -3    1.99    0.11
   2  10  -3    2.41    0.11
   3  10  -3   18.64    0.44
   4  10  -3    3.09    0.14
   5  10  -3    7.07    0.26
   6  10  -3    0.14    0.05
   7  10  -3    0.30    0.06
   8  10  -3   -0.03    0.06
   9  10  -3    0.04    0.06
  10  10  -3    1.05    0.09
  -7  11  -3    0.02    0.20
  -6  11  -3    0.24    0.10
  -5  11  -3    0.22    0.09
  -4  11  -3    0.07    0.08
  -3  11  -3    0.00    0.05
  -2  11  -3    0.06    0.04
  -1  11  -3    4.11    0.20
   0  11  -3    2.16    0.11
   1  11  -3    3.98    0.14
   2  11  -3    0.81    0.09
   3  11  -3    0.08    0.05
   4  11  -3   11.53    0.37
   5  11  -3    0.88    0.12
   6  11  -3    1.20    0.12
   7  11  -3    0.00    0.06
   8  11  -3    0.26    0.07
   9  11  -3    0.42    0.08
  -5  12  -3   -0.01    0.13
  -4  12  -3   -0.09    0.12
  -3  12  -3   -0.08    0.11
  -2  12  -3    0.48    0.10
  -1  12  -3    0.76    0.10
   0  12  -3    2.42    0.17
   1  12  -3    0.03    0.05
   2  12  -3    0.21    0.06
   3  12  -3   10.98    0.30
   4  12  -3    0.20    0.09
   5  12  -3   19.46    0.58
   6  12  -3    4.59    0.22
  -3  13  -3   -0.09    0.13
  -2  13  -3   -0.09    0.07
  -1  13  -3    2.76    0.20
   0  13  -3    0.34    0.06
   1  13  -3   -0.06    0.08
   2  13  -3    1.98    0.12
   3  13  -3    0.37    0.10
   4  13  -3    2.29    0.17
   5  13  -3    0.00    0.08
  -4 -13  -2    0.17    0.10
  -3 -13  -2   -0.04    0.10
  -2 -13  -2   -0.04    0.11
   2 -13  -2   -0.12    0.08
   3 -13  -2    0.31    0.10
   4 -13  -2    0.07    0.10
   5 -13  -2   -0.09    0.10
  -4 -12  -2    0.01    0.09
  -3 -12  -2    0.00    0.08
  -2 -12  -2    0.10    0.09
  -1 -12  -2    0.00    0.08
   0 -12  -2    0.74    0.11
   1 -12  -2    0.06    0.07
   2 -12  -2   -0.05    0.05
   3 -12  -2    0.65    0.10
   4 -12  -2    0.68    0.12
   5 -12  -2    0.08    0.10
   6 -12  -2    0.97    0.13
   7 -12  -2    0.27    0.08
  -7 -11  -2    0.27    0.13
  -5 -11  -2    0.09    0.09
  -3 -11  -2    1.28    0.13
  -2 -11  -2   12.12    0.39
  -1 -11  -2    0.12    0.08
   0 -11  -2    0.96    0.16
   1 -11  -2    0.19    0.08
   2 -11  -2    0.53    0.07
   3 -11  -2   10.26    0.25
   4 -11  -2    1.09    0.10
   5 -11  -2    9.61    0.24
   6 -11  -2    5.88    0.22
   7 -11  -2    1.86    0.24
   8 -11  -2    2.67    0.29
   9 -11  -2    0.34    0.17
  -8 -10  -2    0.84    0.10
  -7 -10  -2    1.14    0.21
  -6 -10  -2    0.47    0.08
  -5 -10  -2    0.19    0.07
  -4 -10  -2    0.19    0.06
  -3 -10  -2    0.04    0.05
  -2 -10  -2    0.28    0.07
  -1 -10  -2    0.54    0.09
   0 -10  -2   13.56    0.58
   1 -10  -2   11.08    0.34
   2 -10  -2   -0.11    0.05
   3 -10  -2   -0.02    0.05
   4 -10  -2    1.64    0.10
   5 -10  -2    2.94    0.12
   6 -10  -2    0.03    0.06
   7 -10  -2    5.99    0.21
   8 -10  -2    0.67    0.08
   9 -10  -2    0.13    0.10
  10 -10  -2    3.44    0.22
  -9  -9  -2    0.08    0.08
  -8  -9  -2    1.03    0.15
  -7  -9  -2    1.13    0.15
  -6  -9  -2    1.78    0.15
  -5  -9  -2    1.44    0.13
  -4  -9  -2    0.00    0.08
  -3  -9  -2   22.44    0.59
  -2  -9  -2    0.69    0.09
  -1  -9  -2    5.05    0.20
   0  -9  -2   32.01    0.84
   1  -9  -2   12.39    0.37
   2  -9  -2   10.15    0.22
   3  -9  -2    3.30    0.11
   4  -9  -2    0.72    0.07
   5  -9  -2    5.85    0.16
   6  -9  -2    0.53    0.07
   7  -9  -2    1.74    0.11
   8  -9  -2   -0.02    0.06
   9  -9  -2    1.33    0.12
  10  -9  -2   -0.14    0.07
  11  -9  -2    0.29    0.11
 -10  -8  -2    0.87    0.21
  -9  -8  -2   -0.08    0.11
  -8  -8  -2    0.66    0.13
  -1  -8  -2    0.18    0.06
   0  -8  -2    7.11    0.16
   1  -8  -2    1.81    0.15
   2  -8  -2    2.40    0.10
   3  -8  -2    0.97    0.06
   4  -8  -2   -0.03    0.04
   5  -8  -2    1.80    0.10
   6  -8  -2   18.64    0.36
   7  -8  -2    1.24    0.10
   8  -8  -2    1.79    0.12
   9  -8  -2    0.44    0.06
  10  -8  -2    1.15    0.10
  11  -8  -2    2.45    0.16
 -10  -7  -2   -0.20    0.11
   0  -7  -2    5.96    0.19
   1  -7  -2    7.78    0.33
   2  -7  -2    5.03    0.14
   3  -7  -2    0.00    0.03
   4  -7  -2    3.33    0.10
   5  -7  -2    4.69    0.13
   6  -7  -2    2.39    0.11
   7  -7  -2    0.26    0.05
   8  -7  -2    4.90    0.14
   9  -7  -2    0.08    0.06
  10  -7  -2    0.44    0.07
  11  -7  -2    3.09    0.14
  12  -7  -2    0.10    0.08
 -11  -6  -2    0.00    0.11
  -4  -6  -2    1.10    0.08
   0  -6  -2    0.10    0.04
   1  -6  -2   34.43    0.83
   2  -6  -2    2.48    0.07
   3  -6  -2    0.75    0.05
   4  -6  -2   19.15    0.37
   5  -6  -2    5.82    0.14
   6  -6  -2    0.03    0.03
   7  -6  -2    5.85    0.15
   8  -6  -2    4.68    0.16
   9  -6  -2    1.56    0.09
  10  -6  -2    4.69    0.15
  11  -6  -2    1.76    0.11
  12  -6  -2   -0.09    0.08
 -11  -5  -2    0.77    0.12
 -10  -5  -2   -0.13    0.14
  -8  -5  -2    0.33    0.14
  -7  -5  -2   30.33    1.14
  -5  -5  -2    5.34    0.30
  -4  -5  -2    0.40    0.05
   1  -5  -2    0.23    0.04
   2  -5  -2    4.73    0.11
   3  -5  -2    0.53    0.04
   4  -5  -2    2.07    0.07
   5  -5  -2    1.97    0.08
   6  -5  -2    3.51    0.10
   7  -5  -2    6.10    0.18
   8  -5  -2   19.03    0.37
   9  -5  -2    0.52    0.07
  10  -5  -2    6.32    0.18
  11  -5  -2    5.70    0.17
  12  -5  -2   -0.08    0.09
  13  -5  -2    0.55    0.13
 -11  -4  -2   -0.14    0.16
 -10  -4  -2    0.59    0.17
  -9  -4  -2    7.79    0.43
  -8  -4  -2    0.11    0.13
  -7  -4  -2    0.82    0.15
  -6  -4  -2   -0.06    0.09
  -5  -4  -2    0.05    0.08
  -4  -4  -2    0.51    0.04
  -3  -4  -2    0.03    0.03
   1  -4  -2   15.01    0.39
   2  -4  -2    0.28    0.02
   3  -4  -2    9.02    0.18
   4  -4  -2   36.08    0.65
   5  -4  -2   51.59    0.88
   6  -4  -2    1.23    0.07
   7  -4  -2    1.70    0.10
   8  -4  -2    5.84    0.17
   9  -4  -2    0.92    0.07
  10  -4  -2   10.20    0.24
  11  -4  -2    0.85    0.09
  12  -4  -2   -0.04    0.09
  13  -4  -2    0.44    0.18
 -12  -3  -2    0.60    0.12
 -11  -3  -2    0.02    0.10
 -10  -3  -2    0.79    0.17
  -9  -3  -2    4.92    0.34
  -8  -3  -2   -0.02    0.12
  -7  -3  -2   51.73    1.90
  -6  -3  -2   22.91    0.89
  -5  -3  -2   44.67    1.64
  -4  -3  -2    7.08    0.17
  -3  -3  -2   10.25    0.23
  -2  -3  -2  166.67    3.94
   1  -3  -2   31.45    0.55
   2  -3  -2    3.78    0.09
   3  -3  -2    3.09    0.07
   4  -3  -2    2.24    0.06
   5  -3  -2    2.23    0.08
   6  -3  -2    5.85    0.13
   7  -3  -2    0.06    0.03
   8  -3  -2   18.37    0.41
   9  -3  -2    1.12    0.07
  10  -3  -2    0.11    0.05
  11  -3  -2    0.44    0.05
  12  -3  -2    0.25    0.10
  13  -3  -2    1.59    0.17
 -12  -2  -2    0.15    0.10
 -11  -2  -2    2.64    0.30
 -10  -2  -2   -0.05    0.13
  -9  -2  -2    0.11    0.11
  -8  -2  -2    1.01    0.11
  -7  -2  -2   10.74    0.33
  -6  -2  -2    0.43    0.11
  -5  -2  -2    6.31    0.31
  -4  -2  -2    1.92    0.07
  -3  -2  -2    0.06    0.02
  -2  -2  -2   43.46    0.86
  -1  -2  -2   58.30    1.42
   1  -2  -2   66.03    1.12
   2  -2  -2   32.57    0.67
   3  -2  -2    5.11    0.10
   4  -2  -2    9.67    0.18
   5  -2  -2   19.72    0.41
   6  -2  -2    0.74    0.04
   7  -2  -2    0.36    0.04
   8  -2  -2    5.49    0.14
   9  -2  -2   18.75    0.44
  10  -2  -2    0.59    0.07
  11  -2  -2    8.42    0.21
  12  -2  -2    0.56    0.12
 -12  -1  -2    0.53    0.13
 -11  -1  -2    0.10    0.15
 -10  -1  -2    0.51    0.15
  -9  -1  -2    0.06    0.11
  -8  -1  -2   -0.03    0.06
  -7  -1  -2   -0.07    0.06
  -6  -1  -2    3.42    0.11
  -5  -1  -2    0.01    0.03
  -4  -1  -2    1.66    0.06
  -3  -1  -2   11.17    0.31
  -2  -1  -2   34.96    0.61
  -1  -1  -2  205.75    7.01
   0  -1  -2    2.70    0.07
   1  -1  -2  299.71    7.67
   2  -1  -2    0.06    0.02
   3  -1  -2  212.30    4.13
   4  -1  -2  104.78    1.75
   5  -1  -2   64.32    1.06
   6  -1  -2   79.28    1.55
   7  -1  -2    6.20    0.16
   8  -1  -2   31.25    0.66
   9  -1  -2    2.40    0.09
  10  -1  -2    3.39    0.12
  11  -1  -2    0.23    0.06
  12  -1  -2    0.90    0.13
  13  -1  -2    0.23    0.06
  14  -1  -2   -0.02    0.11
 -12   0  -2    1.68    0.27
 -11   0  -2   -0.05    0.16
 -10   0  -2    2.86    0.28
  -9   0  -2    6.27    0.37
  -8   0  -2    1.53    0.12
  -7   0  -2    3.07    0.23
  -6   0  -2   10.75    0.26
  -5   0  -2   11.52    0.22
  -4   0  -2    2.02    0.07
  -3   0  -2    9.59    0.22
  -2   0  -2   44.74    0.78
  -1   0  -2  153.48    3.64
   0   0  -2  232.19    5.71
   1   0  -2  367.50    7.06
   2   0  -2  266.82    3.62
   3   0  -2  300.76   10.11
   4   0  -2  870.08   14.36
   5   0  -2  172.79    2.83
   6   0  -2  171.57    2.84
   7   0  -2  140.38    2.39
   8   0  -2    5.34    0.14
   9   0  -2    5.00    0.13
  10   0  -2   11.07    0.24
  11   0  -2    3.80    0.14
  12   0  -2    4.44    0.23
  13   0  -2    0.14    0.10
  14   0  -2   -0.15    0.11
 -12   1  -2    0.44    0.14
 -11   1  -2    0.17    0.16
 -10   1  -2    0.59    0.17
  -9   1  -2    0.03    0.11
  -8   1  -2    0.03    0.07
  -7   1  -2    0.02    0.04
  -6   1  -2    3.26    0.10
  -5   1  -2    0.02    0.04
  -4   1  -2    1.60    0.07
  -3   1  -2   10.76    0.31
  -2   1  -2   34.42    1.23
  -1   1  -2  200.18    4.05
   0   1  -2    2.71    0.06
   1   1  -2  328.89    5.43
   2   1  -2    0.02    0.01
   3   1  -2  219.66    3.58
   4   1  -2  106.37    1.75
   5   1  -2   62.43    1.06
   6   1  -2   77.27    1.34
   7   1  -2    5.91    0.14
   8   1  -2   30.43    0.57
   9   1  -2    2.53    0.09
  10   1  -2    3.43    0.17
  11   1  -2    0.21    0.06
  12   1  -2    1.30    0.14
  13   1  -2    0.17    0.11
  14   1  -2    0.03    0.14
 -12   2  -2   -0.13    0.18
 -11   2  -2    1.73    0.26
 -10   2  -2   -0.01    0.14
  -9   2  -2    0.20    0.14
  -8   2  -2    0.93    0.16
  -7   2  -2   10.62    0.26
  -6   2  -2    0.47    0.06
  -5   2  -2    6.02    0.21
  -4   2  -2    1.85    0.10
  -3   2  -2    0.07    0.04
  -2   2  -2   44.46    1.07
  -1   2  -2   57.95    1.01
   0   2  -2  354.79    6.05
   1   2  -2   66.70    1.13
   2   2  -2   35.94    0.48
   3   2  -2    5.30    0.11
   4   2  -2   10.25    0.19
   5   2  -2   19.86    0.36
   6   2  -2    0.91    0.05
   7   2  -2    0.46    0.04
   8   2  -2    5.35    0.13
   9   2  -2   19.04    0.37
  10   2  -2    0.78    0.10
  11   2  -2    8.32    0.30
  12   2  -2    0.41    0.10
 -12   3  -2    0.51    0.21
 -11   3  -2   -0.16    0.16
 -10   3  -2    0.56    0.17
  -9   3  -2    5.02    0.36
  -8   3  -2    0.17    0.06
  -7   3  -2   52.95    1.09
  -6   3  -2   23.41    0.51
  -5   3  -2   45.53    0.95
  -4   3  -2    6.85    0.22
  -3   3  -2   10.46    0.30
  -2   3  -2  157.06    3.94
  -1   3  -2    9.07    0.20
   0   3  -2  114.18    2.23
   1   3  -2   32.13    0.56
   2   3  -2    3.93    0.07
   3   3  -2    3.20    0.08
   4   3  -2    2.37    0.07
   5   3  -2    2.31    0.08
   6   3  -2    5.61    0.13
   7   3  -2   -0.01    0.03
   8   3  -2   17.79    0.35
   9   3  -2    0.90    0.06
  10   3  -2    0.03    0.04
  11   3  -2    0.40    0.10
  12   3  -2    0.05    0.10
  13   3  -2    1.54    0.17
 -11   4  -2   -0.01    0.15
 -10   4  -2    0.35    0.16
  -9   4  -2    6.77    0.41
  -8   4  -2    0.28    0.08
  -7   4  -2    0.73    0.10
  -6   4  -2   -0.05    0.05
  -5   4  -2    0.01    0.05
  -4   4  -2    0.48    0.07
  -3   4  -2   -0.03    0.03
  -2   4  -2    4.41    0.16
  -1   4  -2    9.49    0.22
   0   4  -2    0.89    0.04
   1   4  -2   15.54    0.28
   2   4  -2    0.28    0.03
   3   4  -2    9.44    0.15
   4   4  -2   37.95    0.66
   5   4  -2   50.19    0.88
   6   4  -2    1.10    0.06
   7   4  -2    1.75    0.08
   8   4  -2    5.54    0.17
   9   4  -2    0.89    0.08
  10   4  -2   10.40    0.27
  11   4  -2    0.92    0.11
  12   4  -2    0.11    0.09
  13   4  -2   -0.05    0.09
 -11   5  -2    0.59    0.19
 -10   5  -2    0.15    0.15
  -9   5  -2    0.93    0.11
  -8   5  -2    0.29    0.10
  -7   5  -2   29.70    0.80
  -6   5  -2    0.89    0.11
  -5   5  -2    5.48    0.30
  -4   5  -2    0.36    0.07
  -3   5  -2    9.48    0.24
  -2   5  -2   25.71    0.68
  -1   5  -2   18.13    0.34
   0   5  -2   65.36    1.33
   1   5  -2    0.30    0.03
   2   5  -2    4.61    0.09
   3   5  -2    0.63    0.04
   4   5  -2    1.99    0.07
   5   5  -2    1.96    0.07
   6   5  -2    3.69    0.10
   7   5  -2    6.36    0.15
   8   5  -2   18.61    0.37
   9   5  -2    0.61    0.06
  10   5  -2    6.96    0.18
  11   5  -2    6.06    0.26
  12   5  -2    0.08    0.10
  13   5  -2    0.65    0.12
  -9   6  -2    2.33    0.18
  -8   6  -2    2.59    0.18
  -7   6  -2   -0.02    0.09
  -6   6  -2    7.42    0.28
  -5   6  -2    0.45    0.09
  -4   6  -2    1.05    0.11
  -3   6  -2    7.02    0.20
  -2   6  -2   23.55    0.63
  -1   6  -2    0.69    0.05
   0   6  -2    0.19    0.03
   1   6  -2   33.24    0.59
   2   6  -2    2.64    0.08
   3   6  -2    0.82    0.05
   4   6  -2   19.94    0.33
   5   6  -2    5.85    0.14
   6   6  -2    0.08    0.03
   7   6  -2    5.87    0.15
   8   6  -2    4.65    0.16
   9   6  -2    1.49    0.08
  10   6  -2    4.59    0.14
  11   6  -2    1.78    0.17
  12   6  -2   -0.08    0.11
  -9   7  -2    4.08    0.24
  -8   7  -2    3.28    0.20
  -7   7  -2    9.80    0.35
  -6   7  -2    1.61    0.15
  -5   7  -2    0.05    0.08
  -4   7  -2    0.45    0.10
  -3   7  -2    0.63    0.07
  -2   7  -2    3.96    0.14
  -1   7  -2    6.69    0.16
   0   7  -2    6.04    0.14
   1   7  -2    7.67    0.17
   2   7  -2    4.87    0.14
   3   7  -2    0.04    0.03
   4   7  -2    3.29    0.09
   5   7  -2    4.53    0.12
   6   7  -2    2.32    0.09
   7   7  -2    0.32    0.06
   8   7  -2    4.47    0.14
   9   7  -2    0.25    0.06
  10   7  -2    0.43    0.09
  11   7  -2    3.25    0.21
  12   7  -2   -0.09    0.11
 -10   8  -2    1.12    0.19
  -9   8  -2    0.19    0.10
  -8   8  -2    0.46    0.14
  -7   8  -2   -0.15    0.10
  -6   8  -2    9.00    0.33
  -5   8  -2    0.80    0.13
  -4   8  -2   31.55    0.84
  -3   8  -2    0.02    0.03
  -2   8  -2   18.94    0.44
  -1   8  -2    0.33    0.05
   0   8  -2    7.61    0.18
   1   8  -2    1.84    0.09
   2   8  -2    2.44    0.09
   3   8  -2    1.08    0.08
   4   8  -2   -0.01    0.03
   5   8  -2    1.45    0.08
   6   8  -2   17.65    0.36
   7   8  -2    1.28    0.08
   8   8  -2    1.73    0.09
   9   8  -2    0.69    0.07
  10   8  -2    1.37    0.15
  11   8  -2    2.39    0.19
  -9   9  -2    0.02    0.13
  -8   9  -2    1.00    0.22
  -7   9  -2    1.42    0.25
  -6   9  -2    1.65    0.17
  -5   9  -2    1.45    0.16
  -4   9  -2   -0.03    0.10
  -3   9  -2   21.32    0.61
  -2   9  -2    0.61    0.08
  -1   9  -2    4.90    0.21
   0   9  -2   31.50    0.69
   1   9  -2   12.14    0.31
   2   9  -2    9.90    0.26
   3   9  -2    2.87    0.12
   4   9  -2    0.80    0.07
   5   9  -2    6.10    0.18
   6   9  -2    0.66    0.07
   7   9  -2    1.95    0.10
   8   9  -2   -0.02    0.05
   9   9  -2    1.38    0.10
  10   9  -2   -0.08    0.09
  -8  10  -2    0.76    0.16
  -7  10  -2    1.03    0.17
  -6  10  -2    0.33    0.10
  -5  10  -2    0.11    0.08
  -4  10  -2    0.04    0.07
  -3  10  -2    0.12    0.05
  -2  10  -2    0.42    0.07
  -1  10  -2    0.63    0.09
   0  10  -2   13.64    0.30
   1  10  -2   10.81    0.29
   2  10  -2   -0.03    0.04
   3  10  -2   -0.01    0.05
   4  10  -2    1.47    0.12
   5  10  -2    2.89    0.12
   6  10  -2    0.00    0.05
   7  10  -2    6.44    0.18
   8  10  -2    0.94    0.08
   9  10  -2    0.13    0.06
  10  10  -2    3.18    0.21
  -7  11  -2    0.02    0.15
  -5  11  -2   -0.06    0.11
  -4  11  -2    3.53    0.23
  -3  11  -2    1.13    0.09
  -2  11  -2   11.93    0.43
  -1  11  -2    0.09    0.04
   0  11  -2    1.03    0.12
   1  11  -2    0.24    0.05
   2  11  -2    0.88    0.08
   3  11  -2   10.85    0.29
   4  11  -2    1.22    0.12
   5  11  -2    9.74    0.33
   6  11  -2    5.58    0.17
   7  11  -2    0.97    0.20
   8  11  -2    2.84    0.15
   9  11  -2    0.41    0.11
  -6  12  -2    0.00    0.13
  -5  12  -2   -0.02    0.13
  -4  12  -2    0.19    0.13
  -3  12  -2   -0.04    0.11
  -2  12  -2    0.05    0.05
  -1  12  -2    0.04    0.05
   0  12  -2    0.45    0.08
   1  12  -2    0.27    0.07
   2  12  -2   -0.02    0.06
   3  12  -2    0.80    0.09
   4  12  -2    1.00    0.18
   5  12  -2    0.39    0.10
   7  12  -2    0.22    0.07
  -4  13  -2    0.21    0.12
  -3  13  -2    0.18    0.11
  -2  13  -2    0.10    0.07
  -1  13  -2    0.18    0.05
   2  13  -2   -0.10    0.07
   3  13  -2    0.64    0.11
   4  13  -2    0.11    0.09
   5  13  -2   -0.02    0.09
   0  14  -2    0.05    0.14
   1  14  -2   -0.09    0.19
   0 -14  -1    3.54    0.36
   1 -14  -1   -0.05    0.11
  -4 -13  -1    0.26    0.10
  -3 -13  -1    0.39    0.12
  -2 -13  -1    0.11    0.09
  -1 -13  -1   -0.13    0.09
   0 -13  -1    1.15    0.13
   1 -13  -1    0.20    0.10
   2 -13  -1   -0.05    0.06
   3 -13  -1    0.07    0.07
   4 -13  -1    3.50    0.21
   5 -13  -1   -0.10    0.10
  -4 -12  -1    1.32    0.14
  -3 -12  -1    0.42    0.10
  -2 -12  -1   -0.15    0.08
  -1 -12  -1   -0.05    0.12
   0 -12  -1   -0.07    0.08
   1 -12  -1    2.66    0.17
   2 -12  -1    0.08    0.06
   3 -12  -1    1.05    0.10
   4 -12  -1    9.69    0.28
   5 -12  -1    1.64    0.13
   6 -12  -1    0.14    0.08
   7 -12  -1    0.57    0.10
  -8 -11  -1    0.07    0.19
  -7 -11  -1    0.64    0.14
  -6 -11  -1    0.75    0.14
  -5 -11  -1    1.25    0.14
  -3 -11  -1    0.01    0.07
  -2 -11  -1    0.19    0.08
  -1 -11  -1    0.79    0.11
   0 -11  -1    0.26    0.09
   1 -11  -1    1.38    0.13
   2 -11  -1   -0.01    0.07
   3 -11  -1    1.20    0.10
   4 -11  -1    0.09    0.05
   5 -11  -1    0.21    0.07
   6 -11  -1   -0.15    0.06
   7 -11  -1    0.07    0.06
   8 -11  -1    0.39    0.10
  -9 -10  -1    0.03    0.15
  -7 -10  -1   -0.12    0.11
  -6 -10  -1    1.91    0.16
  -5 -10  -1    0.09    0.09
  -4 -10  -1    0.59    0.11
  -3 -10  -1    7.55    0.26
  -2 -10  -1    2.78    0.16
  -1 -10  -1    6.56    0.25
   0 -10  -1    1.15    0.16
   2 -10  -1    0.31    0.08
   3 -10  -1    0.09    0.05
   4 -10  -1    2.34    0.11
   5 -10  -1    4.31    0.15
   6 -10  -1    1.22    0.09
   7 -10  -1    2.31    0.12
   8 -10  -1    0.20    0.06
   9 -10  -1    0.10    0.08
  -9  -9  -1   -0.14    0.09
  -8  -9  -1    0.03    0.15
  -7  -9  -1   11.30    0.53
  -6  -9  -1    0.13    0.05
  -5  -9  -1    2.10    0.19
  -4  -9  -1    2.28    0.18
  -3  -9  -1    1.81    0.16
  -2  -9  -1    9.13    0.21
  -1  -9  -1    1.12    0.10
   0  -9  -1    2.89    0.14
   1  -9  -1   10.08    0.31
   2  -9  -1    0.02    0.06
   3  -9  -1    0.36    0.05
   4  -9  -1    0.91    0.07
   5  -9  -1    4.12    0.13
   6  -9  -1   11.81    0.27
   7  -9  -1    5.07    0.18
   8  -9  -1    1.35    0.10
   9  -9  -1    5.74    0.21
  10  -9  -1    3.90    0.16
 -10  -8  -1    1.70    0.24
  -9  -8  -1    0.02    0.14
  -8  -8  -1    9.98    0.47
  -7  -8  -1    2.58    0.16
  -6  -8  -1    0.62    0.11
  -5  -8  -1   51.32    1.26
  -4  -8  -1    6.30    0.22
  -3  -8  -1   13.36    0.38
  -2  -8  -1    4.73    0.24
  -1  -8  -1   10.37    0.25
   0  -8  -1    3.16    0.11
   1  -8  -1   28.96    0.75
   2  -8  -1    0.83    0.08
   3  -8  -1    0.12    0.04
   4  -8  -1    0.23    0.04
   5  -8  -1    4.18    0.15
   6  -8  -1    4.85    0.14
   7  -8  -1    0.80    0.09
   8  -8  -1    0.57    0.08
   9  -8  -1    7.18    0.23
  10  -8  -1    3.64    0.15
  11  -8  -1    0.12    0.09
 -11  -7  -1    1.23    0.24
 -10  -7  -1    0.18    0.08
  -9  -7  -1    1.45    0.15
  -8  -7  -1    4.74    0.21
  -7  -7  -1    0.16    0.09
  -1  -7  -1    0.95    0.09
   0  -7  -1    6.61    0.27
   1  -7  -1    4.35    0.16
   2  -7  -1    0.11    0.04
   3  -7  -1    0.11    0.03
   4  -7  -1    0.34    0.04
   5  -7  -1    3.29    0.11
   6  -7  -1    0.31    0.05
   7  -7  -1    1.16    0.09
   8  -7  -1   16.49    0.35
   9  -7  -1    0.25    0.06
  10  -7  -1   17.58    0.37
  11  -7  -1   10.45    0.38
 -11  -6  -1    0.11    0.08
 -10  -6  -1    1.11    0.15
  -9  -6  -1    1.56    0.14
   0  -6  -1   32.08    0.56
   1  -6  -1    3.38    0.18
   2  -6  -1    1.94    0.09
   3  -6  -1   21.45    0.39
   4  -6  -1    3.71    0.10
   5  -6  -1   10.38    0.22
   6  -6  -1    2.14    0.10
   7  -6  -1   51.76    1.06
   8  -6  -1    0.98    0.09
   9  -6  -1    1.53    0.09
  10  -6  -1    2.46    0.12
  11  -6  -1    0.14    0.10
  12  -6  -1    7.76    0.33
 -12  -5  -1   -0.15    0.11
 -11  -5  -1    0.25    0.10
 -10  -5  -1   -0.01    0.08
   0  -5  -1    2.68    0.10
   1  -5  -1   29.39    1.04
   2  -5  -1    8.88    0.35
   3  -5  -1   43.56    0.77
   4  -5  -1    0.00    0.02
   5  -5  -1    2.01    0.07
   6  -5  -1    0.70    0.08
   7  -5  -1    0.22    0.05
   8  -5  -1    0.01    0.04
   9  -5  -1    0.03    0.04
  10  -5  -1    0.70    0.08
  11  -5  -1    3.26    0.20
  12  -5  -1    0.25    0.10
 -12  -4  -1    0.36    0.08
 -11  -4  -1   -0.09    0.09
 -10  -4  -1   -0.11    0.12
  -9  -4  -1   -0.04    0.11
  -8  -4  -1    3.59    0.28
  -5  -4  -1    4.10    0.24
   1  -4  -1    0.30    0.05
   2  -4  -1   23.56    0.42
   3  -4  -1   11.85    0.23
   4  -4  -1    0.66    0.04
   5  -4  -1    2.01    0.08
   6  -4  -1    0.57    0.05
   7  -4  -1   18.94    0.36
   8  -4  -1    0.74    0.07
   9  -4  -1    6.08    0.16
  10  -4  -1    2.10    0.10
  11  -4  -1    0.20    0.08
  12  -4  -1    0.14    0.14
  13  -4  -1    0.24    0.12
 -12  -3  -1    0.26    0.09
 -11  -3  -1    0.18    0.09
 -10  -3  -1    0.48    0.16
  -9  -3  -1    0.29    0.14
  -8  -3  -1   -0.10    0.11
  -7  -3  -1   15.74    0.63
  -6  -3  -1   14.74    0.62
  -5  -3  -1    3.67    0.22
  -4  -3  -1    8.46    0.37
  -3  -3  -1    4.88    0.14
   1  -3  -1    1.94    0.07
   2  -3  -1    6.13    0.12
   3  -3  -1   50.54    0.86
   4  -3  -1   27.09    0.55
   5  -3  -1    6.58    0.16
   6  -3  -1    0.03    0.02
   7  -3  -1    1.05    0.07
   8  -3  -1    0.42    0.05
   9  -3  -1    0.00    0.04
  10  -3  -1    0.01    0.05
  11  -3  -1    0.05    0.07
  12  -3  -1    3.28    0.20
  13  -3  -1   -0.14    0.11
 -12  -2  -1    0.17    0.10
 -11  -2  -1   21.35    0.66
 -10  -2  -1    1.41    0.13
  -9  -2  -1    7.93    0.41
  -8  -2  -1    8.32    0.28
  -7  -2  -1   18.40    0.50
  -6  -2  -1   -0.02    0.05
  -5  -2  -1    0.79    0.10
  -4  -2  -1    0.74    0.11
  -3  -2  -1    0.11    0.05
  -2  -2  -1    3.18    0.08
   1  -2  -1   32.93    0.57
   2  -2  -1    0.06    0.02
   3  -2  -1   17.12    0.35
   4  -2  -1    5.17    0.13
   5  -2  -1   46.78    0.80
   6  -2  -1    0.04    0.03
   7  -2  -1   13.18    0.30
   8  -2  -1    4.52    0.12
   9  -2  -1    0.40    0.06
  10  -2  -1    0.53    0.07
  11  -2  -1    1.50    0.14
  12  -2  -1    1.86    0.17
  13  -2  -1    0.97    0.14
 -12  -1  -1    0.82    0.10
 -11  -1  -1    0.96    0.13
 -10  -1  -1    8.15    0.29
  -9  -1  -1    5.03    0.20
  -8  -1  -1    2.46    0.14
  -7  -1  -1   12.40    0.36
  -6  -1  -1   14.04    0.58
  -5  -1  -1    0.53    0.09
  -4  -1  -1    4.50    0.15
  -3  -1  -1    1.21    0.10
  -2  -1  -1   49.18    0.97
  -1  -1  -1  144.81    3.36
   1  -1  -1   55.50    1.36
   2  -1  -1  151.11    2.92
   3  -1  -1   87.01    1.47
   4  -1  -1   18.67    0.33
   5  -1  -1  171.86    3.27
   6  -1  -1    4.08    0.10
   7  -1  -1   26.40    0.55
   8  -1  -1    0.31    0.05
   9  -1  -1    3.49    0.11
  10  -1  -1    6.10    0.16
  11  -1  -1    1.08    0.13
  12  -1  -1    0.24    0.09
  13  -1  -1    0.07    0.10
 -12   0  -1   -0.07    0.09
 -11   0  -1   -0.05    0.15
 -10   0  -1   -0.01    0.13
  -9   0  -1   -0.12    0.07
  -8   0  -1   -0.03    0.09
  -7   0  -1   -0.01    0.04
  -6   0  -1   -0.01    0.03
  -5   0  -1    0.04    0.03
  -4   0  -1    0.01    0.02
  -3   0  -1    0.00    0.01
  -2   0  -1    0.02    0.02
  -1   0  -1    0.04    0.02
   0   0  -1    0.12    0.01
   1   0  -1    0.15    0.02
   2   0  -1    0.50    0.02
   3   0  -1    0.07    0.02
   4   0  -1    0.01    0.02
   5   0  -1    0.01    0.02
   6   0  -1    0.00    0.02
   7   0  -1   -0.01    0.03
   8   0  -1    0.01    0.03
   9   0  -1   -0.03    0.04
  10   0  -1    0.04    0.04
  11   0  -1   -0.02    0.07
  12   0  -1    0.14    0.06
  13   0  -1   -0.07    0.09
 -12   1  -1    0.72    0.21
 -11   1  -1    0.59    0.20
 -10   1  -1    8.10    0.45
  -9   1  -1    4.84    0.21
  -8   1  -1    2.92    0.15
  -7   1  -1   11.99    0.25
  -6   1  -1   14.36    0.28
  -5   1  -1    0.61    0.04
  -4   1  -1    4.80    0.15
  -3   1  -1    1.34    0.05
  -2   1  -1   50.06    1.69
  -1   1  -1  135.95    3.37
   0   1  -1   56.68    0.94
   1   1  -1   58.26    0.86
   2   1  -1  153.96    2.53
   3   1  -1   89.76    1.47
   4   1  -1   19.79    0.38
   5   1  -1  165.78    2.83
   6   1  -1    4.18    0.10
   7   1  -1   26.42    0.48
   8   1  -1    0.25    0.03
   9   1  -1    3.45    0.12
  10   1  -1    5.81    0.18
  11   1  -1    1.22    0.13
  12   1  -1    0.19    0.10
  13   1  -1   -0.01    0.10
 -12   2  -1    0.41    0.21
 -11   2  -1   28.30    1.03
 -10   2  -1    1.29    0.13
  -9   2  -1    7.70    0.41
  -8   2  -1    8.69    0.42
  -7   2  -1   18.39    0.50
  -6   2  -1    0.06    0.04
  -5   2  -1    0.80    0.05
  -4   2  -1    0.84    0.05
  -3   2  -1    0.18    0.04
  -2   2  -1    3.30    0.11
  -1   2  -1  323.23    5.50
   0   2  -1   12.49    0.23
   1   2  -1   34.63    0.47
   2   2  -1    0.07    0.02
   3   2  -1   17.50    0.35
   4   2  -1    5.59    0.11
   5   2  -1   46.47    0.80
   6   2  -1    0.04    0.02
   7   2  -1   13.22    0.26
   8   2  -1    4.04    0.11
   9   2  -1    0.59    0.05
  10   2  -1    0.69    0.10
  11   2  -1    1.50    0.14
  12   2  -1    1.95    0.16
  13   2  -1    1.53    0.16
 -12   3  -1    0.14    0.17
 -11   3  -1    0.20    0.17
 -10   3  -1    0.36    0.16
  -9   3  -1    0.29    0.09
  -8   3  -1   -0.03    0.05
  -7   3  -1   15.29    0.30
  -6   3  -1   15.67    0.44
  -5   3  -1    3.79    0.12
  -4   3  -1    8.80    0.18
  -3   3  -1    4.68    0.16
  -2   3  -1    9.96    0.29
  -1   3  -1   21.08    0.38
   0   3  -1   73.88    1.46
   1   3  -1    1.88    0.05
   2   3  -1    6.25    0.10
   3   3  -1   49.65    0.86
   4   3  -1   27.39    0.55
   5   3  -1    6.59    0.14
   6   3  -1    0.03    0.03
   7   3  -1    0.91    0.06
   8   3  -1    0.43    0.06
   9   3  -1    0.03    0.03
  10   3  -1   -0.02    0.07
  11   3  -1   -0.08    0.08
  12   3  -1    2.86    0.19
  13   3  -1   -0.13    0.10
 -12   4  -1    0.25    0.18
 -11   4  -1    0.06    0.14
 -10   4  -1    0.07    0.13
  -9   4  -1    0.06    0.12
  -8   4  -1    3.71    0.15
  -7   4  -1   15.99    0.45
  -6   4  -1    8.34    0.22
  -5   4  -1    4.61    0.18
  -4   4  -1    0.72    0.08
  -3   4  -1    2.86    0.17
  -2   4  -1    3.84    0.13
  -1   4  -1    5.09    0.11
   0   4  -1   42.58    0.74
   1   4  -1    0.37    0.03
   2   4  -1   23.70    0.37
   3   4  -1   11.96    0.18
   4   4  -1    0.61    0.04
   5   4  -1    2.12    0.07
   6   4  -1    0.56    0.05
   7   4  -1   18.80    0.36
   8   4  -1    0.75    0.06
   9   4  -1    5.91    0.15
  10   4  -1    1.56    0.13
  11   4  -1    0.24    0.09
  12   4  -1    0.25    0.10
  13   4  -1    0.24    0.10
 -12   5  -1   -0.06    0.17
 -11   5  -1    0.27    0.17
 -10   5  -1    0.12    0.13
  -9   5  -1    0.02    0.07
  -8   5  -1    1.17    0.10
  -7   5  -1   -0.05    0.07
  -6   5  -1    6.96    0.25
  -5   5  -1    0.56    0.08
  -4   5  -1    9.01    0.28
  -3   5  -1    1.52    0.08
  -2   5  -1    0.46    0.05
  -1   5  -1   57.63    1.02
   0   5  -1    2.76    0.08
   1   5  -1   29.38    0.60
   2   5  -1    8.44    0.15
   3   5  -1   44.66    0.63
   4   5  -1    0.00    0.02
   5   5  -1    1.98    0.07
   6   5  -1    0.60    0.05
   7   5  -1    0.19    0.04
   8   5  -1    0.03    0.04
   9   5  -1    0.00    0.04
  10   5  -1    0.64    0.10
  11   5  -1    3.29    0.19
  12   5  -1    0.46    0.11
  -9   6  -1    1.17    0.13
  -8   6  -1    9.53    0.34
  -7   6  -1    2.54    0.16
  -6   6  -1   18.97    0.55
  -4   6  -1    8.27    0.27
  -3   6  -1   24.42    0.45
  -2   6  -1    0.24    0.04
  -1   6  -1   25.54    0.48
   0   6  -1   29.95    0.57
   1   6  -1    3.07    0.10
   2   6  -1    1.83    0.07
   3   6  -1   21.41    0.32
   4   6  -1    3.79    0.09
   5   6  -1   10.26    0.22
   6   6  -1    1.95    0.09
   7   6  -1   52.18    0.92
   8   6  -1    1.12    0.07
   9   6  -1    1.53    0.09
  10   6  -1    2.73    0.17
  11   6  -1    0.43    0.11
  12   6  -1    8.01    0.47
 -10   7  -1   -0.06    0.26
  -9   7  -1    1.49    0.24
  -8   7  -1    4.51    0.32
  -7   7  -1    0.12    0.10
  -6   7  -1   11.74    0.39
  -5   7  -1    2.09    0.15
  -4   7  -1   36.13    0.95
  -3   7  -1    0.15    0.04
  -2   7  -1    0.96    0.07
  -1   7  -1    0.90    0.06
   1   7  -1    4.24    0.11
   2   7  -1    0.09    0.02
   3   7  -1    0.12    0.03
   4   7  -1    0.37    0.04
   5   7  -1    3.22    0.10
   6   7  -1    0.41    0.06
   7   7  -1    1.22    0.08
   8   7  -1   16.89    0.34
   9   7  -1    0.35    0.07
  10   7  -1   14.91    0.51
  11   7  -1    8.81    0.52
 -10   8  -1    1.19    0.17
  -9   8  -1    0.03    0.13
  -8   8  -1    9.74    0.51
  -7   8  -1    2.97    0.27
  -6   8  -1    0.62    0.18
  -5   8  -1   48.51    1.83
  -4   8  -1    6.41    0.36
  -3   8  -1   13.01    0.32
  -2   8  -1    5.11    0.20
  -1   8  -1   10.72    0.33
   0   8  -1    3.16    0.10
   1   8  -1   28.76    0.61
   2   8  -1    0.86    0.07
   3   8  -1    0.11    0.03
   4   8  -1    0.34    0.04
   5   8  -1    4.00    0.12
   6   8  -1    4.51    0.13
   7   8  -1    0.93    0.07
   8   8  -1    0.81    0.07
   9   8  -1    6.80    0.28
  10   8  -1    3.34    0.21
  11   8  -1    0.32    0.12
 -10   9  -1    0.81    0.22
  -9   9  -1    0.11    0.15
  -8   9  -1    0.00    0.11
  -7   9  -1   12.25    0.43
  -6   9  -1    0.10    0.11
  -5   9  -1    2.42    0.25
  -4   9  -1    2.41    0.25
  -3   9  -1    1.80    0.10
  -2   9  -1   10.09    0.34
  -1   9  -1    1.15    0.10
   0   9  -1    2.94    0.12
   1   9  -1   10.17    0.26
   2   9  -1   -0.04    0.04
   3   9  -1    0.37    0.05
   4   9  -1    1.03    0.07
   5   9  -1    4.13    0.13
   6   9  -1   12.04    0.27
   7   9  -1    4.92    0.15
   8   9  -1    1.50    0.09
   9   9  -1    5.27    0.24
  10   9  -1    3.24    0.32
  -9  10  -1    0.33    0.13
  -7  10  -1   -0.16    0.11
  -6  10  -1    1.52    0.17
  -5  10  -1    0.09    0.10
  -4  10  -1    0.36    0.11
  -3  10  -1    7.66    0.24
  -2  10  -1    2.96    0.27
  -1  10  -1    7.03    0.26
   0  10  -1    0.88    0.09
   2  10  -1    0.32    0.06
   3  10  -1    0.12    0.04
   4  10  -1    2.43    0.10
   5  10  -1    4.24    0.16
   6  10  -1    1.43    0.09
   7  10  -1    2.39    0.11
   8  10  -1    0.27    0.07
   9  10  -1    0.09    0.09
  -8  11  -1    0.01    0.12
  -7  11  -1    0.43    0.13
  -6  11  -1    0.33    0.12
  -5  11  -1    1.16    0.24
  -4  11  -1    0.25    0.10
  -3  11  -1    0.00    0.08
  -2  11  -1    0.13    0.04
  -1  11  -1    0.79    0.11
   0  11  -1    0.26    0.05
   1  11  -1    1.43    0.10
   2  11  -1    0.05    0.06
   3  11  -1    1.33    0.10
   4  11  -1    0.12    0.08
   5  11  -1    0.23    0.06
   6  11  -1    0.01    0.05
   7  11  -1    0.16    0.06
   8  11  -1    0.35    0.12
  -6  12  -1    1.17    0.28
  -5  12  -1    1.56    0.28
  -4  12  -1    1.37    0.26
  -3  12  -1    0.28    0.10
  -2  12  -1   -0.04    0.06
  -1  12  -1    0.12    0.04
   0  12  -1    0.11    0.06
   1  12  -1    2.67    0.18
   2  12  -1    0.19    0.05
   3  12  -1    1.55    0.14
   4  12  -1    9.91    0.34
   5  12  -1    1.54    0.14
   6  12  -1    0.33    0.08
   7  12  -1    0.78    0.08
  -4  13  -1   -0.02    0.15
  -3  13  -1    0.08    0.15
  -2  13  -1   -0.03    0.10
  -1  13  -1   -0.11    0.10
   0  13  -1    1.03    0.14
   1  13  -1    0.18    0.05
   2  13  -1    0.07    0.05
   3  13  -1    0.27    0.09
   4  13  -1    3.05    0.19
   5  13  -1    0.09    0.09
  -1  14  -1    0.06    0.20
   0  14  -1    2.30    0.22
   1  14  -1    0.10    0.06
  -1 -14   0    0.26    0.12
   0 -14   0   -0.10    0.10
   1 -14   0    0.10    0.10
  -3 -13   0    2.89    0.20
  -2 -13   0    0.12    0.14
  -1 -13   0    0.62    0.12
   0 -13   0   -0.11    0.09
   1 -13   0    0.47    0.11
   2 -13   0    0.04    0.07
   3 -13   0    2.54    0.13
   4 -13   0    2.98    0.17
   5 -13   0    3.23    0.18
  -7 -12   0   -0.09    0.11
  -5 -12   0    0.05    0.09
  -4 -12   0    0.38    0.10
  -3 -12   0   -0.21    0.10
  -2 -12   0   -0.17    0.09
  -1 -12   0    0.28    0.09
   0 -12   0    6.06    0.26
   1 -12   0    0.56    0.10
   2 -12   0   -0.10    0.08
   3 -12   0   -0.12    0.06
   4 -12   0    0.21    0.07
   5 -12   0    0.06    0.07
   6 -12   0    0.16    0.08
   7 -12   0   -0.10    0.07
  -8 -11   0    1.04    0.21
  -6 -11   0   -0.05    0.10
  -5 -11   0    0.25    0.10
  -4 -11   0    7.75    0.29
  -3 -11   0    1.13    0.12
  -2 -11   0    0.59    0.11
  -1 -11   0    3.50    0.26
   0 -11   0   -0.05    0.07
   1 -11   0    3.55    0.18
   2 -11   0    0.41    0.09
   3 -11   0    0.73    0.07
   4 -11   0    7.84    0.21
   5 -11   0    0.25    0.07
   6 -11   0   -0.04    0.07
   7 -11   0    1.09    0.09
   8 -11   0    0.49    0.10
  -9 -10   0   -0.12    0.17
  -8 -10   0    1.16    0.22
  -7 -10   0    3.69    0.20
  -5 -10   0    0.57    0.11
  -4 -10   0    0.60    0.10
  -3 -10   0    3.62    0.12
  -2 -10   0    0.08    0.06
  -1 -10   0    0.57    0.09
   0 -10   0    4.57    0.19
   1 -10   0    0.54    0.09
   2 -10   0   -0.03    0.06
   3 -10   0    3.44    0.12
   4 -10   0    0.37    0.06
   5 -10   0    0.45    0.07
   6 -10   0    0.93    0.10
   7 -10   0    3.73    0.15
   8 -10   0    0.70    0.07
   9 -10   0   -0.17    0.07
 -10  -9   0    0.13    0.14
  -9  -9   0    0.05    0.12
  -8  -9   0    2.02    0.17
  -7  -9   0    3.06    0.18
  -6  -9   0    0.09    0.09
  -5  -9   0   17.00    0.48
  -4  -9   0    3.70    0.16
  -3  -9   0   15.29    0.45
  -2  -9   0    0.12    0.04
  -1  -9   0    3.26    0.16
   0  -9   0   -0.05    0.04
   1  -9   0    3.29    0.15
   2  -9   0    0.19    0.06
   3  -9   0   16.78    0.39
   4  -9   0    3.71    0.12
   5  -9   0   16.99    0.35
   6  -9   0    0.10    0.05
   7  -9   0    3.57    0.13
   8  -9   0    2.09    0.14
   9  -9   0    0.17    0.07
  10  -9   0    0.21    0.08
 -11  -8   0    0.28    0.15
 -10  -8   0    0.84    0.15
  -9  -8   0    0.07    0.11
  -8  -8   0    0.03    0.08
  -7  -8   0    9.44    0.44
  -6  -8   0   -0.03    0.06
  -5  -8   0   -0.11    0.06
  -4  -8   0    0.00    0.07
  -3  -8   0    7.26    0.23
  -2  -8   0    4.05    0.15
  -1  -8   0    0.02    0.03
   0  -8   0    6.72    0.32
   1  -8   0    0.07    0.06
   2  -8   0    4.33    0.17
   3  -8   0    7.49    0.25
   4  -8   0    0.07    0.04
   5  -8   0    0.03    0.05
   6  -8   0   -0.04    0.05
   7  -8   0    9.17    0.26
   8  -8   0   -0.02    0.05
   9  -8   0    0.12    0.06
  10  -8   0    0.67    0.09
  11  -8   0    0.89    0.14
 -11  -7   0    0.11    0.13
 -10  -7   0   16.93    0.73
  -9  -7   0    0.46    0.16
  -8  -7   0   -0.02    0.05
  -7  -7   0   26.63    1.02
  -6  -7   0    0.77    0.13
  -5  -7   0   13.15    0.53
  -4  -7   0    9.86    0.41
  -3  -7   0    0.29    0.07
  -2  -7   0    3.73    0.13
  -1  -7   0    3.43    0.09
   0  -7   0   -0.02    0.03
   1  -7   0    3.24    0.13
   2  -7   0    3.82    0.15
   3  -7   0    0.25    0.05
   4  -7   0    9.75    0.21
   5  -7   0   13.25    0.27
   6  -7   0    0.62    0.06
   7  -7   0   27.48    0.60
   8  -7   0   -0.03    0.05
   9  -7   0    0.34    0.07
  10  -7   0   16.85    0.53
  11  -7   0    0.09    0.11
 -12  -6   0   -0.16    0.13
 -10  -6   0    0.07    0.13
  -9  -6   0    1.10    0.17
  -8  -6   0    1.00    0.12
  -7  -6   0    0.90    0.11
  -6  -6   0   34.25    0.87
  -5  -6   0    1.69    0.11
  -4  -6   0   18.31    0.48
  -3  -6   0   36.99    0.93
  -2  -6   0   14.26    0.53
  -1  -6   0    2.47    0.07
   0  -6   0    0.14    0.03
   1  -6   0    2.58    0.11
   2  -6   0   14.72    0.55
   3  -6   0   37.53    0.66
   4  -6   0   18.06    0.34
   5  -6   0    1.60    0.07
   6  -6   0   33.42    0.62
   7  -6   0    0.59    0.07
   8  -6   0    0.88    0.08
   9  -6   0    0.88    0.08
  10  -6   0   -0.11    0.09
  12  -6   0    0.00    0.09
 -12  -5   0   -0.20    0.10
 -11  -5   0    0.10    0.07
 -10  -5   0    1.24    0.19
  -9  -5   0    0.10    0.09
  -8  -5   0   16.26    0.46
  -7  -5   0   34.35    0.91
  -2  -5   0   34.42    0.85
  -1  -5   0   20.82    0.78
   0  -5   0   -0.02    0.02
   1  -5   0   21.84    0.57
   2  -5   0   34.25    0.86
   3  -5   0    4.12    0.10
   4  -5   0   14.56    0.28
   5  -5   0    2.23    0.08
   6  -5   0    6.07    0.17
   7  -5   0   36.07    0.74
   8  -5   0   16.06    0.33
   9  -5   0    0.11    0.04
  10  -5   0    1.32    0.15
  11  -5   0    0.07    0.09
  12  -5   0   -0.01    0.09
 -12  -4   0    0.14    0.09
 -11  -4   0    0.07    0.06
 -10  -4   0    1.46    0.12
  -9  -4   0    2.47    0.13
  -7  -4   0    5.64    0.30
  -1  -4   0    6.67    0.18
   0  -4   0   14.15    0.26
   1  -4   0    6.68    0.19
   2  -4   0    4.87    0.15
   3  -4   0    0.43    0.03
   4  -4   0    0.04    0.02
   5  -4   0    0.33    0.04
   6  -4   0    3.74    0.10
   7  -4   0    5.89    0.14
   8  -4   0    0.33    0.06
   9  -4   0    2.55    0.10
  10  -4   0    1.32    0.21
  11  -4   0   -0.06    0.08
  12  -4   0    0.17    0.09
 -13  -3   0   -0.14    0.11
 -12  -3   0    0.92    0.15
 -11  -3   0    0.10    0.06
 -10  -3   0   -0.16    0.07
  -9  -3   0    4.74    0.21
  -8  -3   0    4.98    0.30
  -7  -3   0    4.35    0.26
  -6  -3   0   18.22    0.73
   0  -3   0   -0.01    0.01
   1  -3   0    0.31    0.04
   2  -3   0    0.87    0.05
   3  -3   0   12.00    0.22
   4  -3   0    1.98    0.06
   5  -3   0    0.77    0.04
   6  -3   0   19.72    0.41
   7  -3   0    4.42    0.11
   8  -3   0    5.15    0.14
   9  -3   0    4.69    0.16
  10  -3   0    0.01    0.06
  11  -3   0    0.01    0.08
  12  -3   0    0.63    0.13
  13  -3   0   -0.01    0.12
 -13  -2   0   -0.09    0.10
 -12  -2   0    0.27    0.07
 -11  -2   0    1.16    0.13
 -10  -2   0    0.48    0.09
  -9  -2   0    9.04    0.45
  -8  -2   0    0.01    0.09
  -7  -2   0   -0.01    0.07
  -6  -2   0    1.17    0.14
  -5  -2   0    0.35    0.08
  -4  -2   0    2.68    0.15
   0  -2   0   84.64    1.68
   1  -2   0    4.70    0.13
   2  -2   0   66.67    1.13
   3  -2   0    0.67    0.03
   4  -2   0    2.59    0.08
   5  -2   0    0.36    0.03
   6  -2   0    1.23    0.05
   7  -2   0    0.00    0.03
   8  -2   0    0.08    0.03
   9  -2   0    8.67    0.24
  10  -2   0    0.62    0.10
  11  -2   0    0.89    0.12
  12  -2   0    0.14    0.11
  13  -2   0    0.03    0.11
 -13  -1   0    0.13    0.11
 -12  -1   0    0.24    0.09
 -11  -1   0    2.79    0.15
 -10  -1   0    1.59    0.09
  -9  -1   0   -0.03    0.07
  -8  -1   0    1.02    0.14
  -7  -1   0    0.01    0.05
  -6  -1   0   12.98    0.36
  -5  -1   0   20.72    0.54
  -4  -1   0   13.23    0.51
  -3  -1   0   87.51    2.20
  -2  -1   0   18.08    0.68
   0  -1   0    0.03    0.01
   1  -1   0   49.07    0.83
   2  -1   0   19.60    0.34
   3  -1   0   91.55    1.27
   4  -1   0   13.73    0.20
   5  -1   0   20.53    0.33
   6  -1   0   13.25    0.23
   7  -1   0    0.02    0.02
   8  -1   0    1.05    0.05
   9  -1   0   -0.03    0.04
  10  -1   0    1.49    0.13
  11  -1   0    2.34    0.17
  12  -1   0    0.11    0.09
  13  -1   0    0.15    0.11
 -13   0   0    0.82    0.23
 -12   0   0    0.16    0.11
 -11   0   0    0.04    0.07
 -10   0   0    0.13    0.07
  -9   0   0    9.67    0.45
  -8   0   0    0.59    0.13
  -7   0   0   26.51    0.70
  -6   0   0    0.54    0.06
  -5   0   0  168.17    4.11
  -4   0   0   90.37    2.21
  -3   0   0  463.14   11.36
  -2   0   0  871.50   21.40
  -1   0   0   10.43    0.28
   1   0   0   12.32    0.23
   2   0   0  917.04   13.54
   3   0   0  483.65    7.19
   4   0   0   92.67    1.40
   5   0   0  173.54    2.90
   6   0   0    0.65    0.04
   7   0   0   26.86    0.40
   8   0   0    0.75    0.04
   9   0   0    8.61    0.24
  10   0   0    0.22    0.07
  11   0   0    0.16    0.09
  12   0   0    0.16    0.08
  13   0   0    0.42    0.12
 -13   1   0    0.24    0.13
 -12   1   0    0.19    0.17
 -11   1   0    2.94    0.18
 -10   1   0    1.38    0.10
  -9   1   0   -0.06    0.07
  -8   1   0    1.28    0.17
  -7   1   0    0.02    0.04
  -6   1   0   13.31    0.29
  -5   1   0   20.42    0.44
  -4   1   0   13.30    0.25
  -3   1   0   89.77    1.55
  -2   1   0   18.60    0.39
  -1   1   0   45.59    1.67
   0   1   0    0.06    0.01
   1   1   0   50.00    0.68
   2   1   0   20.05    0.30
   3   1   0   95.02    1.27
   4   1   0   13.67    0.20
   5   1   0   21.45    0.34
   6   1   0   13.01    0.22
   7   1   0    0.01    0.02
   8   1   0    1.27    0.05
   9   1   0   -0.01    0.06
  10   1   0    1.34    0.19
  11   1   0    2.62    0.18
  12   1   0    0.34    0.11
  13   1   0    0.26    0.12
 -13   2   0    0.20    0.18
 -12   2   0    0.14    0.18
 -11   2   0    1.05    0.19
 -10   2   0    0.58    0.09
  -9   2   0    9.22    0.31
  -8   2   0    0.14    0.05
  -7   2   0   -0.02    0.04
  -6   2   0    1.12    0.07
  -5   2   0    0.44    0.05
  -4   2   0    2.69    0.07
  -3   2   0    0.59    0.04
  -2   2   0   63.78    1.60
  -1   2   0    4.72    0.11
   0   2   0   87.80    1.68
   1   2   0    4.74    0.07
   2   2   0   67.49    0.92
   3   2   0    0.61    0.03
   4   2   0    2.72    0.06
   5   2   0    0.32    0.03
   6   2   0    1.25    0.04
   7   2   0    0.05    0.03
   8   2   0    0.09    0.03
   9   2   0    9.19    0.31
  10   2   0    0.60    0.10
  11   2   0    1.24    0.14
  12   2   0    0.28    0.10
  13   2   0    0.14    0.10
 -13   3   0   -0.09    0.12
 -12   3   0    0.58    0.19
 -11   3   0    0.05    0.10
 -10   3   0    0.05    0.08
  -9   3   0    5.36    0.33
  -8   3   0    4.77    0.16
  -7   3   0    4.59    0.15
  -6   3   0   18.61    0.42
  -5   3   0    0.76    0.06
  -4   3   0    1.93    0.08
  -3   3   0   11.50    0.32
  -2   3   0    0.76    0.05
  -1   3   0    0.17    0.02
   0   3   0    0.02    0.02
   1   3   0    0.19    0.01
   2   3   0    0.92    0.03
   3   3   0   11.94    0.18
   4   3   0    1.87    0.05
   5   3   0    0.73    0.03
   6   3   0   18.96    0.32
   7   3   0    4.34    0.09
   8   3   0    5.04    0.12
   9   3   0    4.58    0.20
  10   3   0    0.03    0.07
  11   3   0   -0.08    0.08
  12   3   0    0.86    0.13
  13   3   0   -0.07    0.10
 -12   4   0    0.19    0.16
 -11   4   0    0.05    0.14
 -10   4   0    1.70    0.23
  -9   4   0    2.44    0.25
  -8   4   0    0.44    0.08
  -7   4   0    5.35    0.17
  -6   4   0    3.69    0.13
  -5   4   0    0.38    0.07
  -4   4   0    0.05    0.05
  -3   4   0    0.30    0.05
  -2   4   0    4.52    0.12
  -1   4   0    6.37    0.19
   0   4   0   15.11    0.27
   1   4   0    6.56    0.13
   2   4   0    4.78    0.08
   3   4   0    0.40    0.02
   4   4   0    0.03    0.02
   5   4   0    0.40    0.03
   6   4   0    3.75    0.08
   7   4   0    5.38    0.11
   8   4   0    0.37    0.05
   9   4   0    2.61    0.16
  10   4   0    1.22    0.13
  11   4   0   -0.06    0.09
  12   4   0    0.10    0.09
 -12   5   0   -0.21    0.17
 -11   5   0   -0.05    0.15
 -10   5   0    0.86    0.18
  -9   5   0    0.08    0.06
  -8   5   0   15.73    0.48
  -7   5   0   35.25    0.93
  -6   5   0    6.43    0.23
  -5   5   0    2.27    0.13
  -4   5   0   14.51    0.41
  -3   5   0    3.96    0.16
  -2   5   0   35.03    1.24
  -1   5   0   22.19    0.57
   0   5   0    0.01    0.02
   1   5   0   22.85    0.40
   2   5   0   34.61    0.54
   3   5   0    3.92    0.09
   4   5   0   14.67    0.28
   5   5   0    2.30    0.09
   6   5   0    6.34    0.15
   7   5   0   35.25    0.64
   8   5   0   15.81    0.32
   9   5   0    0.08    0.07
  10   5   0    0.93    0.12
  11   5   0   -0.03    0.08
  12   5   0   -0.09    0.09
 -12   6   0    0.01    0.19
  -9   6   0    0.90    0.11
  -8   6   0    0.76    0.11
  -7   6   0    0.60    0.16
  -6   6   0   33.23    1.26
  -5   6   0    1.75    0.18
  -4   6   0   16.69    0.70
  -3   6   0   36.89    1.35
  -2   6   0   14.39    0.58
  -1   6   0    2.54    0.09
   0   6   0    0.15    0.03
   1   6   0    2.49    0.09
   2   6   0   14.34    0.25
   3   6   0   37.29    0.54
   4   6   0   17.34    0.30
   5   6   0    1.69    0.07
   6   6   0   33.84    0.61
   7   6   0    0.58    0.06
   8   6   0    1.00    0.09
   9   6   0    0.86    0.11
  10   6   0    0.08    0.09
  12   6   0   -0.02    0.11
 -11   7   0    0.07    0.16
 -10   7   0   16.82    0.55
  -9   7   0    0.40    0.12
  -8   7   0   -0.04    0.09
  -7   7   0   26.29    0.76
  -6   7   0    0.67    0.16
  -5   7   0   12.97    0.58
  -4   7   0    9.95    0.46
  -3   7   0    0.33    0.08
  -2   7   0    3.48    0.16
  -1   7   0    2.99    0.11
   0   7   0    0.03    0.03
   1   7   0    3.29    0.10
   2   7   0    3.66    0.10
   3   7   0    0.26    0.04
   4   7   0    9.77    0.17
   5   7   0   12.97    0.31
   6   7   0    0.78    0.06
   7   7   0   27.13    0.51
   8   7   0   -0.01    0.05
   9   7   0    0.40    0.10
  10   7   0   16.91    0.74
  11   7   0    0.14    0.11
 -10   8   0    0.97    0.24
  -9   8   0    0.04    0.12
  -8   8   0   -0.05    0.10
  -7   8   0    9.21    0.35
  -6   8   0    0.01    0.09
  -5   8   0   -0.05    0.08
  -4   8   0    0.02    0.08
  -3   8   0    7.88    0.28
  -2   8   0    4.17    0.27
  -1   8   0    0.00    0.03
   0   8   0    6.67    0.19
   1   8   0    0.06    0.04
   2   8   0    4.18    0.12
   3   8   0    7.28    0.15
   4   8   0    0.09    0.03
   5   8   0    0.04    0.04
   6   8   0    0.01    0.04
   7   8   0    9.21    0.22
   8   8   0   -0.03    0.08
   9   8   0    0.13    0.09
  10   8   0    0.99    0.14
  11   8   0    0.26    0.17
 -10   9   0    0.20    0.12
  -9   9   0    0.15    0.12
  -8   9   0    2.28    0.28
  -7   9   0    3.56    0.32
  -6   9   0    0.31    0.11
  -5   9   0   17.43    0.75
  -4   9   0    3.21    0.28
  -3   9   0   16.46    0.71
  -2   9   0    0.06    0.05
  -1   9   0    3.14    0.16
   0   9   0   -0.04    0.03
   1   9   0    3.19    0.12
   2   9   0    0.31    0.06
   3   9   0   16.66    0.30
   4   9   0    3.70    0.16
   5   9   0   16.90    0.35
   6   9   0    0.14    0.05
   7   9   0    3.64    0.13
   8   9   0    2.18    0.16
   9   9   0    0.30    0.08
  10   9   0    0.38    0.12
  -9  10   0    0.06    0.13
  -8  10   0    0.61    0.12
  -7  10   0    4.31    0.35
  -6  10   0    0.62    0.21
  -5  10   0    0.46    0.10
  -4  10   0    0.64    0.19
  -3  10   0    3.53    0.30
  -2  10   0    0.00    0.04
  -1  10   0    0.50    0.12
   0  10   0    4.54    0.22
   1  10   0    0.63    0.07
   2  10   0    0.03    0.04
   3  10   0    3.38    0.12
   4  10   0    0.42    0.06
   5  10   0    0.52    0.06
   6  10   0    0.72    0.07
   7  10   0    3.93    0.14
   8  10   0    0.63    0.11
   9  10   0   -0.09    0.10
  -8  11   0    0.30    0.16
  -7  11   0    0.74    0.14
  -6  11   0    0.09    0.10
  -5  11   0    0.17    0.10
  -4  11   0    6.59    0.45
  -3  11   0    0.81    0.14
  -2  11   0    0.49    0.07
  -1  11   0    3.55    0.21
   0  11   0    0.04    0.04
   1  11   0    3.31    0.18
   2  11   0    0.55    0.08
   3  11   0    1.10    0.09
   4  11   0    7.73    0.28
   5  11   0    0.25    0.06
   6  11   0    0.10    0.06
   7  11   0    1.22    0.10
   8  11   0    0.41    0.11
  -7  12   0   -0.31    0.17
  -6  12   0    0.00    0.16
  -5  12   0   -0.04    0.14
  -4  12   0    0.34    0.15
  -3  12   0   -0.04    0.14
  -2  12   0   -0.03    0.08
  -1  12   0    0.37    0.05
   0  12   0    5.94    0.26
   1  12   0    0.17    0.04
   2  12   0    0.06    0.04
   3  12   0   -0.11    0.07
   4  12   0    0.56    0.10
   5  12   0    0.09    0.08
   6  12   0    0.46    0.08
   7  12   0    0.07    0.17
  -5  13   0    2.74    0.37
  -4  13   0    2.25    0.33
  -2  13   0   -0.02    0.19
  -1  13   0    0.35    0.07
   0  13   0    0.15    0.05
   1  13   0    0.34    0.08
   2  13   0    0.11    0.06
   3  13   0    2.60    0.26
   4  13   0    3.03    0.19
   5  13   0    3.87    0.20
  -1  14   0    0.19    0.09
   0  14   0    0.11    0.07
   1  14   0    0.18    0.06
  -1 -14   1    0.25    0.12
   0 -14   1    3.01    0.27
  -5 -13   1    0.03    0.10
  -4 -13   1    3.54    0.22
  -3 -13   1    0.09    0.11
  -2 -13   1    0.05    0.09
  -1 -13   1    0.13    0.11
   0 -13   1    0.77    0.12
   1 -13   1   -0.05    0.10
   2 -13   1    0.21    0.11
   3 -13   1    0.07    0.07
   4 -13   1    0.29    0.08
  -7 -12   1    0.82    0.14
  -5 -12   1    1.73    0.16
  -4 -12   1    9.90    0.35
  -3 -12   1    1.20    0.14
  -2 -12   1    0.22    0.07
  -1 -12   1    2.92    0.18
   0 -12   1   -0.02    0.08
   1 -12   1    0.07    0.08
   2 -12   1   -0.11    0.08
   3 -12   1    0.22    0.07
   4 -12   1    1.06    0.09
   5 -12   1    1.18    0.12
   6 -12   1    0.99    0.10
  -8 -11   1    0.40    0.13
  -7 -11   1    0.16    0.10
  -6 -11   1   -0.12    0.10
  -5 -11   1    0.09    0.09
  -4 -11   1    0.02    0.08
  -3 -11   1    1.25    0.13
  -2 -11   1   -0.05    0.08
  -1 -11   1    1.59    0.19
   0 -11   1    0.28    0.09
   1 -11   1    0.97    0.11
   2 -11   1    0.30    0.09
   3 -11   1    0.00    0.06
   4 -11   1    0.40    0.07
   5 -11   1    0.84    0.08
   6 -11   1    0.49    0.08
   7 -11   1    0.49    0.08
   8 -11   1    0.81    0.22
  -9 -10   1    0.08    0.13
  -8 -10   1    0.46    0.12
  -7 -10   1    2.28    0.17
  -6 -10   1    1.53    0.14
  -5 -10   1    4.30    0.19
  -4 -10   1    2.15    0.13
  -3 -10   1    0.14    0.05
  -2 -10   1    0.24    0.07
   0 -10   1    0.96    0.16
   1 -10   1    6.84    0.25
   2 -10   1    3.04    0.16
   3 -10   1    7.43    0.28
   4 -10   1    0.38    0.07
   5 -10   1    0.10    0.06
   6 -10   1    1.67    0.11
   7 -10   1   -0.12    0.06
   8 -10   1    1.38    0.14
   9 -10   1    0.01    0.08
 -10  -9   1    4.43    0.23
  -9  -9   1    5.66    0.26
  -8  -9   1    1.60    0.16
  -7  -9   1    4.90    0.22
  -6  -9   1   12.19    0.37
  -5  -9   1    3.76    0.18
  -4  -9   1    0.80    0.09
  -3  -9   1    0.24    0.05
  -2  -9   1   -0.02    0.04
  -1  -9   1   10.09    0.32
   0  -9   1    2.84    0.15
   1  -9   1    1.19    0.11
   2  -9   1    9.15    0.31
   3  -9   1    1.88    0.13
   4  -9   1    2.17    0.10
   5  -9   1    2.30    0.11
   6  -9   1    0.10    0.06
   7  -9   1   11.81    0.28
   8  -9   1    0.15    0.06
   9  -9   1    0.03    0.06
 -11  -8   1    0.16    0.14
 -10  -8   1    3.49    0.21
  -9  -8   1    7.23    0.28
  -8  -8   1    0.64    0.12
  -7  -8   1    0.92    0.12
  -6  -8   1    4.39    0.20
  -5  -8   1    3.95    0.17
  -4  -8   1    0.32    0.07
  -3  -8   1    0.14    0.06
  -2  -8   1    0.87    0.08
  -1  -8   1   26.72    0.60
   0  -8   1    3.22    0.21
   1  -8   1   10.85    0.33
   2  -8   1    5.22    0.20
   3  -8   1   13.35    0.40
   4  -8   1    5.98    0.16
   5  -8   1   49.80    0.90
   6  -8   1    0.57    0.07
   7  -8   1    2.69    0.13
   8  -8   1    9.54    0.24
   9  -8   1    0.07    0.06
  10  -8   1    1.31    0.16
 -11  -7   1    9.68    0.36
 -10  -7   1   16.24    0.51
  -9  -7   1    0.23    0.11
  -8  -7   1   16.42    0.49
  -7  -7   1    1.53    0.14
  -6  -7   1    0.43    0.09
  -5  -7   1    3.27    0.15
  -4  -7   1    0.43    0.07
  -3  -7   1    0.13    0.05
  -2  -7   1    0.12    0.04
  -1  -7   1    4.35    0.11
   1  -7   1    0.83    0.08
   2  -7   1    0.81    0.08
   3  -7   1    0.16    0.05
   4  -7   1   37.09    0.66
   5  -7   1    2.22    0.09
   6  -7   1   11.62    0.26
   7  -7   1    0.08    0.04
   8  -7   1    4.76    0.15
   9  -7   1    1.05    0.10
  10  -7   1    0.15    0.11
  11  -7   1    0.99    0.15
 -12  -6   1    8.32    0.33
 -11  -6   1    0.41    0.12
 -10  -6   1    2.42    0.17
  -9  -6   1    1.66    0.14
  -8  -6   1    1.33    0.18
  -7  -6   1   51.95    1.83
  -6  -6   1    1.93    0.17
  -5  -6   1   10.33    0.43
  -4  -6   1    3.78    0.14
  -3  -6   1   20.80    0.55
  -2  -6   1    1.84    0.08
  -1  -6   1    3.20    0.08
   0  -6   1   31.85    0.79
   1  -6   1   27.04    0.68
   2  -6   1    0.23    0.05
   3  -6   1   24.54    0.64
   4  -6   1    8.28    0.18
   5  -6   1    3.55    0.15
   6  -6   1   19.34    0.38
   7  -6   1    2.31    0.10
   8  -6   1    9.56    0.26
   9  -6   1    1.15    0.10
  10  -6   1    0.96    0.13
  11  -6   1   -0.03    0.12
 -12  -5   1    0.41    0.13
 -11  -5   1    3.26    0.19
 -10  -5   1    0.60    0.11
  -9  -5   1    0.00    0.06
  -8  -5   1   -0.09    0.04
  -7  -5   1    0.16    0.09
  -6  -5   1    0.77    0.11
  -5  -5   1    2.09    0.14
  -4  -5   1   -0.01    0.03
  -3  -5   1   43.77    1.09
  -2  -5   1    8.13    0.23
  -1  -5   1   29.09    0.52
   0  -5   1    2.63    0.11
   1  -5   1   56.90    1.44
   2  -5   1    0.65    0.06
   3  -5   1    1.52    0.09
   4  -5   1    8.77    0.19
   5  -5   1    0.42    0.06
   6  -5   1    6.62    0.18
   7  -5   1   -0.01    0.03
   8  -5   1    1.46    0.08
   9  -5   1    0.07    0.08
  10  -5   1   -0.06    0.09
  11  -5   1    0.28    0.11
  12  -5   1   -0.03    0.09
 -13  -4   1    0.42    0.12
 -12  -4   1    0.08    0.10
 -11  -4   1    0.32    0.11
 -10  -4   1    1.58    0.19
  -9  -4   1    6.58    0.32
  -8  -4   1    0.92    0.14
  -7  -4   1   18.21    0.72
  -6  -4   1    0.67    0.11
  -5  -4   1    2.12    0.14
  -4  -4   1    0.60    0.08
  -3  -4   1   11.81    0.45
  -2  -4   1   23.15    0.58
  -1  -4   1    0.32    0.03
   0  -4   1   43.63    0.85
   1  -4   1    5.19    0.16
   2  -4   1    3.83    0.13
   3  -4   1    3.06    0.08
   4  -4   1    0.92    0.05
   5  -4   1    4.51    0.11
   6  -4   1    8.72    0.18
   7  -4   1   15.40    0.31
   8  -4   1    3.55    0.14
   9  -4   1    0.10    0.08
  10  -4   1    0.14    0.06
  11  -4   1   -0.07    0.08
  12  -4   1    0.11    0.10
 -13  -3   1   -0.16    0.10
 -12  -3   1    3.41    0.17
 -11  -3   1   -0.03    0.07
 -10  -3   1    0.06    0.05
  -9  -3   1   -0.01    0.04
  -8  -3   1    0.29    0.06
  -7  -3   1    1.16    0.09
  -6  -3   1    0.02    0.05
  -5  -3   1    7.00    0.20
  -4  -3   1   27.21    0.68
  -3  -3   1   48.88    1.72
  -2  -3   1    6.01    0.17
  -1  -3   1    1.76    0.06
   0  -3   1   75.14    1.26
   1  -3   1   21.52    0.53
   2  -3   1   10.62    0.28
   3  -3   1    4.83    0.11
   4  -3   1    9.01    0.18
   5  -3   1    3.90    0.10
   6  -3   1   15.46    0.27
   7  -3   1   14.75    0.35
   8  -3   1    0.03    0.04
   9  -3   1    0.34    0.12
  10  -3   1    0.41    0.09
  11  -3   1    0.15    0.09
  12  -3   1    0.25    0.11
 -13  -2   1    1.19    0.13
 -12  -2   1    2.03    0.15
 -11  -2   1    1.81    0.15
 -10  -2   1    0.77    0.11
  -9  -2   1    0.42    0.08
  -8  -2   1    3.93    0.14
  -7  -2   1   13.42    0.31
  -6  -2   1    0.01    0.04
  -5  -2   1   47.83    1.14
  -4  -2   1    5.53    0.16
  -3  -2   1   17.30    0.60
  -2  -2   1    0.13    0.03
  -1  -2   1   31.74    0.81
   0  -2   1   12.49    0.31
   1  -2   1  320.39    7.78
   2  -2   1    3.27    0.08
   3  -2   1    0.17    0.02
   4  -2   1    0.75    0.03
   5  -2   1    0.78    0.03
   6  -2   1    0.01    0.02
   7  -2   1   18.03    0.28
   8  -2   1    8.01    0.17
   9  -2   1    6.81    0.27
  10  -2   1    1.29    0.13
  11  -2   1   23.97    0.70
  12  -2   1    0.29    0.12
 -13  -1   1   -0.14    0.10
 -12  -1   1    0.07    0.08
 -11  -1   1    1.03    0.13
 -10  -1   1    6.40    0.24
  -9  -1   1    3.46    0.17
  -8  -1   1    0.26    0.06
  -7  -1   1   26.39    0.55
  -6  -1   1    4.22    0.22
  -5  -1   1  168.32    5.68
  -4  -1   1   18.98    0.39
  -3  -1   1   85.83    2.08
  -2  -1   1  148.83    3.57
  -1  -1   1   56.72    1.36
   0  -1   1   56.12    0.94
   1  -1   1  142.24    2.38
   2  -1   1   49.71    0.69
   3  -1   1    1.44    0.04
   4  -1   1    4.97    0.12
   5  -1   1    0.60    0.03
   6  -1   1   14.24    0.27
   7  -1   1   12.51    0.22
   8  -1   1    2.53    0.07
   9  -1   1    4.58    0.13
  10  -1   1    7.78    0.20
  11  -1   1    0.81    0.13
  12  -1   1    0.72    0.14
 -13   0   1   -0.21    0.17
 -12   0   1   -0.12    0.08
 -11   0   1   -0.14    0.06
 -10   0   1   -0.01    0.04
  -9   0   1   -0.04    0.04
  -8   0   1   -0.06    0.04
  -7   0   1   -0.04    0.04
  -6   0   1    0.02    0.04
  -5   0   1    0.01    0.06
  -4   0   1    0.02    0.03
  -3   0   1    0.04    0.02
  -2   0   1    0.47    0.02
  -1   0   1    0.10    0.01
   0   0   1    0.12    0.01
   1   0   1    0.03    0.01
   2   0   1    0.02    0.01
   3   0   1    0.01    0.01
   4   0   1   -0.01    0.01
   5   0   1    0.02    0.02
   6   0   1   -0.01    0.02
   7   0   1    0.00    0.02
   8   0   1   -0.01    0.04
   9   0   1   -0.02    0.05
  10   0   1    0.06    0.05
  11   0   1    0.01    0.07
  12   0   1   -0.09    0.09
 -13   1   1    0.00    0.16
 -12   1   1    0.30    0.12
 -11   1   1    1.33    0.11
 -10   1   1    6.56    0.19
  -9   1   1    3.38    0.13
  -8   1   1    0.33    0.05
  -7   1   1   25.45    0.42
  -6   1   1    3.89    0.09
  -5   1   1  166.30    2.83
  -4   1   1   17.77    0.27
  -3   1   1   85.10    1.31
  -2   1   1  144.98    2.92
  -1   1   1   55.56    1.11
   0   1   1   54.81    0.84
   1   1   1  141.67    2.38
   2   1   1   49.56    0.84
   3   1   1    1.32    0.04
   4   1   1    4.76    0.09
   5   1   1    0.62    0.03
   6   1   1   14.88    0.28
   7   1   1   12.27    0.20
   8   1   1    2.59    0.09
   9   1   1    4.65    0.14
  10   1   1    7.64    0.20
  11   1   1    0.54    0.17
  12   1   1    0.68    0.13
 -13   2   1    1.20    0.23
 -12   2   1    2.21    0.28
 -11   2   1    1.48    0.15
 -10   2   1    0.66    0.07
  -9   2   1    0.45    0.07
  -8   2   1    4.08    0.10
  -7   2   1   12.86    0.26
  -6   2   1    0.01    0.02
  -5   2   1   43.56    1.14
  -4   2   1    5.12    0.13
  -3   2   1   16.22    0.35
  -2   2   1    0.05    0.03
  -1   2   1   33.92    0.82
   0   2   1   12.79    0.16
   1   2   1  331.10    4.15
   2   2   1    3.16    0.06
   3   2   1    0.15    0.02
   4   2   1    0.84    0.03
   5   2   1    0.72    0.03
   6   2   1    0.02    0.02
   7   2   1   18.71    0.35
   8   2   1    8.86    0.23
   9   2   1    7.29    0.18
  10   2   1    1.41    0.09
  11   2   1   25.24    0.98
  12   2   1    0.35    0.11
 -13   3   1   -0.21    0.18
 -12   3   1    3.57    0.33
 -11   3   1   -0.08    0.13
 -10   3   1    0.07    0.08
  -9   3   1    0.12    0.07
  -8   3   1    0.39    0.05
  -7   3   1    1.01    0.08
  -6   3   1    0.02    0.02
  -5   3   1    6.55    0.17
  -4   3   1   26.15    0.68
  -3   3   1   50.89    1.00
  -2   3   1    5.81    0.25
  -1   3   1    1.87    0.07
   0   3   1   74.91    1.13
   1   3   1   21.35    0.28
   2   3   1   10.75    0.15
   3   3   1    4.86    0.09
   4   3   1    8.97    0.14
   5   3   1    3.78    0.08
   6   3   1   15.87    0.24
   7   3   1   14.78    0.24
   8   3   1    0.09    0.05
   9   3   1    0.53    0.07
  10   3   1    0.64    0.09
  11   3   1    0.24    0.10
  12   3   1    0.25    0.11
 -13   4   1    0.24    0.20
 -12   4   1    0.31    0.19
 -11   4   1    0.30    0.16
 -10   4   1    1.93    0.24
  -9   4   1    5.71    0.24
  -8   4   1    0.67    0.08
  -7   4   1   19.22    0.43
  -6   4   1    0.51    0.07
  -5   4   1    2.02    0.11
  -4   4   1    0.66    0.07
  -3   4   1   11.91    0.33
  -2   4   1   23.17    0.85
  -1   4   1    0.42    0.04
   0   4   1   42.73    0.66
   1   4   1    5.26    0.08
   2   4   1    3.88    0.06
   3   4   1    3.07    0.06
   4   4   1    0.82    0.04
   5   4   1    4.60    0.09
   6   4   1    8.30    0.15
   7   4   1   15.27    0.25
   8   4   1    3.76    0.12
   9   4   1    0.01    0.05
  10   4   1    0.01    0.08
  11   4   1   -0.01    0.09
  12   4   1    0.18    0.12
 -12   5   1    0.25    0.18
 -11   5   1    3.54    0.33
 -10   5   1    0.73    0.18
  -9   5   1    0.02    0.06
  -8   5   1    0.02    0.06
  -7   5   1    0.19    0.06
  -6   5   1    0.59    0.09
  -5   5   1    2.07    0.12
  -4   5   1    0.04    0.05
  -3   5   1   44.60    1.11
  -2   5   1    8.50    0.20
  -1   5   1   30.64    1.04
   0   5   1    2.73    0.06
   1   5   1   60.36    0.83
   2   5   1    0.50    0.03
   3   5   1    1.55    0.04
   4   5   1    8.74    0.15
   5   5   1    0.43    0.04
   6   5   1    6.46    0.13
   7   5   1    0.05    0.03
   8   5   1    1.14    0.08
   9   5   1    0.01    0.07
  10   5   1    0.01    0.07
  11   5   1    0.30    0.10
  12   5   1    0.01    0.10
 -11   6   1    0.25    0.16
 -10   6   1    2.33    0.28
  -9   6   1    1.62    0.22
  -8   6   1    0.97    0.10
  -7   6   1   49.87    1.07
  -6   6   1    2.04    0.14
  -5   6   1   10.51    0.33
  -4   6   1    3.78    0.24
  -3   6   1   21.35    0.82
  -2   6   1    1.91    0.08
  -1   6   1    3.32    0.13
   0   6   1   33.00    0.65
   1   6   1   26.68    0.39
   2   6   1    0.22    0.03
   3   6   1   24.31    0.31
   4   6   1    7.87    0.12
   5   6   1    3.11    0.09
   6   6   1   19.13    0.30
   7   6   1    2.48    0.09
   8   6   1    9.42    0.32
   9   6   1    1.42    0.14
  10   6   1    1.17    0.13
  11   6   1   -0.05    0.10
 -12   7   1    4.82    0.43
 -11   7   1    9.49    0.56
 -10   7   1   17.35    0.55
  -9   7   1    0.25    0.10
  -8   7   1   17.29    0.73
  -7   7   1    1.27    0.21
  -6   7   1    0.19    0.08
  -5   7   1    3.41    0.25
  -4   7   1    0.42    0.13
  -3   7   1    0.04    0.04
  -2   7   1    0.12    0.04
  -1   7   1    4.67    0.14
   1   7   1    0.92    0.05
   2   7   1    0.78    0.04
   3   7   1    0.11    0.03
   4   7   1   35.84    0.53
   5   7   1    2.29    0.09
   6   7   1   11.71    0.25
   7   7   1    0.02    0.08
   8   7   1    4.38    0.21
   9   7   1    1.51    0.15
  10   7   1    0.24    0.11
  11   7   1    1.07    0.16
 -10   8   1    3.15    0.24
  -9   8   1    7.41    0.45
  -8   8   1    0.96    0.22
  -7   8   1    1.08    0.22
  -6   8   1    4.40    0.32
  -5   8   1    3.98    0.30
  -4   8   1    0.31    0.14
  -3   8   1    0.01    0.06
  -2   8   1    0.92    0.07
  -1   8   1   31.10    0.63
   0   8   1    3.13    0.14
   1   8   1   10.91    0.26
   2   8   1    5.19    0.12
   3   8   1   13.61    0.23
   4   8   1    6.08    0.14
   5   8   1   49.55    0.89
   6   8   1    0.58    0.07
   7   8   1    2.79    0.16
   8   8   1    9.80    0.34
   9   8   1    0.15    0.10
  10   8   1    1.45    0.16
 -10   9   1    4.14    0.28
  -9   9   1    4.93    0.29
  -8   9   1    1.27    0.23
  -7   9   1    5.20    0.38
  -6   9   1   12.20    0.60
  -5   9   1    4.10    0.32
  -4   9   1    0.76    0.18
  -3   9   1    0.22    0.10
  -2   9   1    0.00    0.05
  -1   9   1    9.91    0.32
   0   9   1    3.25    0.15
   1   9   1    1.19    0.08
   2   9   1    9.58    0.22
   3   9   1    1.97    0.08
   4   9   1    2.15    0.10
   5   9   1    2.42    0.10
   6   9   1    0.14    0.05
   7   9   1   10.96    0.38
   8   9   1    0.17    0.08
   9   9   1    0.01    0.10
  -9  10   1   -0.08    0.17
  -8  10   1    0.15    0.15
  -7  10   1    1.86    0.20
  -6  10   1    1.19    0.16
  -5  10   1    5.10    0.26
  -4  10   1    2.23    0.19
  -3  10   1    0.14    0.12
  -2  10   1    0.18    0.06
   0  10   1    1.06    0.17
   1  10   1    7.07    0.26
   2  10   1    3.16    0.13
   3  10   1    7.77    0.16
   4  10   1    0.64    0.08
   5  10   1    0.15    0.05
   6  10   1    1.75    0.10
   7  10   1   -0.01    0.08
   9  10   1    0.08    0.10
  -8  11   1    0.22    0.18
  -7  11   1   -0.07    0.15
  -6  11   1   -0.24    0.14
  -5  11   1    0.37    0.15
  -4  11   1    0.08    0.11
  -3  11   1    0.98    0.14
  -2  11   1    0.00    0.07
  -1  11   1    1.34    0.14
   0  11   1    0.17    0.04
   1  11   1    0.89    0.10
   2  11   1    0.26    0.04
   3  11   1   -0.06    0.06
   4  11   1    0.40    0.06
   5  11   1    0.64    0.16
   6  11   1    0.56    0.08
   7  11   1    0.56    0.12
   8  11   1   -0.08    0.13
  -7  12   1    0.37    0.15
  -6  12   1    0.16    0.13
  -5  12   1    0.86    0.22
  -4  12   1    8.80    0.54
  -3  12   1    1.08    0.23
  -2  12   1    0.15    0.07
  -1  12   1    2.85    0.15
   0  12   1    0.03    0.04
   1  12   1    0.03    0.05
   2  12   1    0.03    0.05
   3  12   1    0.28    0.06
   4  12   1    1.46    0.14
   5  12   1    1.31    0.09
   6  12   1    0.57    0.18
  -5  13   1    0.09    0.10
  -3  13   1    0.04    0.09
  -2  13   1    0.07    0.08
  -1  13   1    0.04    0.09
   0  13   1    0.88    0.10
   1  13   1    0.05    0.08
   2  13   1    0.18    0.07
   3  13   1    0.28    0.08
   4  13   1    0.38    0.09
  -2  14   1    0.16    0.11
  -1  14   1   -0.32    0.14
   0  14   1    2.41    0.15
   1  14   1    0.53    0.12
  -5 -13   2    0.01    0.10
  -4 -13   2    0.00    0.11
  -3 -13   2    0.43    0.08
  -2 -13   2   -0.09    0.13
   1 -13   2   -0.17    0.13
   2 -13   2   -0.04    0.11
   3 -13   2   -0.12    0.07
   4 -13   2    0.01    0.07
  -7 -12   2   -0.05    0.12
  -5 -12   2    0.45    0.11
  -4 -12   2    0.97    0.13
  -3 -12   2    0.68    0.12
  -2 -12   2    0.22    0.08
  -1 -12   2    0.15    0.09
   0 -12   2    0.34    0.10
   1 -12   2    0.04    0.08
   2 -12   2   -0.19    0.08
   3 -12   2    0.05    0.07
   4 -12   2    0.08    0.08
   5 -12   2    0.11    0.08
   6 -12   2    0.01    0.08
  -9 -11   2    0.04    0.12
  -8 -11   2    2.77    0.19
  -7 -11   2    1.68    0.22
  -6 -11   2    5.54    0.24
  -5 -11   2    9.41    0.27
  -4 -11   2    1.02    0.12
  -3 -11   2   10.60    0.36
  -2 -11   2    0.53    0.09
  -1 -11   2    0.30    0.09
   0 -11   2    0.87    0.11
   1 -11   2    0.07    0.08
   2 -11   2   11.81    0.40
   3 -11   2    0.99    0.12
   4 -11   2    4.04    0.15
   5 -11   2   -0.09    0.06
   7 -11   2    0.20    0.08
 -10 -10   2    4.09    0.23
  -9 -10   2    0.02    0.11
  -8 -10   2    0.65    0.12
  -7 -10   2    6.17    0.25
  -6 -10   2   -0.04    0.08
  -5 -10   2    3.02    0.16
  -4 -10   2    1.47    0.10
  -3 -10   2    0.02    0.06
  -2 -10   2   -0.01    0.06
  -1 -10   2   10.96    0.51
   0 -10   2   12.73    0.41
   1 -10   2    0.56    0.10
   2 -10   2    0.42    0.09
   3 -10   2    0.07    0.07
   4 -10   2    0.07    0.05
   5 -10   2    0.06    0.05
   6 -10   2    0.47    0.07
   7 -10   2    0.92    0.09
   8 -10   2    0.66    0.10
 -11  -9   2    0.14    0.19
 -10  -9   2   -0.15    0.10
  -9  -9   2    0.87    0.18
  -8  -9   2   -0.06    0.09
  -7  -9   2    1.88    0.14
  -6  -9   2    0.41    0.09
  -5  -9   2    5.43    0.22
  -4  -9   2    0.51    0.09
  -3  -9   2    2.86    0.12
  -2  -9   2    9.46    0.25
  -1  -9   2   12.26    0.54
   0  -9   2   31.47    0.85
   1  -9   2    4.89    0.20
   2  -9   2    0.45    0.08
   3  -9   2   21.02    0.61
   4  -9   2    0.01    0.05
   5  -9   2    1.69    0.10
   6  -9   2    1.92    0.11
   7  -9   2    1.25    0.10
   8  -9   2    0.86    0.10
   9  -9   2   -0.09    0.14
 -11  -8   2    1.96    0.19
 -10  -8   2    1.18    0.15
  -9  -8   2    0.66    0.12
  -8  -8   2    1.78    0.14
  -7  -8   2    1.34    0.13
  -6  -8   2   16.79    0.51
  -5  -8   2    1.41    0.11
  -4  -8   2    0.07    0.06
  -3  -8   2    0.88    0.06
  -2  -8   2    2.39    0.10
  -1  -8   2    1.81    0.07
   0  -8   2    7.46    0.25
   1  -8   2    0.39    0.07
   2  -8   2   18.79    0.54
   3  -8   2    0.12    0.07
   4  -8   2   30.47    0.58
   5  -8   2    0.54    0.06
   6  -8   2    8.92    0.21
   7  -8   2    0.06    0.05
   8  -8   2    0.45    0.08
   9  -8   2    0.01    0.11
  10  -8   2    1.12    0.16
 -12  -7   2   -0.13    0.12
 -11  -7   2    3.07    0.20
 -10  -7   2    0.38    0.12
  -9  -7   2    0.15    0.10
  -8  -7   2    4.64    0.21
  -7  -7   2    0.44    0.10
  -6  -7   2    2.29    0.13
  -5  -7   2    4.63    0.18
  -4  -7   2    3.36    0.14
  -3  -7   2    0.03    0.05
  -2  -7   2    4.86    0.14
  -1  -7   2    7.49    0.16
   0  -7   2    5.82    0.16
   1  -7   2    7.11    0.23
   2  -7   2    4.29    0.16
   3  -7   2    0.63    0.08
   4  -7   2    0.20    0.04
   5  -7   2    0.04    0.04
   6  -7   2    1.65    0.09
   7  -7   2   10.21    0.27
   8  -7   2    2.40    0.14
   9  -7   2    3.43    0.22
  10  -7   2   -0.10    0.11
 -12  -6   2   -0.29    0.11
 -11  -6   2    1.59    0.16
 -10  -6   2    4.50    0.21
  -9  -6   2    1.69    0.14
  -8  -6   2    5.04    0.20
  -7  -6   2    5.75    0.22
  -6  -6   2    0.12    0.07
  -5  -6   2    5.58    0.19
  -4  -6   2   19.15    0.52
  -3  -6   2    0.76    0.07
  -2  -6   2    2.59    0.09
  -1  -6   2   32.07    0.58
   0  -6   2    0.21    0.03
   1  -6   2    0.62    0.07
   2  -6   2   23.32    0.62
   3  -6   2    7.03    0.23
   4  -6   2    0.98    0.06
   5  -6   2    0.34    0.05
   6  -6   2    7.58    0.18
   7  -6   2   -0.02    0.04
   8  -6   2    2.24    0.16
   9  -6   2    2.11    0.17
  10  -6   2   -0.16    0.09
  11  -6   2   -0.06    0.11
 -13  -5   2    0.49    0.14
 -12  -5   2    0.02    0.11
 -11  -5   2    6.33    0.26
 -10  -5   2    6.80    0.26
  -9  -5   2    0.56    0.10
  -8  -5   2   18.77    0.52
  -7  -5   2    6.59    0.22
  -6  -5   2    3.62    0.15
  -5  -5   2    2.01    0.10
  -4  -5   2    2.04    0.09
  -3  -5   2    0.58    0.05
  -2  -5   2    4.50    0.14
  -1  -5   2    0.24    0.03
   0  -5   2   66.01    1.14
   1  -5   2   18.08    0.47
   2  -5   2   26.05    0.67
   3  -5   2    9.49    0.28
   4  -5   2    0.28    0.04
   5  -5   2    5.69    0.14
   6  -5   2    0.73    0.07
   7  -5   2   30.73    0.64
   8  -5   2    0.24    0.09
   9  -5   2    1.12    0.13
  10  -5   2   -0.15    0.09
  11  -5   2    0.60    0.13
 -13  -4   2    0.01    0.11
 -12  -4   2   -0.06    0.09
 -11  -4   2    1.16    0.13
 -10  -4   2   11.22    0.35
  -9  -4   2    1.16    0.12
  -8  -4   2    5.79    0.21
  -7  -4   2    1.64    0.11
  -6  -4   2    1.27    0.09
  -5  -4   2   50.55    1.25
  -4  -4   2   38.41    0.93
  -3  -4   2    9.63    0.26
  -2  -4   2    0.42    0.04
  -1  -4   2   15.47    0.32
   0  -4   2    0.88    0.03
   1  -4   2    9.23    0.27
   2  -4   2    4.61    0.16
   3  -4   2    0.01    0.03
   4  -4   2    0.57    0.04
   5  -4   2    0.01    0.03
   6  -4   2    0.01    0.03
   7  -4   2    0.63    0.06
   8  -4   2    0.17    0.08
   9  -4   2    6.98    0.28
  10  -4   2    0.36    0.08
  11  -4   2   -0.01    0.08
 -13  -3   2    1.48    0.13
 -12  -3   2    0.10    0.11
 -11  -3   2    0.67    0.10
 -10  -3   2    0.06    0.07
  -9  -3   2    1.22    0.10
  -8  -3   2   19.23    0.51
  -7  -3   2    0.00    0.05
  -6  -3   2    5.94    0.19
  -5  -3   2    2.38    0.10
  -4  -3   2    2.17    0.09
  -3  -3   2    3.12    0.10
  -2  -3   2    3.64    0.16
  -1  -3   2   32.95    0.56
   0  -3   2  110.93    1.92
   1  -3   2    8.78    0.17
   2  -3   2  167.47    3.22
   3  -3   2   10.51    0.18
   4  -3   2    6.93    0.12
   5  -3   2   46.92    0.81
   6  -3   2   22.77    0.39
   7  -3   2   51.89    1.08
   8  -3   2    0.17    0.08
   9  -3   2    4.30    0.31
  10  -3   2    0.50    0.10
  11  -3   2   -0.06    0.08
  12  -3   2    0.40    0.13
 -12  -2   2    0.46    0.09
 -11  -2   2    8.23    0.29
 -10  -2   2    1.09    0.10
  -9  -2   2   19.56    0.44
  -8  -2   2    5.59    0.16
  -7  -2   2    0.38    0.05
  -6  -2   2    0.77    0.07
  -5  -2   2   19.78    0.51
  -4  -2   2    9.56    0.26
  -3  -2   2    5.26    0.15
  -2  -2   2   32.59    1.17
  -1  -2   2   65.89    1.30
   0  -2   2  360.61    6.05
   1  -2   2   59.83    1.00
   2  -2   2   43.04    0.86
   3  -2   2    0.06    0.01
   4  -2   2    1.95    0.06
   5  -2   2    6.61    0.11
   6  -2   2    0.43    0.03
   7  -2   2   10.22    0.18
   8  -2   2    0.88    0.07
   9  -2   2    0.21    0.08
  10  -2   2   -0.02    0.07
  11  -2   2    2.00    0.17
  12  -2   2    0.03    0.11
 -14  -1   2   -0.01    0.11
 -13  -1   2    0.11    0.09
 -12  -1   2    1.30    0.12
 -11  -1   2    0.18    0.08
 -10  -1   2    3.30    0.12
  -9  -1   2    2.37    0.11
  -8  -1   2   31.78    0.66
  -7  -1   2    5.96    0.16
  -6  -1   2   79.48    1.55
  -5  -1   2   63.43    1.50
  -4  -1   2  102.88    2.48
  -3  -1   2  212.56    5.06
  -2  -1   2    0.09    0.02
  -1  -1   2  330.94    5.43
   0  -1   2    2.86    0.06
   1  -1   2  212.03    3.50
   2  -1   2   36.26    0.55
   3  -1   2   11.94    0.21
   4  -1   2    1.68    0.05
   5  -1   2    0.01    0.02
   6  -1   2    3.42    0.09
   7  -1   2    0.01    0.03
   8  -1   2    0.00    0.04
   9  -1   2    0.05    0.05
  10  -1   2    0.68    0.11
  11  -1   2    0.09    0.11
  12  -1   2    0.32    0.13
 -14   0   2   -0.26    0.18
 -13   0   2    0.26    0.17
 -12   0   2    4.96    0.18
 -11   0   2    3.96    0.16
 -10   0   2   10.45    0.24
  -9   0   2    5.04    0.16
  -8   0   2    6.21    0.14
  -7   0   2  140.50    2.39
  -6   0   2  164.04    2.84
  -5   0   2  159.95    3.26
  -4   0   2  831.16   16.55
  -3   0   2  298.80    5.80
  -2   0   2  251.53    8.85
  -1   0   2  357.02    8.65
   0   0   2  243.16    3.61
   1   0   2  152.24    2.97
   2   0   2   46.16    0.78
   3   0   2   10.09    0.19
   4   0   2    2.23    0.07
   5   0   2   11.39    0.22
   6   0   2   11.12    0.20
   7   0   2    3.02    0.10
   8   0   2    1.54    0.08
   9   0   2    6.10    0.17
  10   0   2    2.48    0.11
  11   0   2   -0.05    0.06
  12   0   2    1.16    0.15
 -14   1   2   -0.02    0.18
 -13   1   2    0.09    0.17
 -12   1   2    1.15    0.20
 -11   1   2    0.21    0.07
 -10   1   2    3.65    0.18
  -9   1   2    2.79    0.10
  -8   1   2   31.39    0.56
  -7   1   2    5.99    0.12
  -6   1   2   77.26    1.09
  -5   1   2   59.12    0.95
  -4   1   2  100.49    1.57
  -3   1   2  208.66    2.92
  -2   1   2    0.03    0.01
  -1   1   2  320.30    4.43
   0   1   2    2.83    0.06
   1   1   2  211.30    3.14
   2   1   2   35.60    0.61
   3   1   2   11.78    0.25
   4   1   2    1.78    0.07
   5   1   2    0.04    0.03
   6   1   2    3.36    0.08
   7   1   2    0.03    0.04
   8   1   2    0.01    0.04
   9   1   2    0.00    0.05
  10   1   2    0.62    0.07
  11   1   2    0.10    0.05
  12   1   2    0.34    0.12
 -12   2   2    0.59    0.12
 -11   2   2    8.58    0.47
 -10   2   2    0.86    0.08
  -9   2   2   19.46    0.37
  -8   2   2    5.19    0.13
  -7   2   2    0.31    0.03
  -6   2   2    0.77    0.05
  -5   2   2   19.60    0.42
  -4   2   2    8.96    0.18
  -3   2   2    4.86    0.12
  -2   2   2   32.78    0.59
  -1   2   2   67.25    0.92
   0   2   2  361.55    4.28
   1   2   2   59.38    0.71
   2   2   2   42.99    0.74
   3   2   2    0.03    0.01
   4   2   2    1.98    0.06
   5   2   2    6.43    0.13
   6   2   2    0.43    0.04
   7   2   2   11.05    0.27
   8   2   2    0.81    0.08
   9   2   2    0.27    0.06
  10   2   2    0.02    0.06
  11   2   2    1.88    0.11
  12   2   2    0.16    0.11
 -13   3   2    1.44    0.16
 -12   3   2    0.14    0.17
 -11   3   2    0.54    0.16
 -10   3   2    0.02    0.08
  -9   3   2    1.03    0.11
  -8   3   2   18.58    0.51
  -7   3   2    0.02    0.03
  -6   3   2    6.02    0.20
  -5   3   2    2.01    0.10
  -4   3   2    2.24    0.07
  -3   3   2    2.97    0.11
  -2   3   2    3.76    0.13
  -1   3   2   32.13    0.56
   0   3   2  115.72    1.46
   1   3   2    8.97    0.12
   2   3   2  166.01    2.49
   3   3   2   10.35    0.20
   4   3   2    6.81    0.13
   5   3   2   46.58    0.73
   6   3   2   24.24    0.39
   7   3   2   54.01    0.94
   8   3   2    0.13    0.05
   9   3   2    5.14    0.18
  10   3   2    0.77    0.08
  11   3   2   -0.07    0.06
  12   3   2    0.72    0.13
 -13   4   2    0.00    0.18
 -12   4   2    0.08    0.16
 -11   4   2    1.00    0.19
 -10   4   2   11.20    0.54
  -9   4   2    0.99    0.09
  -8   4   2    5.62    0.22
  -7   4   2    1.59    0.09
  -6   4   2    1.47    0.10
  -5   4   2   50.44    1.26
  -4   4   2   37.72    0.94
  -3   4   2    9.62    0.28
  -2   4   2    0.25    0.06
  -1   4   2   15.23    0.32
   0   4   2    0.87    0.03
   1   4   2    9.81    0.14
   2   4   2    4.86    0.07
   3   4   2    0.00    0.02
   4   4   2    0.45    0.03
   5   4   2   -0.02    0.02
   6   4   2   -0.01    0.03
   7   4   2    0.91    0.07
   8   4   2    0.28    0.06
   9   4   2    7.13    0.19
  10   4   2    0.60    0.08
  11   4   2    0.02    0.10
 -13   5   2    0.77    0.15
 -12   5   2    0.13    0.17
 -11   5   2    6.66    0.42
 -10   5   2    6.73    0.41
  -9   5   2    0.54    0.09
  -8   5   2   17.82    0.76
  -7   5   2    6.32    0.24
  -6   5   2    3.60    0.17
  -5   5   2    1.87    0.11
  -4   5   2    2.13    0.11
  -3   5   2    0.53    0.07
  -2   5   2    4.73    0.23
  -1   5   2    0.33    0.05
   0   5   2   68.01    0.94
   1   5   2   17.85    0.23
   2   5   2   25.90    0.35
   3   5   2    9.70    0.16
   4   5   2    0.37    0.03
   5   5   2    5.62    0.11
   6   5   2    0.72    0.05
   7   5   2   29.19    0.56
   8   5   2    0.29    0.06
   9   5   2    1.09    0.09
  10   5   2   -0.04    0.06
  11   5   2    0.65    0.12
 -12   6   2   -0.14    0.18
 -11   6   2    1.37    0.22
 -10   6   2    4.27    0.21
  -9   6   2    1.82    0.13
  -8   6   2    5.04    0.23
  -7   6   2    5.37    0.24
  -6   6   2    0.03    0.07
  -5   6   2    5.66    0.22
  -4   6   2   20.60    0.55
  -3   6   2    0.87    0.09
  -2   6   2    2.76    0.18
  -1   6   2   33.54    0.84
   0   6   2    0.22    0.03
   1   6   2    0.70    0.04
   2   6   2   23.52    0.30
   3   6   2    7.21    0.11
   4   6   2    1.00    0.05
   5   6   2    0.45    0.04
   6   6   2    7.23    0.22
   7   6   2    0.00    0.05
   8   6   2    2.59    0.11
   9   6   2    2.01    0.11
  10   6   2    0.00    0.09
  11   6   2    0.24    0.11
 -12   7   2   -0.03    0.21
 -11   7   2    3.35    0.36
 -10   7   2    0.41    0.11
  -9   7   2    0.24    0.10
  -8   7   2    4.67    0.24
  -7   7   2    0.19    0.10
  -6   7   2    2.24    0.16
  -5   7   2    4.72    0.21
  -4   7   2    3.56    0.17
  -3   7   2    0.05    0.06
  -2   7   2    5.07    0.27
  -1   7   2    7.68    0.25
   0   7   2    6.04    0.12
   1   7   2    6.56    0.13
   2   7   2    3.97    0.08
   3   7   2    0.67    0.05
   4   7   2    0.26    0.03
   5   7   2    0.15    0.04
   6   7   2    1.71    0.09
   7   7   2    9.67    0.27
   8   7   2    2.92    0.12
   9   7   2    4.30    0.22
  10   7   2   -0.18    0.10
 -11   8   2    2.52    0.36
 -10   8   2    0.66    0.15
  -9   8   2    0.44    0.18
  -8   8   2    1.94    0.18
  -7   8   2    1.56    0.17
  -6   8   2   18.94    0.55
  -5   8   2    1.54    0.16
  -4   8   2   -0.02    0.08
  -3   8   2    1.09    0.16
  -2   8   2    2.57    0.21
  -1   8   2    1.99    0.12
   0   8   2    7.66    0.21
   1   8   2    0.42    0.07
   2   8   2   19.83    0.28
   3   8   2    0.09    0.03
   4   8   2   31.21    0.43
   5   8   2    0.76    0.06
   6   8   2    8.48    0.21
   7   8   2    0.13    0.09
   8   8   2    0.68    0.11
   9   8   2   -0.10    0.10
  10   8   2    0.94    0.14
 -11   9   2    0.33    0.13
 -10   9   2    0.01    0.12
  -9   9   2    0.77    0.21
  -8   9   2   -0.15    0.10
  -7   9   2    1.54    0.17
  -6   9   2    0.37    0.12
  -5   9   2    5.49    0.26
  -4   9   2    0.46    0.11
  -3   9   2    2.98    0.26
  -2   9   2   10.22    0.48
  -1   9   2   12.77    0.38
   0   9   2   33.80    0.70
   1   9   2    5.25    0.20
   2   9   2    0.74    0.06
   3   9   2   21.81    0.38
   4   9   2   -0.03    0.04
   5   9   2    1.63    0.09
   6   9   2    2.11    0.15
   7   9   2    1.04    0.12
   8   9   2    1.00    0.14
   9   9   2    0.07    0.10
 -10  10   2    3.76    0.41
  -9  10   2    0.22    0.10
  -8  10   2    0.46    0.13
  -7  10   2    5.78    0.42
  -6  10   2    0.09    0.10
  -5  10   2    3.51    0.31
  -4  10   2    1.10    0.20
  -3  10   2    0.05    0.06
  -2  10   2    0.00    0.06
  -1  10   2   11.00    0.35
   0  10   2   13.83    0.43
   1  10   2    0.61    0.09
   2  10   2    0.49    0.06
   3  10   2   -0.02    0.04
   4  10   2    0.02    0.04
   5  10   2    0.07    0.05
   6  10   2    0.50    0.10
   7  10   2    1.15    0.14
   8  10   2    0.76    0.13
  -9  11   2    0.39    0.12
  -8  11   2    1.67    0.29
  -7  11   2    0.92    0.22
  -6  11   2    5.25    0.43
  -5  11   2    9.75    0.54
  -4  11   2    0.96    0.20
  -3  11   2   10.33    0.54
  -2  11   2    1.07    0.20
  -1  11   2    0.22    0.06
   0  11   2    0.84    0.10
   1  11   2    0.16    0.05
   2  11   2   12.65    0.33
   3  11   2    1.44    0.17
   4  11   2    4.00    0.16
   5  11   2    0.06    0.06
   7  11   2    0.35    0.11
  -7  12   2    0.12    0.11
  -6  12   2    0.61    0.21
  -5  12   2    0.21    0.08
  -4  12   2    0.65    0.21
  -3  12   2    0.52    0.19
  -2  12   2   -0.02    0.09
  -1  12   2   -0.05    0.12
   0  12   2    0.54    0.08
   1  12   2    0.12    0.04
   2  12   2    0.07    0.05
   3  12   2    0.09    0.06
   4  12   2    0.13    0.07
   5  12   2    0.16    0.11
   6  12   2    0.07    0.17
  -5  13   2    0.11    0.10
  -4  13   2    0.09    0.09
  -3  13   2    0.18    0.12
  -2  13   2   -0.26    0.13
   1  13   2    0.02    0.08
   2  13   2    0.04    0.13
   3  13   2    0.10    0.08
   4  13   2    0.33    0.08
  -1  14   2    0.28    0.12
   0  14   2    0.26    0.18
  -5 -13   3   -0.19    0.10
  -4 -13   3    2.33    0.19
  -3 -13   3    0.29    0.09
  -2 -13   3    1.80    0.17
  -1 -13   3    0.00    0.09
   0 -13   3    0.47    0.12
   1 -13   3    2.75    0.20
   2 -13   3   -0.15    0.09
   3 -13   3   -0.04    0.07
  -7 -12   3    0.93    0.10
  -6 -12   3    4.74    0.24
  -5 -12   3   21.34    0.61
  -4 -12   3   -0.03    0.10
  -3 -12   3    9.50    0.52
  -2 -12   3    0.00    0.08
  -1 -12   3   -0.07    0.08
   0 -12   3    2.44    0.17
   1 -12   3    0.59    0.11
   2 -12   3    0.42    0.10
   3 -12   3   -0.03    0.08
   4 -12   3   -0.10    0.07
   5 -12   3    0.20    0.08
  -9 -11   3    0.21    0.15
  -8 -11   3    0.51    0.13
  -7 -11   3    0.13    0.08
  -6 -11   3    1.00    0.13
  -5 -11   3    0.82    0.09
  -4 -11   3   11.58    0.39
  -3 -11   3    0.17    0.09
  -2 -11   3    0.56    0.15
  -1 -11   3    3.38    0.19
   0 -11   3    2.12    0.15
   1 -11   3    3.97    0.20
   2 -11   3   -0.01    0.08
   3 -11   3    0.01    0.08
   4 -11   3   -0.01    0.06
   5 -11   3    0.23    0.07
   6 -11   3    0.23    0.09
 -10 -10   3    0.75    0.15
  -9 -10   3   -0.25    0.11
  -8 -10   3   -0.01    0.11
  -7 -10   3    0.25    0.11
  -6 -10   3    0.18    0.07
  -5 -10   3    6.61    0.21
  -4 -10   3    3.11    0.11
  -3 -10   3   19.13    0.55
  -2 -10   3    2.23    0.21
  -1 -10   3    1.91    0.14
   0 -10   3    3.52    0.18
   1 -10   3    0.71    0.09
   2 -10   3    1.15    0.12
   3 -10   3   -0.05    0.07
   4 -10   3    0.15    0.06
   5 -10   3    2.45    0.12
   6 -10   3   -0.11    0.06
   7 -10   3    0.14    0.08
   8 -10   3    0.11    0.11
 -11  -9   3    0.78    0.14
 -10  -9   3   -0.09    0.10
  -9  -9   3    0.82    0.12
  -8  -9   3   -0.11    0.09
  -7  -9   3    8.80    0.31
  -6  -9   3    0.99    0.12
  -5  -9   3   18.89    0.76
  -4  -9   3    0.29    0.06
  -3  -9   3    2.86    0.10
  -2  -9   3   21.38    0.49
  -1  -9   3    6.00    0.23
   0  -9   3   61.61    1.57
   1  -9   3    0.10    0.09
   2  -9   3   10.13    0.33
   3  -9   3    0.70    0.10
   4  -9   3    2.21    0.10
   5  -9   3   -0.01    0.05
   6  -9   3    0.26    0.06
   7  -9   3    0.26    0.07
   8  -9   3    7.16    0.32
 -11  -8   3    1.84    0.17
 -10  -8   3    0.06    0.10
  -9  -8   3    0.72    0.12
  -8  -8   3    2.26    0.15
  -7  -8   3    1.34    0.12
  -6  -8   3    1.20    0.11
  -5  -8   3    7.29    0.25
  -4  -8   3    1.44    0.14
  -3  -8   3    5.13    0.13
  -2  -8   3    0.13    0.04
  -1  -8   3   11.21    0.27
   0  -8   3    2.29    0.13
   1  -8   3    8.21    0.28
   2  -8   3   -0.09    0.06
   3  -8   3    5.89    0.23
   4  -8   3   11.17    0.25
   5  -8   3    0.74    0.07
   6  -8   3    0.70    0.07
   7  -8   3    3.55    0.16
   8  -8   3    0.09    0.10
   9  -8   3    3.32    0.24
 -12  -7   3    4.71    0.35
 -11  -7   3   -0.11    0.10
 -10  -7   3    0.61    0.12
  -9  -7   3    5.44    0.23
  -8  -7   3    0.05    0.08
  -7  -7   3    2.43    0.14
  -6  -7   3    0.28    0.08
  -5  -7   3    0.14    0.07
  -4  -7   3    0.10    0.04
  -3  -7   3    0.01    0.03
  -2  -7   3    0.55    0.05
  -1  -7   3    0.19    0.04
   0  -7   3    4.58    0.17
   1  -7   3    3.89    0.16
   2  -7   3    2.01    0.11
   3  -7   3   10.07    0.32
   4  -7   3    1.61    0.08
   5  -7   3    4.05    0.13
   6  -7   3    4.10    0.13
   7  -7   3    0.16    0.05
   9  -7   3    2.36    0.19
  10  -7   3   -0.14    0.10
 -13  -6   3    4.63    0.25
 -12  -6   3    2.53    0.19
 -11  -6   3    3.62    0.20
 -10  -6   3   -0.02    0.09
  -9  -6   3   19.35    0.76
  -8  -6   3    0.00    0.07
  -7  -6   3   12.91    0.39
  -6  -6   3    9.67    0.30
  -5  -6   3    0.56    0.08
  -4  -6   3   15.45    0.42
  -3  -6   3   11.88    0.47
  -2  -6   3    9.35    0.19
  -1  -6   3   -0.04    0.02
   0  -6   3    4.02    0.12
   1  -6   3    0.57    0.05
   2  -6   3    1.49    0.09
   3  -6   3    0.40    0.06
   4  -6   3    1.72    0.08
   5  -6   3   -0.05    0.03
   6  -6   3    0.96    0.11
   7  -6   3    1.39    0.13
   8  -6   3   -0.07    0.08
   9  -6   3    0.06    0.10
  10  -6   3    1.22    0.16
 -13  -5   3    0.07    0.11
 -12  -5   3    4.47    0.23
 -11  -5   3    0.70    0.12
 -10  -5   3    7.96    0.28
  -9  -5   3    0.04    0.08
  -8  -5   3    0.37    0.09
  -7  -5   3    2.66    0.13
  -6  -5   3   11.22    0.32
  -5  -5   3    2.10    0.10
  -4  -5   3    0.66    0.07
  -3  -5   3   66.08    2.24
  -2  -5   3    1.54    0.06
  -1  -5   3    0.05    0.02
   0  -5   3   54.50    0.93
   1  -5   3    0.45    0.04
   2  -5   3   31.00    0.77
   3  -5   3    0.20    0.05
   4  -5   3   -0.01    0.03
   5  -5   3    0.46    0.05
   6  -5   3    9.64    0.30
   7  -5   3   13.12    0.60
   8  -5   3    0.00    0.07
   9  -5   3   -0.07    0.08
  10  -5   3    0.12    0.11
  11  -5   3   -0.08    0.11
 -13  -4   3    5.37    0.37
 -12  -4   3    1.92    0.16
 -11  -4   3    2.34    0.16
 -10  -4   3    1.33    0.13
  -9  -4   3    0.23    0.07
  -8  -4   3    1.07    0.10
  -7  -4   3    8.26    0.26
  -6  -4   3    0.07    0.05
  -5  -4   3    1.16    0.08
  -4  -4   3    1.42    0.08
  -3  -4   3   39.05    1.35
  -2  -4   3    7.75    0.15
  -1  -4   3   17.00    0.30
   0  -4   3   52.77    0.91
   1  -4   3  117.81    1.99
   2  -4   3   29.61    0.51
   3  -4   3    1.83    0.07
   4  -4   3    0.75    0.04
   5  -4   3   11.09    0.20
   6  -4   3   22.65    0.49
   7  -4   3    5.67    0.23
   8  -4   3    8.76    0.32
   9  -4   3    0.03    0.09
  10  -4   3    0.18    0.08
  11  -4   3    0.28    0.11
 -14  -3   3    0.02    0.10
 -13  -3   3    0.14    0.11
 -12  -3   3    0.41    0.10
 -11  -3   3    1.18    0.13
 -10  -3   3    0.13    0.07
  -9  -3   3    6.22    0.22
  -8  -3   3    4.08    0.16
  -7  -3   3    8.03    0.24
  -6  -3   3    0.58    0.06
  -5  -3   3    9.61    0.27
  -4  -3   3   52.45    1.28
  -3  -3   3   38.09    1.35
  -2  -3   3    8.37    0.32
  -1  -3   3   87.31    1.47
   0  -3   3    1.89    0.05
   1  -3   3   26.41    0.46
   2  -3   3   17.41    0.31
   3  -3   3   67.36    1.13
   4  -3   3    1.16    0.04
   5  -3   3    1.20    0.05
   6  -3   3    8.26    0.15
   7  -3   3    7.82    0.28
   8  -3   3    2.71    0.16
   9  -3   3    0.06    0.06
  10  -3   3    0.66    0.11
  11  -3   3    0.27    0.11
 -14  -2   3    0.43    0.11
 -13  -2   3    0.14    0.10
 -12  -2   3    5.07    0.19
 -11  -2   3    0.85    0.10
 -10  -2   3    7.07    0.21
  -9  -2   3    3.81    0.14
  -8  -2   3   10.24    0.31
  -7  -2   3    6.84    0.22
  -6  -2   3    0.01    0.04
  -5  -2   3    3.29    0.12
  -4  -2   3   21.97    0.55
  -3  -2   3   23.24    0.57
  -2  -2   3    8.70    0.32
  -1  -2   3   53.71    1.08
   0  -2   3   89.43    1.49
   1  -2   3    3.53    0.08
   2  -2   3    8.46    0.16
   3  -2   3    1.97    0.05
   4  -2   3   74.77    1.28
   5  -2   3    0.09    0.02
   6  -2   3    1.43    0.08
   7  -2   3   11.98    0.30
   8  -2   3    0.23    0.06
   9  -2   3    1.10    0.13
  10  -2   3    0.81    0.12
  11  -2   3   -0.01    0.10
 -14  -1   3    0.00    0.10
 -13  -1   3    1.11    0.12
 -12  -1   3    7.59    0.24
 -11  -1   3    1.31    0.11
 -10  -1   3   10.24    0.27
  -9  -1   3   26.63    0.57
  -8  -1   3    6.19    0.17
  -7  -1   3   29.58    0.74
  -6  -1   3   72.59    1.71
  -5  -1   3   23.23    0.58
  -4  -1   3    3.98    0.18
  -3  -1   3   46.57    1.12
  -2  -1   3    2.34    0.08
  -1  -1   3   15.34    0.26
   0  -1   3   53.10    0.90
   1  -1   3   37.43    0.63
   2  -1   3   32.10    0.55
   3  -1   3    7.65    0.18
   4  -1   3    0.42    0.04
   5  -1   3   34.78    0.71
   6  -1   3    0.42    0.06
   7  -1   3   10.84    0.24
   8  -1   3   16.07    0.33
   9  -1   3    0.43    0.06
  10  -1   3    0.52    0.11
  11  -1   3   -0.06    0.10
 -14   0   3   -0.36    0.17
 -13   0   3    0.07    0.09
 -12   0   3    0.00    0.07
 -11   0   3   -0.05    0.05
 -10   0   3   -0.05    0.05
  -9   0   3    0.00    0.05
  -8   0   3   -0.02    0.05
  -7   0   3   -0.13    0.04
  -6   0   3   -0.08    0.04
  -5   0   3   -0.06    0.03
  -4   0   3   -0.05    0.02
  -3   0   3   -0.02    0.03
  -2   0   3    0.01    0.02
  -1   0   3    0.01    0.01
   0   0   3    0.01    0.01
   1   0   3   -0.01    0.01
   2   0   3    0.01    0.02
   3   0   3    0.00    0.02
   4   0   3    0.02    0.02
   5   0   3    0.00    0.03
   6   0   3    0.00    0.03
   7   0   3   -0.04    0.04
   8   0   3   -0.03    0.05
   9   0   3   -0.04    0.05
  10   0   3   -0.05    0.06
  11   0   3   -0.08    0.08
  12   0   3   -0.11    0.13
 -14   1   3    0.17    0.20
 -13   1   3    1.26    0.15
 -12   1   3    8.76    0.47
 -11   1   3    1.09    0.09
 -10   1   3   10.12    0.26
  -9   1   3   26.30    0.49
  -8   1   3    5.41    0.14
  -7   1   3   28.76    0.46
  -6   1   3   69.14    1.08
  -5   1   3   21.80    0.47
  -4   1   3    4.08    0.08
  -3   1   3   44.80    0.79
  -2   1   3    2.24    0.05
  -1   1   3   14.75    0.27
   0   1   3   52.82    0.73
   1   1   3   36.95    0.52
   2   1   3   32.71    0.55
   3   1   3    7.97    0.16
   4   1   3    0.38    0.04
   5   1   3   34.85    0.71
   6   1   3    0.31    0.04
   7   1   3   11.12    0.24
   8   1   3   15.82    0.33
   9   1   3    0.38    0.07
  10   1   3    0.33    0.07
  11   1   3   -0.13    0.08
  12   1   3   -0.06    0.13
 -14   2   3    0.75    0.16
 -13   2   3    0.11    0.17
 -12   2   3    5.90    0.41
 -11   2   3    0.80    0.12
 -10   2   3    7.21    0.18
  -9   2   3    3.67    0.11
  -8   2   3    9.98    0.19
  -7   2   3    6.70    0.17
  -6   2   3    0.02    0.02
  -5   2   3    3.30    0.09
  -4   2   3   21.30    0.39
  -3   2   3   22.71    0.36
  -2   2   3    8.65    0.16
  -1   2   3   55.95    0.84
   0   2   3   88.97    1.22
   1   2   3    3.51    0.06
   2   2   3    8.53    0.16
   3   2   3    1.87    0.07
   4   2   3   74.21    1.28
   5   2   3    0.11    0.03
   6   2   3    1.46    0.07
   7   2   3   12.82    0.26
   8   2   3    0.21    0.05
   9   2   3    1.31    0.10
  10   2   3    0.77    0.09
  11   2   3    0.01    0.08
  12   2   3    0.16    0.18
 -14   3   3   -0.05    0.21
 -13   3   3   -0.07    0.17
 -12   3   3    0.35    0.16
 -11   3   3    1.02    0.13
 -10   3   3    0.16    0.13
  -9   3   3    6.18    0.35
  -8   3   3    3.94    0.17
  -7   3   3    7.61    0.20
  -6   3   3    0.62    0.05
  -5   3   3    9.07    0.27
  -4   3   3   51.78    1.05
  -3   3   3   37.76    0.96
  -2   3   3    8.64    0.17
  -1   3   3   86.70    1.11
   0   3   3    1.91    0.04
   1   3   3   26.69    0.38
   2   3   3   17.13    0.28
   3   3   3   65.19    1.01
   4   3   3    1.15    0.07
   5   3   3    1.15    0.06
   6   3   3    8.49    0.19
   7   3   3    8.15    0.19
   8   3   3    2.43    0.10
   9   3   3   -0.06    0.06
  10   3   3    0.98    0.09
  11   3   3    0.45    0.09
 -13   4   3    6.33    0.29
 -12   4   3    2.19    0.30
 -11   4   3    2.73    0.18
 -10   4   3    1.18    0.19
  -9   4   3    0.06    0.04
  -8   4   3    1.16    0.09
  -7   4   3    7.83    0.21
  -6   4   3    0.03    0.03
  -5   4   3    1.10    0.09
  -4   4   3    1.18    0.09
  -3   4   3   38.48    0.97
  -2   4   3    7.36    0.23
  -1   4   3   16.56    0.27
   0   4   3   52.69    0.68
   1   4   3  117.85    1.50
   2   4   3   28.67    0.38
   3   4   3    1.71    0.05
   4   4   3    0.76    0.04
   5   4   3   11.29    0.23
   6   4   3   22.89    0.44
   7   4   3    5.82    0.16
   8   4   3    8.84    0.22
   9   4   3    0.12    0.06
  10   4   3    0.15    0.07
  11   4   3    0.45    0.08
 -13   5   3    0.03    0.12
 -12   5   3    5.05    0.39
 -11   5   3    0.71    0.18
 -10   5   3    8.16    0.45
  -9   5   3    0.13    0.05
  -8   5   3    0.21    0.08
  -7   5   3    2.39    0.14
  -6   5   3   11.27    0.34
  -5   5   3    1.91    0.11
  -4   5   3    0.39    0.06
  -3   5   3   63.44    1.60
  -2   5   3    1.48    0.08
  -1   5   3   -0.01    0.02
   0   5   3   53.72    0.84
   1   5   3    0.52    0.03
   2   5   3   30.31    0.44
   3   5   3    0.23    0.03
   4   5   3   -0.02    0.02
   5   5   3    0.45    0.05
   6   5   3    9.24    0.21
   7   5   3   13.19    0.41
   8   5   3   -0.03    0.05
   9   5   3    0.00    0.05
  10   5   3    0.21    0.07
  11   5   3   -0.04    0.08
 -13   6   3    5.75    0.47
 -12   6   3    2.80    0.36
 -11   6   3    4.31    0.38
 -10   6   3    0.12    0.07
  -9   6   3   18.62    0.56
  -8   6   3    0.02    0.05
  -7   6   3   12.98    0.40
  -6   6   3    9.56    0.31
  -5   6   3    0.56    0.11
  -4   6   3   15.99    0.64
  -3   6   3   12.88    0.51
  -2   6   3    9.27    0.29
  -1   6   3   -0.02    0.03
   0   6   3    4.01    0.08
   1   6   3    0.64    0.03
   2   6   3    1.48    0.04
   3   6   3    0.43    0.03
   4   6   3    1.62    0.06
   5   6   3   -0.01    0.04
   6   6   3    0.94    0.07
   7   6   3    1.32    0.09
   8   6   3   -0.04    0.05
   9   6   3    0.21    0.07
  10   6   3    1.46    0.11
 -12   7   3    4.86    0.45
 -11   7   3    0.14    0.18
 -10   7   3    0.90    0.15
  -9   7   3    5.76    0.26
  -8   7   3    0.22    0.13
  -7   7   3    2.10    0.23
  -6   7   3    0.40    0.14
  -5   7   3    0.12    0.10
  -4   7   3    0.16    0.10
  -3   7   3   -0.05    0.04
  -2   7   3    0.53    0.08
  -1   7   3    0.21    0.04
   0   7   3    4.76    0.11
   1   7   3    3.74    0.08
   2   7   3    2.18    0.06
   3   7   3   10.42    0.18
   4   7   3    1.72    0.06
   5   7   3    4.13    0.13
   6   7   3    4.07    0.13
   7   7   3    0.20    0.07
   8   7   3    1.72    0.10
   9   7   3    2.65    0.13
  10   7   3    0.23    0.11
 -11   8   3    1.64    0.28
 -10   8   3    0.02    0.08
  -9   8   3    0.86    0.10
  -8   8   3    2.03    0.19
  -7   8   3    1.12    0.20
  -6   8   3    1.37    0.19
  -5   8   3    7.64    0.40
  -4   8   3    1.46    0.19
  -3   8   3    5.52    0.31
  -2   8   3    0.13    0.08
  -1   8   3   11.83    0.51
   0   8   3    2.50    0.10
   1   8   3    8.33    0.15
   2   8   3    0.00    0.02
   3   8   3    6.32    0.11
   4   8   3   11.51    0.22
   5   8   3    0.95    0.08
   6   8   3    0.94    0.08
   7   8   3    3.63    0.13
   8   8   3    0.25    0.08
   9   8   3    2.96    0.21
 -11   9   3    0.82    0.16
 -10   9   3    0.10    0.10
  -9   9   3    0.73    0.21
  -8   9   3    0.06    0.08
  -7   9   3    8.69    0.49
  -6   9   3    0.39    0.15
  -5   9   3   20.04    0.83
  -4   9   3    0.24    0.14
  -3   9   3    3.40    0.26
  -2   9   3   24.70    0.64
  -1   9   3    5.90    0.34
   0   9   3   62.84    1.57
   1   9   3    0.37    0.05
   2   9   3   10.21    0.20
   3   9   3    0.82    0.05
   4   9   3    2.22    0.08
   5   9   3   -0.03    0.05
   6   9   3    0.48    0.07
   7   9   3    0.35    0.11
   8   9   3    7.55    0.30
 -10  10   3    0.29    0.22
  -9  10   3   -0.21    0.17
  -8  10   3    0.12    0.09
  -7  10   3    0.13    0.08
  -6  10   3    0.10    0.08
  -5  10   3    6.55    0.42
  -4  10   3    3.22    0.29
  -3  10   3   20.73    0.83
  -2  10   3    2.55    0.18
  -1  10   3    2.35    0.23
   0  10   3    3.82    0.15
   1  10   3    1.18    0.13
   2  10   3    1.32    0.10
   3  10   3    0.04    0.03
   4  10   3    0.26    0.05
   5  10   3    2.65    0.17
   6  10   3   -0.04    0.08
   7  10   3   -0.13    0.10
   8  10   3    0.16    0.15
  -9  11   3    0.16    0.11
  -8  11   3    0.20    0.11
  -7  11   3    0.09    0.09
  -6  11   3    0.52    0.22
  -5  11   3    0.65    0.19
  -4  11   3   11.34    0.59
  -3  11   3    0.07    0.12
  -2  11   3    0.48    0.13
  -1  11   3    3.78    0.30
   0  11   3    2.15    0.11
   1  11   3    4.00    0.17
   2  11   3    0.09    0.04
   3  11   3    0.07    0.05
   4  11   3    0.20    0.05
   5  11   3    0.29    0.10
   6  11   3    0.33    0.11
  -7  12   3    0.30    0.10
  -6  12   3    3.99    0.40
  -5  12   3   17.84    0.90
  -4  12   3    0.02    0.13
  -3  12   3   10.30    0.41
  -2  12   3    0.03    0.11
  -1  12   3    0.11    0.09
   0  12   3    2.35    0.20
   1  12   3    0.97    0.09
   2  12   3    0.77    0.11
   3  12   3    0.28    0.06
   4  12   3   -0.15    0.14
   5  12   3    0.32    0.10
  -5  13   3   -0.43    0.16
  -3  13   3    0.00    0.14
  -2  13   3    1.20    0.24
  -1  13   3   -0.08    0.12
   0  13   3    0.14    0.14
   1  13   3    2.89    0.22
   2  13   3   -0.19    0.09
   3  13   3   -0.42    0.16
  -5 -13   4    0.58    0.13
  -4 -13   4    0.56    0.07
  -3 -13   4   -0.02    0.09
  -2 -13   4    0.05    0.10
  -1 -13   4    0.29    0.11
   0 -13   4    0.15    0.10
   1 -13   4    0.11    0.11
   2 -13   4    0.16    0.11
  -8 -12   4   -0.08    0.13
  -7 -12   4    0.05    0.08
  -6 -12   4   -0.08    0.08
  -5 -12   4    1.14    0.15
  -4 -12   4    2.00    0.17
  -3 -12   4   -0.02    0.07
  -2 -12   4   -0.15    0.08
  -1 -12   4    0.05    0.09
   0 -12   4    0.09    0.08
   1 -12   4   -0.19    0.08
   2 -12   4   -0.06    0.08
   3 -12   4   -0.05    0.09
   4 -12   4    0.47    0.09
  -9 -11   4    1.45    0.24
  -8 -11   4    0.03    0.17
  -7 -11   4    3.55    0.27
  -6 -11   4    0.20    0.07
  -5 -11   4    7.85    0.24
  -4 -11   4    3.94    0.21
  -3 -11   4    0.17    0.06
  -2 -11   4    1.60    0.14
  -1 -11   4    2.05    0.15
   0 -11   4    1.27    0.13
   1 -11   4    0.30    0.09
   2 -11   4   -0.05    0.07
   3 -11   4   -0.02    0.08
   4 -11   4    1.89    0.13
   5 -11   4    0.09    0.08
   6 -11   4    2.61    0.16
 -10 -10   4    0.69    0.11
  -9 -10   4    0.64    0.20
  -8 -10   4    1.48    0.22
  -7 -10   4    1.61    0.22
  -6 -10   4   17.23    0.69
  -5 -10   4   10.48    0.24
  -4 -10   4   20.31    0.40
  -3 -10   4   -0.08    0.08
  -2 -10   4    0.18    0.08
  -1 -10   4   14.17    0.45
   0 -10   4    0.03    0.07
   1 -10   4    5.93    0.25
   2 -10   4    0.04    0.07
   3 -10   4   -0.04    0.07
   4 -10   4    0.31    0.07
   5 -10   4    0.58    0.08
   6 -10   4    3.22    0.14
   7 -10   4    2.72    0.21
 -11  -9   4   -0.09    0.12
 -10  -9   4   -0.15    0.11
  -9  -9   4    1.53    0.16
  -8  -9   4    2.21    0.23
  -7  -9   4    4.63    0.29
  -5  -9   4    3.15    0.13
  -4  -9   4   13.33    0.29
  -3  -9   4   15.72    0.38
  -2  -9   4    1.77    0.10
  -1  -9   4   26.22    0.72
   0  -9   4   -0.01    0.07
   1  -9   4    0.45    0.08
   2  -9   4   18.17    0.56
   3  -9   4    1.16    0.12
   4  -9   4    0.22    0.06
   5  -9   4    0.43    0.07
   6  -9   4   -0.02    0.06
   7  -9   4    1.69    0.22
   8  -9   4   -0.04    0.11
 -12  -8   4   -0.15    0.13
 -11  -8   4    0.07    0.12
 -10  -8   4    0.24    0.12
  -9  -8   4    0.13    0.11
  -8  -8   4    1.50    0.14
  -7  -8   4    0.78    0.15
  -6  -8   4    0.13    0.08
  -5  -8   4    1.54    0.14
  -4  -8   4    0.43    0.06
  -3  -8   4   15.84    0.37
  -2  -8   4    4.72    0.13
  -1  -8   4    0.43    0.05
   0  -8   4    8.36    0.28
   1  -8   4    0.47    0.08
   2  -8   4   10.45    0.33
   3  -8   4    0.24    0.07
   4  -8   4    6.13    0.20
   5  -8   4    0.22    0.06
   6  -8   4    0.40    0.06
   7  -8   4    0.49    0.11
   8  -8   4    4.74    0.38
   9  -8   4    0.41    0.14
 -12  -7   4   -0.10    0.12
 -11  -7   4    0.66    0.13
 -10  -7   4   -0.04    0.10
  -9  -7   4    0.45    0.10
  -8  -7   4    7.08    0.26
  -7  -7   4    0.42    0.09
  -6  -7   4   -0.01    0.05
  -5  -7   4    0.61    0.11
  -4  -7   4    8.60    0.26
  -3  -7   4    0.55    0.05
  -2  -7   4    1.59    0.07
  -1  -7   4    2.32    0.08
   0  -7   4    2.95    0.09
   1  -7   4    2.47    0.13
   2  -7   4    9.57    0.31
   3  -7   4    1.19    0.11
   4  -7   4    0.12    0.06
   5  -7   4   22.34    0.43
   6  -7   4    0.37    0.08
   7  -7   4    6.96    0.29
   8  -7   4    1.99    0.25
   9  -7   4    1.30    0.16
 -13  -6   4   -0.02    0.13
 -12  -6   4    0.38    0.12
 -11  -6   4    0.08    0.10
 -10  -6   4    0.82    0.16
  -9  -6   4    2.12    0.15
  -8  -6   4    0.39    0.09
  -7  -6   4    0.09    0.07
  -6  -6   4    0.47    0.10
  -5  -6   4    2.84    0.18
  -4  -6   4    0.25    0.06
  -3  -6   4    4.38    0.11
  -2  -6   4   12.72    0.25
  -1  -6   4    1.27    0.05
   0  -6   4    1.43    0.05
   1  -6   4    7.12    0.15
   2  -6   4    6.47    0.17
   3  -6   4    9.96    0.31
   4  -6   4    0.64    0.09
   5  -6   4    1.46    0.08
   6  -6   4    0.86    0.11
   7  -6   4    1.41    0.13
   8  -6   4   -0.12    0.09
   9  -6   4   -0.07    0.10
  10  -6   4   -0.15    0.10
 -13  -5   4   -0.12    0.12
 -12  -5   4    4.24    0.22
 -11  -5   4    0.20    0.10
 -10  -5   4    0.82    0.12
  -9  -5   4    4.46    0.19
  -8  -5   4   15.33    0.45
  -7  -5   4   14.33    0.40
  -6  -5   4    9.66    0.29
  -5  -5   4   38.70    0.96
  -4  -5   4    1.49    0.08
  -3  -5   4   19.25    0.70
  -2  -5   4    0.05    0.03
  -1  -5   4    0.05    0.02
   0  -5   4   17.80    0.33
   1  -5   4   13.30    0.26
   2  -5   4   16.86    0.32
   3  -5   4    0.01    0.04
   4  -5   4    2.11    0.08
   5  -5   4    0.86    0.06
   6  -5   4    0.38    0.08
   7  -5   4    4.54    0.31
   8  -5   4    2.47    0.18
   9  -5   4    1.03    0.14
  10  -5   4    0.70    0.14
 -14  -4   4    0.20    0.19
 -13  -4   4   -0.09    0.11
 -12  -4   4    0.16    0.11
 -11  -4   4    0.15    0.10
 -10  -4   4    0.69    0.10
  -9  -4   4   12.59    0.37
  -8  -4   4   13.53    0.39
  -7  -4   4    0.40    0.07
  -6  -4   4   31.24    0.77
  -5  -4   4   26.35    0.68
  -4  -4   4    9.11    0.26
  -3  -4   4    1.66    0.11
  -2  -4   4   30.77    0.53
  -1  -4   4   37.59    0.66
   0  -4   4   24.68    0.62
   1  -4   4   53.01    0.92
   2  -4   4   20.42    0.37
   3  -4   4    2.02    0.07
   4  -4   4    2.27    0.06
   5  -4   4    8.56    0.15
   6  -4   4    0.73    0.14
   7  -4   4    4.79    0.21
   8  -4   4    0.39    0.10
   9  -4   4    1.02    0.14
  10  -4   4    0.96    0.15
 -14  -3   4    2.17    0.19
 -13  -3   4    0.69    0.11
 -12  -3   4    2.62    0.17
 -11  -3   4    7.66    0.28
 -10  -3   4    0.20    0.09
  -9  -3   4   13.97    0.40
  -8  -3   4    4.38    0.17
  -7  -3   4    0.61    0.08
  -6  -3   4    0.85    0.08
  -5  -3   4    0.87    0.09
  -4  -3   4    2.91    0.11
  -3  -3   4    1.87    0.11
  -2  -3   4    1.94    0.06
  -1  -3   4    3.53    0.08
   0  -3   4    4.15    0.09
   1  -3   4  252.27    4.19
   2  -3   4   85.42    1.43
   3  -3   4   11.38    0.22
   4  -3   4   -0.03    0.02
   5  -3   4   11.55    0.23
   6  -3   4   15.89    0.37
   7  -3   4    8.42    0.30
   8  -3   4   14.98    0.48
   9  -3   4    0.81    0.13
  10  -3   4   -0.11    0.08
  11  -3   4   -0.09    0.09
 -14  -2   4    0.81    0.15
 -13  -2   4    5.38    0.21
 -12  -2   4    2.18    0.14
 -11  -2   4    8.54    0.25
 -10  -2   4   28.07    0.75
  -9  -2   4    0.16    0.07
  -8  -2   4   22.33    0.58
  -7  -2   4    2.79    0.12
  -6  -2   4   42.49    1.45
  -5  -2   4   18.63    0.69
  -4  -2   4    0.08    0.04
  -3  -2   4    2.97    0.15
  -2  -2   4   30.97    0.54
  -1  -2   4    0.74    0.03
   0  -2   4   14.81    0.26
   1  -2   4    4.16    0.09
   2  -2   4    0.66    0.04
   3  -2   4    2.06    0.06
   4  -2   4    3.08    0.10
   5  -2   4    1.79    0.07
   6  -2   4    1.98    0.08
   7  -2   4    3.52    0.18
   8  -2   4    0.04    0.06
   9  -2   4    3.72    0.21
  10  -2   4    0.67    0.12
  11  -2   4    0.15    0.11
 -14  -1   4   -0.06    0.10
 -13  -1   4    1.01    0.12
 -12  -1   4    7.51    0.23
 -11  -1   4    2.40    0.13
 -10  -1   4   23.19    0.51
  -9  -1   4    1.73    0.10
  -8  -1   4   23.49    0.50
  -7  -1   4    1.42    0.07
  -6  -1   4   -0.05    0.04
  -5  -1   4   22.76    0.57
  -4  -1   4    0.57    0.06
  -3  -1   4    0.04    0.03
  -2  -1   4    4.10    0.08
  -1  -1   4  195.70    3.22
   0  -1   4    0.07    0.02
   1  -1   4   13.92    0.25
   2  -1   4   50.77    0.99
   3  -1   4   27.56    0.49
   4  -1   4    5.63    0.13
   5  -1   4    1.41    0.06
   6  -1   4    2.88    0.10
   7  -1   4    3.90    0.15
   8  -1   4    0.03    0.05
   9  -1   4    2.00    0.10
  10  -1   4   -0.01    0.09
  11  -1   4    1.25    0.17
 -13   0   4    6.17    0.22
 -12   0   4   12.83    0.33
 -11   0   4   10.45    0.28
 -10   0   4   11.09    0.28
  -9   0   4   37.73    0.78
  -8   0   4   13.86    0.40
  -7   0   4   41.68    1.06
  -6   0   4  113.40    2.76
  -5   0   4    0.31    0.04
  -4   0   4    3.97    0.18
  -3   0   4    2.58    0.09
  -2   0   4    3.97    0.12
  -1   0   4   18.82    0.32
   0   0   4   23.22    0.40
   1   0   4    2.03    0.06
   2   0   4    4.15    0.10
   3   0   4    3.02    0.08
   4   0   4    4.33    0.11
   5   0   4    4.77    0.14
   6   0   4    4.79    0.13
   7   0   4    7.83    0.22
   8   0   4    4.97    0.15
   9   0   4    2.78    0.12
  10   0   4    1.90    0.12
  11   0   4    2.30    0.19
 -14   1   4   -0.18    0.12
 -13   1   4    1.35    0.16
 -12   1   4    7.49    0.32
 -11   1   4    2.65    0.16
 -10   1   4   23.69    0.51
  -9   1   4    1.58    0.10
  -8   1   4   22.77    0.49
  -7   1   4    1.27    0.05
  -6   1   4   -0.02    0.02
  -5   1   4   22.84    0.40
  -4   1   4    0.50    0.03
  -3   1   4    0.06    0.02
  -2   1   4    4.02    0.10
  -1   1   4  191.91    3.72
   0   1   4    0.10    0.01
   1   1   4   14.10    0.21
   2   1   4   49.31    0.85
   3   1   4   28.32    0.49
   4   1   4    5.42    0.13
   5   1   4    1.21    0.06
   6   1   4    2.85    0.11
   7   1   4    4.84    0.14
   8   1   4    0.10    0.06
   9   1   4    1.88    0.10
  10   1   4   -0.14    0.06
  11   1   4    0.71    0.11
 -14   2   4    1.33    0.27
 -13   2   4    5.74    0.27
 -12   2   4    2.53    0.29
 -11   2   4    8.40    0.31
 -10   2   4   28.40    0.61
  -9   2   4    0.09    0.04
  -8   2   4   21.06    0.40
  -7   2   4    2.47    0.07
  -6   2   4   40.27    0.65
  -5   2   4   18.53    0.31
  -4   2   4    0.07    0.02
  -3   2   4    3.17    0.06
  -2   2   4   31.02    0.54
  -1   2   4    0.81    0.04
   0   2   4   14.15    0.24
   1   2   4    3.83    0.07
   2   2   4    0.70    0.04
   3   2   4    2.30    0.07
   4   2   4    3.16    0.10
   5   2   4    1.81    0.07
   6   2   4    1.97    0.08
   7   2   4    3.73    0.12
   8   2   4    0.07    0.05
   9   2   4    3.94    0.16
  10   2   4    0.56    0.09
  11   2   4    0.17    0.08
 -14   3   4    1.30    0.27
 -13   3   4    0.67    0.21
 -12   3   4    3.00    0.20
 -11   3   4    8.18    0.30
 -10   3   4    0.19    0.09
  -9   3   4   13.22    0.33
  -8   3   4    3.85    0.12
  -7   3   4    0.38    0.05
  -6   3   4    0.64    0.06
  -5   3   4    0.80    0.06
  -4   3   4    2.75    0.08
  -3   3   4    1.70    0.05
  -2   3   4    1.87    0.05
  -1   3   4    3.33    0.07
   0   3   4    4.11    0.08
   1   3   4  247.00    3.42
   2   3   4   83.68    1.28
   3   3   4   11.25    0.26
   4   3   4    0.01    0.03
   5   3   4   11.52    0.28
   6   3   4   16.08    0.32
   7   3   4    8.78    0.29
   8   3   4   15.73    0.33
   9   3   4    0.49    0.08
  10   3   4   -0.18    0.07
  11   3   4   -0.06    0.08
 -13   4   4   -0.08    0.11
 -12   4   4    0.18    0.17
 -11   4   4    0.06    0.15
 -10   4   4    0.80    0.17
  -9   4   4   12.46    0.27
  -8   4   4   13.38    0.28
  -7   4   4    0.32    0.06
  -6   4   4   30.07    0.55
  -5   4   4   26.14    0.56
  -4   4   4    8.60    0.21
  -3   4   4    1.74    0.08
  -2   4   4   29.62    0.43
  -1   4   4   36.99    0.59
   0   4   4   24.88    0.40
   1   4   4   55.45    0.92
   2   4   4   20.42    0.30
   3   4   4    1.98    0.07
   4   4   4    2.33    0.09
   5   4   4    8.67    0.19
   6   4   4    0.91    0.07
   7   4   4    4.72    0.14
   8   4   4    0.43    0.07
   9   4   4    0.94    0.09
  10   4   4    1.36    0.13
  11   4   4   -0.07    0.12
 -13   5   4   -0.02    0.20
 -12   5   4    4.67    0.25
 -11   5   4    0.20    0.17
 -10   5   4    1.06    0.11
  -9   5   4    4.47    0.21
  -8   5   4   15.72    0.47
  -7   5   4   14.14    0.42
  -6   5   4    9.10    0.24
  -5   5   4   39.80    0.80
  -4   5   4    1.57    0.10
  -3   5   4   19.94    0.74
  -2   5   4    0.04    0.04
  -1   5   4    0.02    0.02
   0   5   4   17.64    0.27
   1   5   4   13.57    0.19
   2   5   4   17.30    0.32
   3   5   4    0.07    0.02
   4   5   4    2.10    0.08
   5   5   4    0.87    0.07
   6   5   4    0.34    0.06
   7   5   4    4.58    0.14
   8   5   4    2.61    0.12
   9   5   4    0.99    0.09
  10   5   4    0.77    0.09
 -13   6   4    0.06    0.21
 -12   6   4    0.39    0.21
 -11   6   4    0.22    0.18
 -10   6   4    0.91    0.13
  -9   6   4    2.04    0.17
  -8   6   4    0.41    0.10
  -7   6   4    0.10    0.08
  -6   6   4    0.20    0.06
  -5   6   4    2.75    0.22
  -4   6   4    0.14    0.05
  -3   6   4    4.46    0.17
  -2   6   4   13.11    0.31
  -1   6   4    1.29    0.05
   0   6   4    1.39    0.07
   1   6   4    7.41    0.12
   2   6   4    6.64    0.13
   3   6   4    9.92    0.19
   4   6   4    0.72    0.06
   5   6   4    1.46    0.08
   6   6   4    1.10    0.08
   7   6   4    1.20    0.09
   8   6   4   -0.01    0.06
   9   6   4    0.05    0.06
  10   6   4   -0.01    0.08
 -12   7   4   -0.25    0.20
 -11   7   4    0.99    0.24
 -10   7   4    0.04    0.07
  -9   7   4    0.37    0.12
  -8   7   4    7.19    0.40
  -7   7   4    0.42    0.10
  -6   7   4   -0.06    0.05
  -5   7   4    0.58    0.08
  -4   7   4    8.87    0.29
  -3   7   4    0.46    0.13
  -2   7   4    1.61    0.16
  -1   7   4    2.26    0.08
   0   7   4    3.06    0.08
   1   7   4    2.35    0.06
   2   7   4    9.90    0.21
   3   7   4    1.23    0.06
   4   7   4    0.15    0.05
   5   7   4   21.94    0.43
   6   7   4    0.46    0.07
   7   7   4    7.17    0.19
   8   7   4    2.26    0.14
   9   7   4    1.05    0.10
 -12   8   4   -0.03    0.21
 -11   8   4   -0.03    0.12
 -10   8   4    0.11    0.09
  -9   8   4    0.05    0.07
  -8   8   4    1.03    0.20
  -7   8   4    0.99    0.13
  -6   8   4    0.04    0.08
  -5   8   4    1.50    0.14
  -4   8   4    0.54    0.11
  -3   8   4   16.19    0.67
  -2   8   4    4.86    0.29
  -1   8   4    0.67    0.07
   0   8   4    8.90    0.19
   1   8   4    0.58    0.05
   2   8   4   10.39    0.18
   3   8   4    0.12    0.03
   4   8   4    6.32    0.19
   5   8   4    0.20    0.06
   6   8   4    0.49    0.08
   7   8   4    0.81    0.09
   8   8   4    4.87    0.17
   9   8   4    0.54    0.10
 -11   9   4   -0.28    0.14
 -10   9   4   -0.17    0.11
  -9   9   4    1.01    0.22
  -8   9   4    2.64    0.29
  -7   9   4    4.04    0.34
  -6   9   4    2.48    0.25
  -5   9   4    3.22    0.20
  -4   9   4   13.77    0.45
  -3   9   4   16.73    0.71
  -2   9   4    1.62    0.21
  -1   9   4   27.24    0.74
   0   9   4    0.10    0.05
   1   9   4    0.59    0.06
   2   9   4   20.30    0.32
   3   9   4    1.32    0.07
   4   9   4    0.26    0.06
   5   9   4    0.54    0.07
   6   9   4    0.06    0.06
   7   9   4    1.74    0.11
   8   9   4    0.19    0.08
 -10  10   4    1.00    0.18
  -9  10   4    0.46    0.24
  -8  10   4    0.82    0.15
  -7  10   4    0.93    0.15
  -6  10   4   16.75    0.54
  -5  10   4   10.52    0.39
  -4  10   4   20.24    0.62
  -3  10   4    0.03    0.08
  -2  10   4    0.12    0.09
  -1  10   4   15.08    0.47
   0  10   4    0.07    0.09
   1  10   4    6.71    0.20
   2  10   4    0.08    0.03
   3  10   4    0.05    0.04
   4  10   4    0.50    0.07
   5  10   4    0.83    0.08
   6  10   4    3.58    0.14
   7  10   4    3.36    0.20
  -9  11   4    0.83    0.19
  -8  11   4   -0.20    0.15
  -7  11   4    3.34    0.26
  -6  11   4    0.02    0.15
  -5  11   4    6.91    0.33
  -4  11   4    3.62    0.33
  -3  11   4    0.21    0.08
  -2  11   4    1.40    0.17
  -1  11   4    2.41    0.19
   0  11   4    1.57    0.16
   1  11   4    0.23    0.08
   2  11   4   -0.12    0.06
   3  11   4   -0.10    0.08
   4  11   4    1.75    0.15
   5  11   4    0.21    0.11
   6  11   4    3.12    0.19
  -7  12   4   -0.26    0.16
  -6  12   4   -0.14    0.18
  -5  12   4    0.34    0.22
  -3  12   4    0.03    0.10
  -2  12   4   -0.24    0.12
  -1  12   4    0.07    0.11
   0  12   4    0.15    0.12
   1  12   4   -0.02    0.15
   2  12   4   -0.31    0.17
  -5  13   4    0.24    0.13
  -4  13   4    0.31    0.12
  -3  13   4   -0.14    0.14
  -2  13   4   -0.02    0.15
  -1  13   4    0.05    0.12
   0  13   4   -0.06    0.13
   1  13   4   -0.09    0.16
  -5 -13   5    0.01    0.09
  -4 -13   5    4.92    0.25
  -3 -13   5    1.14    0.15
  -2 -13   5   -0.07    0.09
  -1 -13   5    0.51    0.12
   0 -13   5    0.00    0.10
   1 -13   5   -0.08    0.09
  -7 -12   5   -0.13    0.07
  -6 -12   5    0.59    0.12
  -5 -12   5    0.22    0.10
  -4 -12   5    1.97    0.23
  -3 -12   5    0.10    0.09
  -2 -12   5    0.23    0.10
  -1 -12   5    0.68    0.11
   0 -12   5    1.06    0.12
   1 -12   5    0.48    0.11
   2 -12   5    5.49    0.26
   3 -12   5    1.36    0.16
  -9 -11   5    0.26    0.12
  -8 -11   5    0.32    0.13
  -7 -11   5   -0.11    0.06
  -6 -11   5    0.96    0.10
  -5 -11   5    0.55    0.11
  -4 -11   5    1.22    0.14
  -3 -11   5    1.07    0.13
  -2 -11   5    0.62    0.11
  -1 -11   5    0.19    0.09
   0 -11   5    3.09    0.19
   1 -11   5    0.00    0.08
   2 -11   5    0.20    0.09
   3 -11   5    0.07    0.09
   4 -11   5    0.12    0.07
   5 -11   5    0.00    0.07
 -10 -10   5    9.33    0.49
  -8 -10   5    4.85    0.23
  -7 -10   5    5.01    0.23
  -6 -10   5    3.17    0.13
  -5 -10   5    7.77    0.23
  -4 -10   5    2.64    0.14
  -3 -10   5   18.20    0.76
  -2 -10   5    0.09    0.07
  -1 -10   5    0.36    0.08
   0 -10   5    1.59    0.14
   1 -10   5    0.20    0.08
   2 -10   5    0.27    0.09
   3 -10   5    0.41    0.10
   4 -10   5    0.05    0.06
   5 -10   5    0.02    0.06
   6 -10   5   -0.01    0.09
 -11  -9   5    0.47    0.13
 -10  -9   5    0.01    0.10
  -9  -9   5    5.48    0.34
  -8  -9   5    0.04    0.07
  -7  -9   5   13.72    0.41
  -6  -9   5   22.38    0.85
  -5  -9   5   20.35    0.41
  -4  -9   5   13.99    0.35
  -3  -9   5   18.73    0.38
  -2  -9   5    6.68    0.25
  -1  -9   5    0.23    0.08
   0  -9   5    8.14    0.30
   1  -9   5    0.58    0.09
   2  -9   5    0.27    0.08
   3  -9   5    0.93    0.18
   4  -9   5   -0.03    0.06
   5  -9   5   -0.01    0.06
   6  -9   5    0.24    0.10
   7  -9   5    0.25    0.11
 -12  -8   5    1.30    0.24
 -11  -8   5    0.07    0.09
 -10  -8   5    1.52    0.22
  -9  -8   5   13.29    0.42
  -8  -8   5    1.40    0.17
  -7  -8   5    0.07    0.07
  -6  -8   5    0.17    0.09
  -5  -8   5    0.01    0.05
  -4  -8   5    2.75    0.11
  -3  -8   5    0.05    0.05
  -2  -8   5    4.63    0.13
  -1  -8   5   15.85    0.31
   0  -8   5    0.61    0.09
   1  -8   5    1.48    0.11
   2  -8   5    7.27    0.27
   3  -8   5    6.99    0.26
   4  -8   5    1.77    0.14
   5  -8   5   10.72    0.27
   6  -8   5    2.06    0.17
   7  -8   5    5.78    0.41
 -12  -7   5    0.35    0.19
 -11  -7   5    0.49    0.16
 -10  -7   5    0.01    0.07
  -9  -7   5    2.83    0.23
  -8  -7   5    0.21    0.09
  -7  -7   5    0.13    0.05
  -6  -7   5    3.41    0.15
  -5  -7   5    0.07    0.07
  -4  -7   5    2.13    0.09
  -3  -7   5    0.75    0.06
  -2  -7   5    0.16    0.04
  -1  -7   5    9.78    0.20
   0  -7   5    2.44    0.08
   1  -7   5    0.11    0.06
   2  -7   5   41.84    1.10
   3  -7   5    4.19    0.20
   4  -7   5   26.99    0.60
   5  -7   5    2.67    0.16
   6  -7   5    2.92    0.18
   7  -7   5    8.20    0.32
   8  -7   5    0.24    0.12
   9  -7   5    1.10    0.17
 -13  -6   5    4.74    0.38
 -12  -6   5    0.04    0.11
 -11  -6   5   -0.07    0.09
 -10  -6   5    0.95    0.17
  -9  -6   5    8.59    0.41
  -8  -6   5    3.89    0.25
  -7  -6   5    2.00    0.17
  -6  -6   5    3.21    0.14
  -5  -6   5    1.04    0.09
  -4  -6   5    8.20    0.20
  -3  -6   5    2.32    0.08
  -2  -6   5    1.10    0.06
  -1  -6   5    2.00    0.07
   0  -6   5   48.04    0.87
   1  -6   5    6.56    0.15
   2  -6   5    1.66    0.07
   3  -6   5    2.72    0.15
   4  -6   5   -0.08    0.04
   5  -6   5    1.16    0.12
   6  -6   5    0.02    0.07
   7  -6   5    8.47    0.47
   8  -6   5    0.12    0.10
   9  -6   5    0.14    0.10
 -13  -5   5    0.17    0.12
 -12  -5   5    1.30    0.15
 -11  -5   5    1.62    0.15
 -10  -5   5    9.67    0.34
  -9  -5   5    0.06    0.06
  -8  -5   5   10.74    0.44
  -7  -5   5    4.14    0.23
  -6  -5   5    2.10    0.11
  -5  -5   5    0.83    0.12
  -4  -5   5    1.47    0.12
  -3  -5   5    2.47    0.07
  -2  -5   5    0.62    0.05
  -1  -5   5    0.38    0.04
   0  -5   5   25.25    0.46
   1  -5   5    2.63    0.12
   2  -5   5   19.51    0.36
   3  -5   5    1.08    0.06
   4  -5   5    0.68    0.05
   5  -5   5    4.53    0.20
   6  -5   5    0.84    0.11
   7  -5   5    0.50    0.11
   8  -5   5    0.33    0.11
   9  -5   5    0.10    0.10
 -14  -4   5   -0.10    0.19
 -13  -4   5    0.56    0.13
 -12  -4   5    0.09    0.10
 -11  -4   5    0.16    0.10
 -10  -4   5    2.26    0.15
  -9  -4   5    7.41    0.36
  -8  -4   5    0.52    0.11
  -7  -4   5    0.89    0.13
  -6  -4   5    2.69    0.12
  -5  -4   5   33.64    0.84
  -4  -4   5    3.63    0.18
  -3  -4   5    7.94    0.16
  -2  -4   5    1.79    0.07
  -1  -4   5   13.43    0.25
   0  -4   5   94.66    1.63
   1  -4   5   22.97    0.42
   2  -4   5   25.64    0.46
   3  -4   5    4.72    0.12
   4  -4   5   -0.02    0.03
   5  -4   5    1.19    0.07
   6  -4   5    1.96    0.14
   7  -4   5    3.70    0.20
   8  -4   5    0.22    0.09
   9  -4   5    0.54    0.13
  10  -4   5   -0.10    0.10
 -14  -3   5    0.60    0.11
 -13  -3   5    0.48    0.12
 -12  -3   5    0.21    0.10
 -11  -3   5    2.98    0.17
 -10  -3   5   11.14    0.47
  -9  -3   5    0.47    0.13
  -8  -3   5   -0.07    0.05
  -7  -3   5    6.00    0.28
  -6  -3   5    2.94    0.12
  -5  -3   5   16.62    0.44
  -4  -3   5    2.93    0.16
  -3  -3   5   18.63    0.34
  -2  -3   5    2.67    0.08
  -1  -3   5   57.51    0.98
   0  -3   5    2.42    0.07
   1  -3   5    6.17    0.13
   2  -3   5    0.06    0.03
   3  -3   5   10.27    0.21
   4  -3   5    0.22    0.04
   5  -3   5   -0.02    0.03
   6  -3   5    4.38    0.13
   7  -3   5    4.32    0.21
   8  -3   5    0.66    0.12
   9  -3   5    0.38    0.12
  10  -3   5    0.24    0.11
 -14  -2   5    3.58    0.25
 -13  -2   5    0.33    0.08
 -12  -2   5    5.56    0.32
 -11  -2   5    0.37    0.10
 -10  -2   5   10.62    0.46
  -9  -2   5    3.03    0.20
  -8  -2   5    4.62    0.24
  -7  -2   5    0.46    0.06
  -6  -2   5    2.83    0.12
  -5  -2   5   36.74    1.29
  -4  -2   5   17.76    0.46
  -3  -2   5   37.53    0.66
  -2  -2   5   38.59    0.78
  -1  -2   5   51.49    0.90
   0  -2   5    3.42    0.08
   1  -2   5    5.91    0.13
   2  -2   5    3.66    0.09
   3  -2   5    1.73    0.07
   4  -2   5    4.00    0.13
   5  -2   5    0.13    0.04
   6  -2   5    1.66    0.09
   7  -2   5   13.42    0.30
   8  -2   5    0.54    0.09
   9  -2   5    6.39    0.29
  10  -2   5   -0.08    0.09
 -14  -1   5    0.11    0.10
 -13  -1   5   16.65    0.67
 -12  -1   5    2.16    0.21
 -11  -1   5    1.04    0.13
 -10  -1   5    0.96    0.16
  -9  -1   5    4.81    0.25
  -8  -1   5    8.37    0.33
  -7  -1   5    9.98    0.29
  -6  -1   5    6.24    0.19
  -5  -1   5    2.76    0.15
  -4  -1   5    1.84    0.08
  -3  -1   5    0.02    0.03
  -2  -1   5   41.67    0.70
  -1  -1   5    8.09    0.16
   0  -1   5   63.38    1.06
   1  -1   5   45.59    0.77
   2  -1   5    1.79    0.06
   3  -1   5   22.10    0.40
   4  -1   5    0.01    0.03
   5  -1   5    0.00    0.03
   6  -1   5    0.45    0.07
   7  -1   5    7.98    0.23
   8  -1   5    4.11    0.14
   9  -1   5    0.02    0.07
  10  -1   5    2.36    0.19
 -14   0   5   -0.16    0.19
 -13   0   5    0.03    0.08
 -12   0   5   -0.01    0.08
 -11   0   5   -0.05    0.07
 -10   0   5    0.04    0.05
  -9   0   5    0.00    0.04
  -8   0   5    0.03    0.04
  -7   0   5   -0.07    0.04
  -6   0   5   -0.02    0.04
  -5   0   5    0.04    0.03
  -4   0   5    0.02    0.03
  -3   0   5    0.08    0.03
  -2   0   5    0.03    0.02
  -1   0   5    0.00    0.01
   0   0   5    0.00    0.02
   1   0   5    0.01    0.02
   2   0   5   -0.01    0.02
   3   0   5   -0.03    0.03
   4   0   5   -0.01    0.03
   5   0   5    0.00    0.03
   6   0   5   -0.01    0.04
   7   0   5   -0.02    0.04
   8   0   5   -0.04    0.06
   9   0   5   -0.15    0.08
  10   0   5   -0.12    0.07
 -14   1   5    0.26    0.21
 -13   1   5   16.76    0.75
 -12   1   5    2.21    0.17
 -11   1   5    1.19    0.12
 -10   1   5    0.75    0.08
  -9   1   5    4.47    0.15
  -8   1   5    7.18    0.16
  -7   1   5   10.06    0.24
  -6   1   5    5.90    0.15
  -5   1   5    2.99    0.09
  -4   1   5    1.77    0.06
  -3   1   5    0.02    0.02
  -2   1   5   40.35    0.81
  -1   1   5    7.97    0.19
   0   1   5   61.89    0.94
   1   1   5   44.45    0.78
   2   1   5    1.59    0.06
   3   1   5   22.30    0.40
   4   1   5    0.05    0.03
   5   1   5    0.16    0.04
   6   1   5    0.63    0.06
   7   1   5    8.14    0.20
   8   1   5    4.34    0.15
   9   1   5    0.00    0.06
  10   1   5    2.38    0.13
 -14   2   5    3.91    0.24
 -13   2   5    0.30    0.18
 -12   2   5    4.71    0.37
 -11   2   5    0.51    0.15
 -10   2   5    9.99    0.33
  -9   2   5    2.89    0.14
  -8   2   5    4.36    0.14
  -7   2   5    0.45    0.04
  -6   2   5    3.05    0.08
  -5   2   5   36.84    0.58
  -4   2   5   17.40    0.29
  -3   2   5   37.55    0.93
  -2   2   5   38.85    0.78
  -1   2   5   54.90    0.91
   0   2   5    3.17    0.07
   1   2   5    5.90    0.11
   2   2   5    3.58    0.09
   3   2   5    1.72    0.06
   4   2   5    4.42    0.12
   5   2   5    0.19    0.05
   6   2   5    1.35    0.09
   7   2   5   14.61    0.31
   8   2   5    0.54    0.08
   9   2   5    6.67    0.23
  10   2   5   -0.10    0.07
 -14   3   5    0.39    0.22
 -13   3   5    0.36    0.13
 -12   3   5    0.26    0.17
 -11   3   5    3.39    0.20
 -10   3   5   10.54    0.53
  -9   3   5    0.36    0.06
  -8   3   5   -0.06    0.04
  -7   3   5    5.88    0.14
  -6   3   5    2.84    0.08
  -5   3   5   15.77    0.31
  -4   3   5    2.82    0.07
  -3   3   5   18.99    0.28
  -2   3   5    2.75    0.07
  -1   3   5   57.18    0.98
   0   3   5    2.36    0.05
   1   3   5    6.28    0.12
   2   3   5    0.11    0.03
   3   3   5   10.32    0.24
   4   3   5    0.24    0.04
   5   3   5   -0.02    0.04
   6   3   5    4.43    0.15
   7   3   5    4.33    0.14
   8   3   5    0.81    0.09
   9   3   5    0.21    0.08
  10   3   5    0.31    0.08
 -14   4   5   -0.04    0.13
 -13   4   5    0.88    0.15
 -12   4   5    0.08    0.16
 -11   4   5    0.17    0.10
 -10   4   5    2.33    0.26
  -9   4   5    7.13    0.26
  -8   4   5    0.43    0.07
  -7   4   5    0.72    0.06
  -6   4   5    2.53    0.09
  -5   4   5   33.27    0.60
  -4   4   5    3.68    0.09
  -3   4   5    7.52    0.14
  -2   4   5    1.80    0.05
  -1   4   5   12.56    0.22
   0   4   5   96.52    1.33
   1   4   5   23.29    0.38
   2   4   5   25.41    0.41
   3   4   5    4.52    0.12
   4   4   5    0.02    0.03
   5   4   5    1.07    0.07
   6   4   5    2.25    0.09
   7   4   5    3.85    0.13
   8   4   5    0.18    0.06
   9   4   5    0.70    0.09
  10   4   5    0.07    0.08
 -13   5   5    0.32    0.21
 -12   5   5    1.54    0.16
 -11   5   5    1.69    0.24
 -10   5   5   10.46    0.36
  -9   5   5    0.08    0.06
  -8   5   5    9.92    0.33
  -7   5   5    3.98    0.19
  -6   5   5    1.86    0.12
  -5   5   5    0.78    0.08
  -4   5   5    1.48    0.09
  -3   5   5    2.37    0.08
  -2   5   5    0.56    0.04
  -1   5   5    0.41    0.04
   0   5   5   25.31    0.41
   1   5   5    2.78    0.07
   2   5   5   19.65    0.33
   3   5   5    1.20    0.06
   4   5   5    0.64    0.05
   5   5   5    4.38    0.13
   6   5   5    0.74    0.07
   7   5   5    0.45    0.07
   8   5   5    0.24    0.07
   9   5   5    0.06    0.07
  10   5   5    0.06    0.12
 -13   6   5    6.29    0.49
 -12   6   5    0.06    0.18
 -11   6   5    0.11    0.17
 -10   6   5    1.36    0.12
  -9   6   5    7.84    0.24
  -8   6   5    3.78    0.20
  -7   6   5    1.98    0.15
  -6   6   5    2.95    0.24
  -5   6   5    1.08    0.10
  -4   6   5    7.97    0.22
  -3   6   5    2.22    0.11
  -2   6   5    1.08    0.05
  -1   6   5    2.02    0.07
   0   6   5   50.08    0.78
   1   6   5    6.73    0.14
   2   6   5    1.68    0.07
   3   6   5    3.09    0.10
   4   6   5    0.03    0.04
   5   6   5    1.37    0.08
   6   6   5   -0.03    0.05
   7   6   5    8.17    0.21
   8   6   5    0.20    0.07
   9   6   5    0.30    0.08
 -12   7   5    0.50    0.21
 -11   7   5    0.68    0.20
 -10   7   5    0.08    0.09
  -9   7   5    2.26    0.19
  -8   7   5    0.19    0.08
  -7   7   5    0.18    0.07
  -6   7   5    3.34    0.17
  -5   7   5    0.08    0.05
  -4   7   5    2.04    0.11
  -3   7   5    0.60    0.07
  -2   7   5    0.17    0.05
  -1   7   5    9.83    0.24
   0   7   5    2.61    0.08
   1   7   5    0.08    0.04
   2   7   5   43.43    0.69
   3   7   5    4.56    0.13
   4   7   5   27.14    0.59
   5   7   5    2.72    0.11
   6   7   5    3.30    0.13
   7   7   5    8.01    0.21
   8   7   5    0.32    0.08
   9   7   5    1.31    0.15
 -12   8   5    1.00    0.26
 -11   8   5   -0.16    0.10
 -10   8   5    1.37    0.16
  -9   8   5   13.02    0.45
  -8   8   5    1.05    0.14
  -7   8   5   -0.09    0.07
  -6   8   5    0.05    0.07
  -5   8   5    0.02    0.07
  -4   8   5    2.78    0.17
  -3   8   5    0.09    0.09
  -2   8   5    4.96    0.22
  -1   8   5   15.40    0.35
   0   8   5    0.58    0.06
   1   8   5    1.16    0.07
   2   8   5    7.76    0.25
   3   8   5    6.82    0.17
   4   8   5    1.84    0.09
   5   8   5   12.80    0.27
   6   8   5    2.41    0.12
   7   8   5    6.73    0.20
   8   8   5    1.49    0.11
 -11   9   5    0.24    0.11
 -10   9   5   -0.17    0.14
  -9   9   5    4.98    0.39
  -8   9   5   -0.12    0.12
  -7   9   5   12.73    0.43
  -6   9   5   21.67    0.91
  -5   9   5   21.07    0.87
  -4   9   5   14.44    0.65
  -3   9   5   19.43    0.57
  -2   9   5    6.93    0.27
  -1   9   5    0.13    0.12
   0   9   5    8.49    0.23
   1   9   5    0.36    0.05
   2   9   5    0.25    0.06
   3   9   5    0.60    0.07
   4   9   5   -0.01    0.05
   5   9   5   -0.06    0.06
   6   9   5    0.54    0.08
   7   9   5    0.45    0.09
 -10  10   5    8.11    0.55
  -8  10   5    4.82    0.40
  -7  10   5    4.93    0.38
  -6  10   5    3.16    0.32
  -5  10   5    7.60    0.46
  -4  10   5    2.91    0.28
  -3  10   5   18.74    0.56
  -2  10   5    0.15    0.10
  -1  10   5    0.47    0.11
   0  10   5    0.97    0.18
   1  10   5    0.11    0.06
   2  10   5    0.28    0.08
   3  10   5    0.47    0.08
   4  10   5    0.24    0.06
   5  10   5    0.04    0.07
   6  10   5   -0.04    0.08
  -9  11   5    0.15    0.14
  -8  11   5    0.12    0.12
  -7  11   5    0.10    0.11
  -6  11   5    0.67    0.22
  -5  11   5    0.06    0.17
  -4  11   5    1.06    0.16
  -3  11   5    1.42    0.17
  -2  11   5    0.53    0.12
  -1  11   5    0.08    0.10
   0  11   5    3.12    0.28
   1  11   5   -0.22    0.10
   3  11   5   -0.07    0.08
   4  11   5    0.19    0.10
   5  11   5    0.10    0.10
  -7  12   5    0.18    0.13
  -6  12   5    0.19    0.12
  -5  12   5   -0.08    0.13
  -4  12   5    1.18    0.18
  -3  12   5   -0.05    0.11
  -2  12   5    0.15    0.11
  -1  12   5    0.30    0.12
   0  12   5    0.84    0.11
   1  12   5    0.32    0.13
  -5  13   5   -0.22    0.17
  -4  13   5    3.54    0.39
  -3  13   5    0.40    0.20
  -2  13   5   -0.05    0.14
  -1  13   5    0.20    0.13
   0  13   5   -0.29    0.18
   1  13   5   -0.06    0.14
  -4 -13   6   -0.05    0.10
  -3 -13   6   -0.07    0.10
  -2 -13   6    0.07    0.10
  -1 -13   6   -0.11    0.10
  -7 -12   6    0.15    0.11
  -6 -12   6    2.95    0.20
  -5 -12   6    0.02    0.09
  -4 -12   6    1.16    0.14
  -3 -12   6    0.26    0.10
  -2 -12   6    0.55    0.11
  -1 -12   6    2.32    0.18
   0 -12   6    0.13    0.10
   1 -12   6    2.24    0.18
   2 -12   6   -0.04    0.10
  -9 -11   6    0.33    0.15
  -8 -11   6    0.40    0.09
  -7 -11   6    0.03    0.07
  -6 -11   6    0.92    0.10
  -5 -11   6    1.25    0.14
  -4 -11   6    0.10    0.06
  -3 -11   6    2.04    0.16
  -2 -11   6    0.21    0.09
  -1 -11   6    0.00    0.08
   0 -11   6    0.52    0.10
   1 -11   6    0.12    0.09
   2 -11   6    0.08    0.09
   3 -11   6   -0.04    0.09
   4 -11   6    1.07    0.10
 -10 -10   6    0.81    0.16
  -8 -10   6    4.65    0.24
  -7 -10   6    4.72    0.18
  -6 -10   6    2.14    0.12
  -5 -10   6    9.79    0.27
  -4 -10   6    1.19    0.09
  -3 -10   6    1.31    0.13
  -2 -10   6   -0.03    0.07
  -1 -10   6   -0.02    0.07
   0 -10   6    0.64    0.10
   1 -10   6    0.28    0.08
   2 -10   6    0.32    0.09
   3 -10   6    2.36    0.17
   4 -10   6    0.23    0.07
   5 -10   6    0.04    0.11
 -11  -9   6    1.59    0.17
 -10  -9   6   -0.05    0.11
  -9  -9   6    1.17    0.14
  -8  -9   6    7.95    0.41
  -7  -9   6    0.01    0.10
  -6  -9   6    9.94    0.27
  -5  -9   6    0.03    0.05
  -4  -9   6   -0.08    0.05
  -3  -9   6   -0.08    0.04
  -2  -9   6    2.14    0.14
  -1  -9   6    0.34    0.08
   0  -9   6    0.04    0.07
   1  -9   6    1.61    0.13
   2  -9   6    0.09    0.07
   3  -9   6    1.10    0.12
   4  -9   6    1.70    0.11
   5  -9   6   -0.14    0.07
   6  -9   6    0.04    0.10
 -12  -8   6    0.16    0.10
 -11  -8   6    0.39    0.10
 -10  -8   6    3.72    0.21
  -9  -8   6    1.64    0.15
  -8  -8   6    0.84    0.12
  -7  -8   6    0.03    0.09
  -6  -8   6    0.79    0.15
  -5  -8   6    2.01    0.10
  -4  -8   6   15.17    0.31
  -3  -8   6    2.82    0.13
  -2  -8   6   14.53    0.30
  -1  -8   6    1.05    0.07
   0  -8   6    2.83    0.15
   1  -8   6    0.25    0.07
   2  -8   6    3.05    0.17
   3  -8   6    0.27    0.09
   4  -8   6    2.55    0.14
   5  -8   6    0.32    0.09
   6  -8   6    2.11    0.17
   7  -8   6    0.16    0.11
 -12  -7   6    0.12    0.09
 -11  -7   6    0.10    0.08
 -10  -7   6    0.50    0.15
  -9  -7   6    0.53    0.11
  -8  -7   6    5.50    0.22
  -7  -7   6    3.18    0.16
  -6  -7   6    0.04    0.06
  -5  -7   6    3.48    0.13
  -4  -7   6   20.32    0.39
  -3  -7   6   36.17    0.65
  -2  -7   6   14.86    0.29
  -1  -7   6    0.81    0.06
   0  -7   6   22.35    0.42
   1  -7   6   48.71    1.24
   2  -7   6   30.48    0.84
   3  -7   6   12.38    0.39
   4  -7   6    4.78    0.22
   5  -7   6    3.80    0.20
   6  -7   6    0.43    0.10
   7  -7   6    1.83    0.24
   8  -7   6   -0.10    0.11
 -13  -6   6    0.28    0.09
 -12  -6   6    0.33    0.09
 -11  -6   6   -0.05    0.13
 -10  -6   6    1.52    0.19
  -9  -6   6    2.70    0.16
  -8  -6   6    1.76    0.13
  -7  -6   6   -0.14    0.07
  -6  -6   6    0.78    0.10
  -5  -6   6    0.39    0.10
  -4  -6   6    0.16    0.04
  -3  -6   6    2.03    0.07
  -2  -6   6    0.61    0.05
  -1  -6   6    4.55    0.12
   0  -6   6    2.05    0.07
   1  -6   6    4.57    0.12
   2  -6   6    5.91    0.15
   3  -6   6   -0.04    0.06
   4  -6   6    0.09    0.06
   5  -6   6   -0.04    0.07
   6  -6   6    0.16    0.09
   7  -6   6    0.02    0.10
   8  -6   6    2.04    0.18
 -13  -5   6    0.52    0.09
 -12  -5   6    0.89    0.19
 -11  -5   6    0.24    0.08
 -10  -5   6    1.33    0.19
  -9  -5   6    1.68    0.13
  -8  -5   6    4.66    0.19
  -7  -5   6   -0.08    0.06
  -6  -5   6    0.62    0.08
  -5  -5   6   12.98    0.49
  -4  -5   6   -0.02    0.03
  -3  -5   6   16.42    0.32
  -2  -5   6   13.51    0.26
  -1  -5   6    2.33    0.07
   0  -5   6    2.52    0.08
   1  -5   6   14.07    0.27
   2  -5   6    3.73    0.11
   3  -5   6    6.19    0.15
   4  -5   6    0.51    0.08
   5  -5   6    0.30    0.08
   6  -5   6    3.43    0.28
   7  -5   6    0.02    0.09
   8  -5   6    1.62    0.22
   9  -5   6   -0.02    0.11
 -14  -4   6    0.27    0.17
 -13  -4   6    0.19    0.09
 -12  -4   6    6.70    0.37
 -11  -4   6    0.10    0.06
 -10  -4   6    0.67    0.14
  -9  -4   6    3.87    0.18
  -8  -4   6   -0.01    0.06
  -7  -4   6    3.57    0.15
  -6  -4   6   19.38    0.73
  -5  -4   6    0.57    0.10
  -4  -4   6    1.05    0.05
  -3  -4   6   32.52    0.57
  -2  -4   6    6.98    0.15
  -1  -4   6    3.72    0.09
   0  -4   6    3.53    0.09
   1  -4   6    7.68    0.17
   2  -4   6    1.80    0.07
   3  -4   6    0.17    0.04
   4  -4   6    1.11    0.07
   5  -4   6    0.42    0.06
   6  -4   6    3.24    0.18
   7  -4   6    0.67    0.12
   8  -4   6    0.00    0.09
   9  -4   6    1.50    0.16
 -14  -3   6    2.63    0.28
 -13  -3   6    0.46    0.10
 -12  -3   6    0.15    0.07
 -11  -3   6    0.62    0.15
 -10  -3   6   19.13    0.72
  -9  -3   6    0.14    0.08
  -8  -3   6   10.01    0.30
  -7  -3   6   12.56    0.35
  -6  -3   6    1.60    0.12
  -5  -3   6   21.38    0.56
  -4  -3   6    1.09    0.07
  -3  -3   6   23.20    0.42
  -2  -3   6   28.00    0.49
  -1  -3   6    4.12    0.10
   0  -3   6    1.10    0.05
   1  -3   6    9.02    0.18
   2  -3   6    1.33    0.06
   3  -3   6    2.23    0.08
   4  -3   6    0.42    0.05
   5  -3   6    0.56    0.06
   6  -3   6    0.18    0.05
   7  -3   6    0.18    0.09
   8  -3   6    0.68    0.13
   9  -3   6   -0.11    0.07
 -14  -2   6    0.23    0.12
 -13  -2   6    0.84    0.17
 -12  -2   6    0.11    0.07
 -11  -2   6    0.37    0.08
 -10  -2   6    0.00    0.08
  -9  -2   6   12.29    0.35
  -8  -2   6    0.47    0.08
  -7  -2   6    5.20    0.25
  -6  -2   6   18.54    0.68
  -5  -2   6    1.64    0.08
  -4  -2   6    0.20    0.05
  -3  -2   6    2.49    0.07
  -2  -2   6   19.95    0.36
  -1  -2   6    7.97    0.16
   0  -2   6   14.79    0.27
   1  -2   6   10.65    0.21
   2  -2   6   13.98    0.27
   3  -2   6    0.77    0.06
   4  -2   6   10.83    0.23
   5  -2   6   15.01    0.31
   6  -2   6    4.15    0.13
   7  -2   6    0.53    0.07
   8  -2   6    0.36    0.10
   9  -2   6    2.29    0.18
  10  -2   6    0.08    0.11
 -14  -1   6    1.33    0.16
 -13  -1   6   -0.18    0.09
 -12  -1   6    4.56    0.21
 -11  -1   6    1.34    0.11
 -10  -1   6    8.09    0.23
  -9  -1   6   15.64    0.43
  -8  -1   6   11.55    0.33
  -7  -1   6    1.64    0.13
  -6  -1   6   11.21    0.31
  -5  -1   6   55.17    1.30
  -4  -1   6   39.09    1.36
  -3  -1   6   65.97    1.14
  -2  -1   6    0.08    0.02
  -1  -1   6   23.37    0.41
   0  -1   6    0.38    0.03
   1  -1   6   11.06    0.22
   2  -1   6    0.03    0.02
   3  -1   6    3.77    0.10
   4  -1   6    0.06    0.03
   5  -1   6    1.83    0.08
   7  -1   6    0.40    0.07
   8  -1   6    2.24    0.12
   9  -1   6    2.75    0.15
  10  -1   6    0.94    0.16
 -14   0   6    7.11    0.47
 -13   0   6    1.09    0.12
 -12   0   6   -0.11    0.08
 -11   0   6   16.98    0.41
 -10   0   6   20.80    0.76
  -9   0   6    5.47    0.17
  -8   0   6   14.33    0.40
  -7   0   6   26.19    0.94
  -6   0   6    9.82    0.28
  -5   0   6    0.87    0.06
  -4   0   6   13.17    0.34
  -3   0   6   23.40    0.59
  -2   0   6    4.55    0.10
  -1   0   6    0.02    0.02
   0   0   6   20.81    0.37
   1   0   6    2.07    0.07
   2   0   6    1.29    0.05
   3   0   6   15.84    0.31
   4   0   6   12.17    0.29
   5   0   6    1.54    0.08
   6   0   6   26.65    0.60
   7   0   6   35.32    0.77
   8   0   6   33.13    0.91
   9   0   6    3.50    0.15
  10   0   6   21.03    0.45
 -14   1   6    2.02    0.29
 -13   1   6   -0.06    0.16
 -12   1   6    4.45    0.17
 -11   1   6    1.29    0.10
 -10   1   6    8.22    0.28
  -9   1   6   15.81    0.44
  -8   1   6   11.13    0.33
  -7   1   6    1.61    0.07
  -6   1   6   11.24    0.26
  -5   1   6   53.16    1.06
  -4   1   6   38.88    0.79
  -3   1   6   68.50    1.32
  -2   1   6    0.03    0.03
  -1   1   6   23.39    0.48
   0   1   6    0.35    0.03
   1   1   6   10.96    0.22
   2   1   6    0.07    0.03
   3   1   6    3.59    0.10
   4   1   6    0.05    0.04
   5   1   6    1.62    0.08
   7   1   6    0.23    0.06
   8   1   6    2.48    0.12
   9   1   6    2.10    0.13
  10   1   6    0.79    0.10
 -14   2   6    0.14    0.21
 -13   2   6    0.96    0.15
 -12   2   6   -0.02    0.16
 -11   2   6    0.43    0.16
 -10   2   6   -0.07    0.04
  -9   2   6   10.91    0.24
  -8   2   6    0.45    0.04
  -7   2   6    5.39    0.11
  -6   2   6   17.70    0.39
  -5   2   6    1.51    0.06
  -4   2   6    0.15    0.03
  -3   2   6    2.39    0.10
  -2   2   6   20.10    0.37
  -1   2   6    8.21    0.19
   0   2   6   14.73    0.22
   1   2   6   10.62    0.19
   2   2   6   13.25    0.26
   3   2   6    0.69    0.06
   4   2   6   10.02    0.22
   5   2   6   14.84    0.35
   6   2   6    4.05    0.13
   7   2   6    0.44    0.06
   8   2   6    0.22    0.07
   9   2   6    2.39    0.15
  10   2   6    0.26    0.08
 -14   3   6    3.48    0.40
 -13   3   6    0.60    0.14
 -12   3   6    0.06    0.17
 -11   3   6    0.34    0.16
 -10   3   6   18.61    0.77
  -9   3   6    0.06    0.04
  -8   3   6    9.86    0.25
  -7   3   6   12.01    0.28
  -6   3   6    1.50    0.06
  -5   3   6   21.61    0.32
  -4   3   6    1.08    0.05
  -3   3   6   23.13    0.42
  -2   3   6   27.62    0.57
  -1   3   6    3.84    0.10
   0   3   6    1.11    0.04
   1   3   6    8.96    0.15
   2   3   6    1.29    0.06
   3   3   6    2.03    0.08
   4   3   6    0.41    0.07
   5   3   6    0.49    0.06
   6   3   6    0.05    0.04
   7   3   6    0.23    0.07
   8   3   6    0.50    0.08
   9   3   6   -0.08    0.07
 -14   4   6    0.33    0.23
 -13   4   6   -0.12    0.19
 -12   4   6    7.18    0.46
 -11   4   6   -0.09    0.14
 -10   4   6    0.39    0.09
  -9   4   6    4.04    0.13
  -8   4   6   -0.02    0.05
  -7   4   6    3.42    0.11
  -6   4   6   19.55    0.43
  -5   4   6    0.43    0.04
  -4   4   6    1.01    0.04
  -3   4   6   31.80    0.57
  -2   4   6    6.61    0.17
  -1   4   6    3.55    0.09
   0   4   6    3.45    0.07
   1   4   6    7.82    0.15
   2   4   6    2.02    0.07
   3   4   6    0.17    0.04
   4   4   6    1.04    0.07
   5   4   6    0.54    0.07
   6   4   6    3.12    0.13
   7   4   6    0.68    0.08
   8   4   6   -0.08    0.06
   9   4   6    1.46    0.11
 -13   5   6    0.64    0.14
 -12   5   6    0.94    0.21
 -11   5   6    0.30    0.17
 -10   5   6    1.15    0.09
  -9   5   6    2.01    0.10
  -8   5   6    4.77    0.17
  -7   5   6    0.02    0.04
  -6   5   6    0.54    0.06
  -5   5   6   11.86    0.29
  -4   5   6   -0.02    0.02
  -3   5   6   16.72    0.29
  -2   5   6   13.37    0.24
  -1   5   6    2.27    0.06
   0   5   6    2.64    0.07
   1   5   6   13.63    0.22
   2   5   6    3.82    0.11
   3   5   6    6.56    0.15
   4   5   6    0.58    0.08
   5   5   6    0.28    0.06
   6   5   6    3.72    0.13
   7   5   6   -0.11    0.06
   8   5   6    1.80    0.13
   9   5   6    0.00    0.08
 -13   6   6    0.35    0.24
 -12   6   6    0.00    0.12
 -11   6   6    0.06    0.16
 -10   6   6    1.59    0.13
  -9   6   6    2.84    0.13
  -8   6   6    1.84    0.13
  -7   6   6   -0.07    0.06
  -6   6   6    0.59    0.06
  -5   6   6    0.21    0.06
  -4   6   6    0.12    0.05
  -3   6   6    1.72    0.07
  -2   6   6    0.46    0.04
  -1   6   6    4.62    0.10
   0   6   6    1.94    0.06
   1   6   6    4.72    0.15
   2   6   6    6.19    0.14
   3   6   6    0.02    0.04
   4   6   6    0.19    0.05
   5   6   6    0.07    0.05
   6   6   6    0.34    0.06
   7   6   6    0.13    0.06
   8   6   6    1.97    0.12
 -12   7   6   -0.24    0.18
 -11   7   6   -0.01    0.10
 -10   7   6    0.74    0.12
  -9   7   6    0.39    0.10
  -8   7   6    5.30    0.20
  -7   7   6    3.21    0.16
  -6   7   6   -0.09    0.07
  -5   7   6    3.38    0.15
  -4   7   6   20.82    0.48
  -3   7   6   34.99    0.75
  -2   7   6   14.33    0.29
  -1   7   6    0.83    0.06
   0   7   6   22.48    0.42
   1   7   6   47.92    0.86
   2   7   6   32.22    0.59
   3   7   6   12.82    0.27
   4   7   6    5.22    0.17
   5   7   6    4.26    0.14
   6   7   6    0.46    0.07
   7   7   6    2.34    0.12
   8   7   6    0.02    0.07
 -12   8   6   -0.10    0.22
 -11   8   6    0.62    0.12
 -10   8   6    3.81    0.25
  -9   8   6    1.43    0.16
  -8   8   6    0.82    0.11
  -7   8   6    0.10    0.08
  -6   8   6    0.47    0.11
  -5   8   6    1.97    0.13
  -4   8   6   15.07    0.46
  -3   8   6    2.31    0.13
  -2   8   6   15.14    0.36
  -1   8   6    0.87    0.08
   0   8   6    3.02    0.12
   1   8   6    0.29    0.07
   2   8   6    3.24    0.10
   3   8   6    0.32    0.06
   4   8   6    2.87    0.12
   5   8   6    0.62    0.07
   6   8   6    2.25    0.12
   7   8   6    0.20    0.08
 -11   9   6    1.30    0.18
 -10   9   6   -0.15    0.10
  -9   9   6    1.09    0.13
  -8   9   6    8.03    0.33
  -7   9   6   -0.05    0.10
  -6   9   6    9.52    0.30
  -5   9   6    0.08    0.08
  -4   9   6   -0.05    0.07
  -3   9   6   -0.02    0.11
  -2   9   6    2.01    0.23
  -1   9   6    0.18    0.09
   0   9   6    0.05    0.05
   1   9   6    1.70    0.12
   2   9   6    0.00    0.07
   3   9   6    1.20    0.12
   4   9   6    1.22    0.13
   5   9   6    0.04    0.09
   6   9   6    0.19    0.12
   7   9   6    0.16    0.11
 -10  10   6    0.64    0.25
  -8  10   6    4.63    0.22
  -7  10   6    4.25    0.26
  -6  10   6    2.00    0.20
  -5  10   6    8.31    0.35
  -4  10   6    0.89    0.19
  -3  10   6    0.84    0.14
  -2  10   6    0.11    0.07
  -1  10   6   -0.12    0.10
   0  10   6    0.39    0.12
   1  10   6    0.52    0.09
   2  10   6    0.36    0.09
   3  10   6    2.21    0.15
   4  10   6    0.03    0.10
   5  10   6    0.10    0.11
   6  10   6    0.09    0.10
  -9  11   6    0.22    0.16
  -8  11   6    0.05    0.16
  -7  11   6   -0.11    0.19
  -6  11   6    0.56    0.16
  -4  11   6   -0.03    0.11
  -3  11   6    2.05    0.20
  -2  11   6    0.18    0.07
  -1  11   6   -0.10    0.10
   0  11   6    0.25    0.12
   3  11   6    0.02    0.08
   4  11   6    0.92    0.13
  -7  12   6   -0.02    0.16
  -5  12   6   -0.08    0.13
  -4  12   6    0.49    0.20
  -3  12   6    0.09    0.13
  -2  12   6    0.41    0.09
  -1  12   6    1.73    0.29
   0  12   6   -0.15    0.13
  -4  13   6    0.04    0.15
  -3  13   6   -0.06    0.14
  -2  13   6   -0.14    0.17
  -1  13   6   -0.16    0.12
  -6 -12   7   -0.06    0.10
  -5 -12   7    0.46    0.08
  -4 -12   7   -0.05    0.09
  -3 -12   7    0.96    0.13
  -2 -12   7   -0.09    0.09
  -1 -12   7    4.08    0.23
   0 -12   7    1.64    0.24
   1 -12   7   -0.06    0.10
  -9 -11   7    0.16    0.10
  -8 -11   7    0.38    0.07
  -7 -11   7    1.14    0.10
  -6 -11   7   -0.07    0.06
  -5 -11   7    0.12    0.06
  -4 -11   7   -0.03    0.08
  -3 -11   7    1.15    0.13
  -2 -11   7    0.05    0.08
  -1 -11   7    0.08    0.08
   0 -11   7    0.12    0.09
   1 -11   7    3.18    0.20
   2 -11   7   -0.08    0.09
   3 -11   7    0.15    0.11
 -10 -10   7    5.55    0.28
  -8 -10   7    0.38    0.07
  -7 -10   7    1.46    0.11
  -6 -10   7   -0.09    0.06
  -5 -10   7   -0.11    0.06
  -4 -10   7    0.07    0.05
  -3 -10   7    0.66    0.11
  -2 -10   7    0.36    0.09
  -1 -10   7    2.10    0.15
   0 -10   7    0.03    0.08
   1 -10   7    1.14    0.13
   2 -10   7    0.82    0.12
   3 -10   7    0.01    0.10
   4 -10   7    0.33    0.11
   5 -10   7    0.01    0.12
 -11  -9   7    0.79    0.16
 -10  -9   7    0.11    0.14
  -9  -9   7    4.92    0.24
  -8  -9   7    3.50    0.27
  -7  -9   7    2.46    0.13
  -6  -9   7    4.80    0.15
  -5  -9   7    1.80    0.10
  -4  -9   7    5.07    0.17
  -3  -9   7   -0.02    0.05
  -2  -9   7    3.56    0.18
  -1  -9   7    0.05    0.06
   0  -9   7    0.76    0.10
   1  -9   7    2.59    0.16
   2  -9   7    1.05    0.12
   3  -9   7    1.88    0.16
   4  -9   7   -0.01    0.09
   5  -9   7    0.37    0.10
   6  -9   7    0.35    0.12
 -12  -8   7    0.38    0.14
 -11  -8   7    0.68    0.14
 -10  -8   7   -0.19    0.11
  -9  -8   7    0.14    0.12
  -8  -8   7    0.26    0.08
  -7  -8   7    0.62    0.15
  -6  -8   7    0.87    0.09
  -5  -8   7    0.66    0.07
  -4  -8   7    2.46    0.10
  -3  -8   7    5.81    0.15
  -2  -8   7    7.80    0.19
   0  -8   7    0.55    0.09
   1  -8   7   13.07    0.41
   2  -8   7    2.77    0.17
   3  -8   7   14.65    0.47
   4  -8   7    0.15    0.09
   5  -8   7   -0.06    0.08
   6  -8   7    0.40    0.11
 -12  -7   7    0.10    0.12
 -11  -7   7   -0.20    0.10
 -10  -7   7    2.17    0.23
  -9  -7   7    0.49    0.12
  -8  -7   7    2.71    0.22
  -7  -7   7    0.16    0.06
  -6  -7   7    1.38    0.09
  -5  -7   7    7.02    0.17
  -4  -7   7    1.25    0.07
  -3  -7   7   24.13    0.46
  -2  -7   7   36.24    0.66
  -1  -7   7   35.95    0.76
   0  -7   7    6.57    0.16
   1  -7   7    0.03    0.07
   2  -7   7   10.18    0.34
   3  -7   7    1.32    0.14
   4  -7   7    4.08    0.21
   5  -7   7    2.15    0.16
   6  -7   7   -0.04    0.09
 -13  -6   7    0.24    0.14
 -12  -6   7    0.10    0.11
 -11  -6   7    3.14    0.26
 -10  -6   7    0.44    0.11
  -9  -6   7    3.54    0.19
  -8  -6   7    4.34    0.19
  -7  -6   7    0.16    0.06
  -6  -6   7   17.34    0.65
  -5  -6   7    4.84    0.13
  -4  -6   7   23.89    0.44
  -3  -6   7    8.01    0.18
  -2  -6   7    0.46    0.05
  -1  -6   7   27.06    0.50
   0  -6   7   25.07    0.47
   1  -6   7   25.53    0.49
   2  -6   7    3.05    0.11
   3  -6   7    6.82    0.26
   4  -6   7    0.69    0.10
   5  -6   7   -0.02    0.07
   6  -6   7    1.93    0.16
   7  -6   7    1.99    0.19
   8  -6   7   -0.05    0.11
 -13  -5   7    0.28    0.13
 -12  -5   7    2.78    0.19
 -11  -5   7   -0.04    0.09
 -10  -5   7    0.95    0.12
  -9  -5   7    1.42    0.13
  -8  -5   7    3.82    0.17
  -7  -5   7    2.95    0.20
  -6  -5   7    0.09    0.06
  -5  -5   7    0.27    0.04
  -4  -5   7   11.04    0.22
  -3  -5   7    0.02    0.05
  -2  -5   7    7.37    0.16
  -1  -5   7    0.25    0.04
   0  -5   7    0.83    0.06
   1  -5   7    2.20    0.08
   2  -5   7    2.08    0.08
   3  -5   7    0.70    0.06
   4  -5   7    0.00    0.07
   5  -5   7    0.38    0.09
   6  -5   7    0.16    0.09
   7  -5   7    0.76    0.13
   8  -5   7    0.56    0.12
 -14  -4   7    0.04    0.13
 -13  -4   7   -0.11    0.12
 -12  -4   7    0.63    0.13
 -11  -4   7    1.58    0.14
 -10  -4   7    1.29    0.13
  -9  -4   7    0.44    0.09
  -8  -4   7    2.88    0.20
  -7  -4   7    4.46    0.24
  -6  -4   7   11.60    0.33
  -5  -4   7    1.43    0.09
  -4  -4   7    3.10    0.09
  -3  -4   7    1.31    0.06
  -2  -4   7    0.57    0.04
  -1  -4   7    6.56    0.15
   0  -4   7    4.89    0.16
   1  -4   7    0.41    0.05
   2  -4   7    0.85    0.06
   3  -4   7    0.02    0.04
   4  -4   7    2.20    0.09
   5  -4   7    0.60    0.14
   6  -4   7    0.12    0.08
   7  -4   7    2.43    0.18
   8  -4   7    0.54    0.13
 -13  -3   7    0.01    0.12
 -12  -3   7    0.00    0.09
 -11  -3   7    0.83    0.12
 -10  -3   7    2.97    0.16
  -9  -3   7    2.22    0.13
  -8  -3   7    1.91    0.16
  -7  -3   7    6.91    0.31
  -6  -3   7    2.01    0.10
  -5  -3   7    4.81    0.16
  -4  -3   7    3.41    0.09
  -3  -3   7    0.21    0.03
  -2  -3   7    4.19    0.10
  -1  -3   7    0.01    0.02
   0  -3   7    2.80    0.08
   1  -3   7    2.17    0.07
   2  -3   7    0.21    0.04
   3  -3   7    2.95    0.10
   4  -3   7    1.25    0.08
   5  -3   7    1.34    0.09
   6  -3   7    3.51    0.13
   7  -3   7    0.00    0.09
   8  -3   7    0.26    0.08
   9  -3   7    0.38    0.12
 -14  -2   7    0.52    0.14
 -13  -2   7    0.36    0.12
 -12  -2   7   -0.07    0.09
 -11  -2   7    0.28    0.10
 -10  -2   7    7.54    0.26
  -9  -2   7   39.61    1.40
  -8  -2   7    0.04    0.04
  -7  -2   7    3.11    0.13
  -6  -2   7    0.77    0.07
  -5  -2   7    5.36    0.17
  -4  -2   7   18.54    0.34
  -3  -2   7    4.55    0.10
  -2  -2   7   21.89    0.40
  -1  -2   7    3.06    0.08
   0  -2   7    0.69    0.04
   1  -2   7   12.26    0.24
   2  -2   7    4.52    0.12
   3  -2   7    9.49    0.24
   4  -2   7    8.64    0.20
   5  -2   7    8.39    0.20
   6  -2   7    0.46    0.07
   7  -2   7    2.20    0.13
   8  -2   7    4.26    0.24
   9  -2   7    0.16    0.11
 -14  -1   7   -0.06    0.09
 -13  -1   7    0.38    0.13
 -12  -1   7    0.46    0.12
 -11  -1   7    1.68    0.13
 -10  -1   7   20.30    0.76
  -9  -1   7    0.10    0.05
  -8  -1   7    0.05    0.04
  -7  -1   7    6.65    0.21
  -6  -1   7   21.45    0.55
  -5  -1   7    0.13    0.05
  -4  -1   7   45.69    0.79
  -3  -1   7    6.64    0.13
  -2  -1   7    9.30    0.18
  -1  -1   7   20.89    0.37
   0  -1   7   11.77    0.22
   1  -1   7   18.51    0.40
   2  -1   7   26.09    0.55
   3  -1   7    3.84    0.11
   4  -1   7    4.73    0.13
   5  -1   7    3.06    0.12
   6  -1   7   17.15    0.36
   7  -1   7   12.02    0.28
   8  -1   7    3.76    0.17
   9  -1   7    0.91    0.15
 -14   0   7   -0.16    0.20
 -13   0   7   -0.10    0.09
 -12   0   7   -0.06    0.07
 -11   0   7    0.05    0.06
 -10   0   7   -0.02    0.04
  -9   0   7   -0.06    0.04
  -8   0   7   -0.12    0.05
  -7   0   7    0.00    0.05
  -6   0   7   -0.06    0.04
  -5   0   7    0.02    0.03
  -4   0   7    0.00    0.03
  -3   0   7    0.00    0.04
  -2   0   7    0.01    0.02
  -1   0   7   -0.02    0.02
   0   0   7    0.01    0.02
   1   0   7   -0.01    0.03
   3   0   7    0.06    0.07
   4   0   7   -0.06    0.04
   5   0   7   -0.08    0.04
   6   0   7   -0.01    0.04
   7   0   7    0.05    0.06
   8   0   7   -0.11    0.07
   9   0   7   -0.05    0.08
 -14   1   7   -0.11    0.19
 -13   1   7    0.18    0.19
 -12   1   7    0.45    0.10
 -11   1   7    1.70    0.14
 -10   1   7   19.67    0.55
  -9   1   7    0.18    0.06
  -8   1   7    0.06    0.05
  -7   1   7    6.55    0.18
  -6   1   7   20.86    0.45
  -5   1   7    0.14    0.04
  -4   1   7   44.89    1.12
  -3   1   7    6.53    0.16
  -2   1   7    9.29    0.22
  -1   1   7   20.12    0.33
   0   1   7   11.30    0.20
   1   1   7   18.32    0.35
   2   1   7   25.07    0.47
   3   1   7    3.64    0.11
   4   1   7    4.90    0.14
   5   1   7    3.08    0.11
   6   1   7   17.24    0.36
   7   1   7   12.02    0.33
   8   1   7    4.06    0.18
   9   1   7    0.72    0.10
 -14   2   7    1.14    0.27
 -13   2   7    0.50    0.20
 -12   2   7   -0.21    0.14
 -11   2   7    0.36    0.16
 -10   2   7    7.10    0.20
  -9   2   7   38.34    0.81
  -8   2   7    0.09    0.05
  -7   2   7    3.16    0.11
  -6   2   7    0.58    0.05
  -5   2   7    5.05    0.14
  -4   2   7   18.31    0.39
  -3   2   7    4.62    0.13
  -2   2   7   21.64    0.46
  -1   2   7    3.13    0.10
   0   2   7    0.71    0.04
   1   2   7   12.02    0.20
   2   2   7    4.65    0.12
   3   2   7    9.19    0.20
   4   2   7    8.25    0.19
   5   2   7    8.12    0.23
   6   2   7    0.38    0.06
   7   2   7    2.05    0.12
   8   2   7    4.92    0.20
   9   2   7    0.09    0.08
 -14   3   7    2.90    0.38
 -13   3   7    0.11    0.18
 -12   3   7    0.19    0.10
 -11   3   7    0.95    0.20
 -10   3   7    2.71    0.18
  -9   3   7    1.98    0.07
  -8   3   7    1.98    0.07
  -7   3   7    6.79    0.14
  -6   3   7    2.03    0.07
  -5   3   7    4.55    0.11
  -4   3   7    3.40    0.09
  -3   3   7    0.13    0.03
  -2   3   7    4.18    0.11
  -1   3   7    0.02    0.03
   0   3   7    2.72    0.06
   1   3   7    2.08    0.06
   2   3   7    0.20    0.04
   3   3   7    3.00    0.11
   4   3   7    1.04    0.08
   5   3   7    1.15    0.08
   6   3   7    3.48    0.15
   7   3   7    0.00    0.06
   8   3   7    0.14    0.08
   9   3   7    0.58    0.10
 -14   4   7    0.20    0.23
 -13   4   7    0.02    0.19
 -12   4   7    0.76    0.23
 -11   4   7    1.70    0.15
 -10   4   7    1.38    0.12
  -9   4   7    0.21    0.06
  -8   4   7    2.70    0.13
  -7   4   7    4.47    0.11
  -6   4   7   11.50    0.29
  -5   4   7    1.20    0.05
  -4   4   7    3.02    0.10
  -3   4   7    1.32    0.06
  -2   4   7    0.54    0.05
  -1   4   7    6.61    0.15
   0   4   7    4.15    0.09
   1   4   7    0.43    0.04
   2   4   7    0.82    0.05
   3   4   7   -0.02    0.04
   4   4   7    2.11    0.09
   5   4   7    0.80    0.07
   6   4   7    0.10    0.05
   7   4   7    2.84    0.12
   8   4   7    0.50    0.09
 -13   5   7    0.37    0.20
 -12   5   7    2.78    0.21
 -11   5   7   -0.08    0.10
 -10   5   7    1.09    0.10
  -9   5   7    1.03    0.09
  -8   5   7    3.92    0.15
  -7   5   7    2.97    0.13
  -6   5   7    0.05    0.05
  -5   5   7    0.17    0.04
  -4   5   7    9.75    0.21
  -3   5   7    0.02    0.04
  -2   5   7    6.91    0.16
  -1   5   7    0.16    0.05
   0   5   7    0.84    0.05
   1   5   7    2.18    0.07
   2   5   7    2.16    0.08
   3   5   7    0.86    0.07
   4   5   7    0.07    0.05
   5   5   7    0.27    0.06
   6   5   7    0.10    0.06
   7   5   7    0.55    0.08
   8   5   7    0.62    0.09
 -13   6   7    0.60    0.24
 -12   6   7    0.10    0.22
 -11   6   7    2.59    0.32
 -10   6   7    0.52    0.10
  -9   6   7    3.66    0.14
  -8   6   7    4.33    0.17
  -7   6   7    0.12    0.07
  -6   6   7   16.42    0.39
  -5   6   7    4.75    0.16
  -4   6   7   23.13    0.45
  -3   6   7    7.64    0.16
  -2   6   7    0.41    0.05
  -1   6   7   26.79    0.58
   0   6   7   25.79    0.48
   1   6   7   26.63    0.50
   2   6   7    3.01    0.09
   3   6   7    7.03    0.17
   4   6   7    0.85    0.08
   5   6   7    0.04    0.05
   6   6   7    2.46    0.11
   7   6   7    2.30    0.14
   8   6   7   -0.05    0.07
 -12   7   7   -0.08    0.20
 -11   7   7   -0.09    0.10
 -10   7   7    2.28    0.20
  -9   7   7    0.35    0.10
  -8   7   7    2.53    0.15
  -7   7   7    0.21    0.08
  -6   7   7    1.45    0.11
  -5   7   7    6.99    0.27
  -4   7   7    1.38    0.13
  -3   7   7   23.90    0.41
  -2   7   7   35.70    0.66
  -1   7   7   36.02    0.76
   0   7   7    6.31    0.24
   1   7   7    0.06    0.06
   2   7   7   10.76    0.35
   3   7   7    1.43    0.11
   4   7   7    4.58    0.20
   5   7   7    2.38    0.14
   6   7   7    0.09    0.07
   7   7   7    2.35    0.26
 -12   8   7    0.59    0.23
 -11   8   7    0.74    0.12
 -10   8   7   -0.23    0.09
  -9   8   7    0.11    0.09
  -8   8   7    0.30    0.09
  -7   8   7    0.60    0.10
  -6   8   7    0.71    0.10
  -5   8   7    0.34    0.14
  -4   8   7    2.57    0.25
  -3   8   7    5.03    0.24
  -2   8   7    7.88    0.21
   0   8   7    0.72    0.12
   1   8   7   13.19    0.41
   2   8   7    2.89    0.17
   3   8   7   15.23    0.45
   4   8   7    0.08    0.09
   5   8   7   -0.02    0.09
   6   8   7    0.20    0.10
   7   8   7    1.06    0.21
 -11   9   7    0.36    0.13
 -10   9   7    0.03    0.11
  -9   9   7    4.45    0.22
  -8   9   7    3.57    0.19
  -7   9   7    2.30    0.16
  -6   9   7    4.64    0.20
  -5   9   7    1.67    0.23
  -4   9   7    5.19    0.25
  -3   9   7   -0.07    0.09
  -2   9   7    3.35    0.17
  -1   9   7    0.10    0.07
   0   9   7    0.76    0.08
   1   9   7    2.72    0.14
   2   9   7    0.94    0.11
   3   9   7    2.17    0.15
   4   9   7   -0.11    0.09
   5   9   7    0.31    0.11
   6   9   7    0.25    0.11
 -10  10   7    5.18    0.26
  -9  10   7    0.40    0.15
  -8  10   7    0.14    0.13
  -7  10   7    0.82    0.12
  -6  10   7   -0.15    0.11
  -5  10   7   -0.12    0.10
  -4  10   7   -0.01    0.07
  -3  10   7    0.35    0.15
  -2  10   7    0.29    0.11
  -1  10   7    2.12    0.25
   1  10   7    0.94    0.11
   2  10   7    0.68    0.11
   3  10   7    0.01    0.09
   4  10   7    0.20    0.11
   5  10   7   -0.05    0.10
  -9  11   7   -0.34    0.15
  -8  11   7    0.05    0.15
  -7  11   7    0.46    0.15
  -6  11   7   -0.17    0.12
  -5  11   7   -0.09    0.10
  -4  11   7    0.10    0.07
  -2  11   7   -0.09    0.11
  -1  11   7    0.04    0.11
   3  11   7    0.47    0.12
  -7  12   7   -0.15    0.15
  -6  12   7   -0.12    0.14
  -5  12   7    0.09    0.13
  -4  12   7    0.04    0.17
  -3  12   7    0.53    0.14
  -2  12   7   -0.13    0.13
  -6 -12   8    0.41    0.08
  -5 -12   8   -0.08    0.09
  -4 -12   8   -0.11    0.09
  -3 -12   8    0.35    0.11
  -2 -12   8    0.16    0.10
  -1 -12   8    0.05    0.10
   0 -12   8    0.15    0.10
  -8 -11   8    0.06    0.08
  -7 -11   8    0.40    0.08
  -6 -11   8    0.59    0.09
  -5 -11   8    0.27    0.10
  -4 -11   8    1.61    0.15
  -3 -11   8    0.40    0.10
  -2 -11   8    3.45    0.21
  -1 -11   8    0.70    0.11
   0 -11   8   -0.01    0.09
   1 -11   8    0.15    0.10
   2 -11   8   -0.06    0.10
 -10 -10   8    0.30    0.21
  -9 -10   8    0.94    0.11
  -8 -10   8   -0.13    0.06
  -7 -10   8    1.22    0.10
  -6 -10   8   -0.01    0.06
  -5 -10   8    0.06    0.04
  -4 -10   8    0.05    0.06
  -3 -10   8    1.38    0.13
  -2 -10   8    0.07    0.12
  -1 -10   8    0.43    0.09
   0 -10   8    1.68    0.15
   1 -10   8    0.30    0.10
   2 -10   8    0.42    0.10
   3 -10   8    0.60    0.12
   4 -10   8    2.66    0.28
 -11  -9   8    0.33    0.11
 -10  -9   8    0.88    0.20
  -9  -9   8    0.18    0.07
  -8  -9   8    0.03    0.06
  -7  -9   8    1.08    0.13
  -6  -9   8    1.15    0.11
  -5  -9   8    0.79    0.08
  -4  -9   8    4.74    0.14
  -3  -9   8    1.17    0.08
  -2  -9   8    0.87    0.11
  -1  -9   8    0.04    0.07
   0  -9   8   -0.05    0.07
   1  -9   8    3.50    0.19
   2  -9   8    1.19    0.13
   3  -9   8    1.61    0.22
   4  -9   8    1.30    0.15
   5  -9   8    0.18    0.11
 -12  -8   8    2.59    0.21
 -11  -8   8    0.12    0.11
 -10  -8   8    0.16    0.09
  -9  -8   8    0.22    0.07
  -8  -8   8    0.31    0.08
  -7  -8   8    1.61    0.09
  -6  -8   8    1.79    0.09
  -5  -8   8   -0.04    0.05
  -4  -8   8   14.98    0.31
  -3  -8   8    1.64    0.08
  -2  -8   8    6.46    0.17
  -1  -8   8    0.21    0.06
   0  -8   8    0.20    0.08
   1  -8   8   20.68    0.61
   2  -8   8    0.57    0.11
   3  -8   8    3.95    0.21
   4  -8   8   -0.08    0.07
   5  -8   8    0.30    0.11
   6  -8   8   -0.06    0.11
 -12  -7   8   -0.22    0.12
 -11  -7   8   -0.03    0.11
 -10  -7   8    2.97    0.26
  -9  -7   8    1.21    0.18
  -8  -7   8    0.04    0.06
  -7  -7   8    5.78    0.16
  -6  -7   8    0.01    0.04
  -5  -7   8    5.93    0.16
  -4  -7   8   19.87    0.45
  -3  -7   8    2.16    0.09
  -2  -7   8   11.90    0.25
  -1  -7   8    6.86    0.23
   0  -7   8   -0.03    0.04
   1  -7   8    1.66    0.13
   2  -7   8    3.89    0.19
   3  -7   8    2.68    0.17
   4  -7   8    0.23    0.09
   5  -7   8    0.19    0.09
   6  -7   8    1.95    0.18
 -13  -6   8   -0.10    0.13
 -12  -6   8    0.04    0.12
 -11  -6   8    0.92    0.14
 -10  -6   8    9.29    0.45
  -9  -6   8    0.06    0.07
  -8  -6   8    3.49    0.24
  -7  -6   8   11.97    0.36
  -6  -6   8    0.21    0.05
  -5  -6   8   28.63    0.53
  -4  -6   8    0.52    0.07
  -3  -6   8   30.30    0.55
  -2  -6   8   -0.02    0.04
  -1  -6   8    8.20    0.19
   0  -6   8    1.06    0.08
   1  -6   8    1.19    0.09
   2  -6   8   -0.04    0.06
   3  -6   8    3.16    0.17
   4  -6   8    0.23    0.09
   5  -6   8    0.04    0.08
   6  -6   8   -0.09    0.12
   7  -6   8    0.19    0.12
 -13  -5   8   -0.31    0.12
 -12  -5   8    0.05    0.12
 -11  -5   8    0.44    0.11
 -10  -5   8    6.59    0.35
  -9  -5   8    0.03    0.05
  -8  -5   8    7.57    0.37
  -7  -5   8    0.95    0.11
  -6  -5   8   21.86    0.41
  -5  -5   8    3.27    0.10
  -4  -5   8    3.62    0.15
  -3  -5   8   18.60    0.36
  -2  -5   8    0.02    0.04
  -1  -5   8    1.80    0.07
   0  -5   8    0.35    0.05
   1  -5   8   -0.05    0.06
   2  -5   8    2.87    0.10
   3  -5   8    4.10    0.13
   4  -5   8    1.24    0.12
   5  -5   8    0.21    0.07
   6  -5   8    0.04    0.10
   7  -5   8   -0.01    0.10
 -14  -4   8    0.04    0.15
 -13  -4   8   -0.25    0.11
 -12  -4   8    2.21    0.17
 -11  -4   8    0.36    0.10
 -10  -4   8    4.79    0.28
  -9  -4   8    0.58    0.13
  -8  -4   8    2.74    0.20
  -7  -4   8   15.13    0.42
  -6  -4   8   12.24    0.36
  -5  -4   8    0.47    0.05
  -4  -4   8    0.18    0.04
  -3  -4   8    2.54    0.08
  -2  -4   8    3.59    0.10
  -1  -4   8    7.36    0.16
   0  -4   8    0.30    0.04
   1  -4   8    0.50    0.05
   2  -4   8    4.78    0.13
   3  -4   8    0.31    0.06
   4  -4   8    4.09    0.13
   5  -4   8    1.92    0.16
   6  -4   8    0.80    0.13
   7  -4   8    2.27    0.18
   8  -4   8   -0.13    0.12
 -14  -3   8    3.47    0.23
 -13  -3   8    0.05    0.12
 -12  -3   8    0.05    0.09
 -11  -3   8    2.61    0.22
 -10  -3   8    7.98    0.39
  -9  -3   8   24.41    0.88
  -8  -3   8    8.82    0.27
  -7  -3   8    6.13    0.21
  -6  -3   8    0.14    0.06
  -5  -3   8    0.82    0.05
  -4  -3   8    1.37    0.07
  -3  -3   8   19.26    0.35
  -2  -3   8    1.11    0.05
  -1  -3   8    0.16    0.03
   0  -3   8    9.14    0.19
   1  -3   8    0.13    0.04
   2  -3   8    6.59    0.16
   3  -3   8   -0.05    0.04
   4  -3   8    0.74    0.08
   5  -3   8   -0.06    0.05
   6  -3   8    2.80    0.13
   7  -3   8    0.06    0.11
   8  -3   8    0.16    0.12
 -14  -2   8    0.56    0.12
 -13  -2   8    0.40    0.10
 -12  -2   8    0.01    0.07
 -11  -2   8    2.78    0.22
  -9  -2   8    4.73    0.26
  -8  -2   8    1.31    0.10
  -7  -2   8    0.09    0.06
  -6  -2   8    0.02    0.05
  -5  -2   8    1.18    0.05
  -4  -2   8   12.90    0.29
  -3  -2   8    2.05    0.06
  -2  -2   8    3.93    0.10
  -1  -2   8   20.41    0.37
   0  -2   8    2.32    0.08
   1  -2   8    7.87    0.17
   2  -2   8    5.93    0.15
   3  -2   8    0.01    0.05
   4  -2   8   22.25    0.43
   5  -2   8    0.42    0.06
   6  -2   8    0.85    0.08
   7  -2   8    2.00    0.12
   8  -2   8    2.98    0.21
 -14  -1   8    5.32    0.25
 -13  -1   8    0.90    0.18
 -12  -1   8    2.38    0.22
 -11  -1   8    5.74    0.31
 -10  -1   8   12.50    0.53
  -9  -1   8   41.94    1.04
  -8  -1   8   13.31    0.37
  -7  -1   8   23.99    0.60
  -6  -1   8    0.17    0.05
  -5  -1   8    7.58    0.16
  -4  -1   8    8.81    0.18
  -3  -1   8    1.51    0.05
  -2  -1   8   15.52    0.28
  -1  -1   8    0.10    0.03
   0  -1   8    3.09    0.09
   1  -1   8    0.13    0.04
   2  -1   8    4.41    0.12
   3  -1   8    1.42    0.08
   4  -1   8    2.81    0.11
   5  -1   8   15.09    0.37
   6  -1   8    0.89    0.08
   7  -1   8   13.00    0.31
   8  -1   8    1.50    0.17
 -13   0   8    5.25    0.32
 -12   0   8    1.68    0.19
 -11   0   8    3.98    0.18
 -10   0   8   -0.07    0.07
  -9   0   8    9.37    0.29
  -8   0   8    0.83    0.09
  -7   0   8    4.32    0.23
  -6   0   8   22.33    0.55
  -5   0   8   12.73    0.35
  -4   0   8   -0.02    0.04
  -3   0   8   22.97    0.58
  -2   0   8    0.26    0.03
  -1   0   8   20.10    0.43
   0   0   8    0.46    0.04
   1   0   8    2.99    0.09
   2   0   8   38.50    0.70
   3   0   8   16.82    0.33
   4   0   8   -0.05    0.04
   5   0   8    0.09    0.05
   6   0   8   10.32    0.30
   7   0   8    1.00    0.10
   8   0   8   15.14    0.41
 -14   1   8    5.65    0.47
 -13   1   8    1.35    0.25
 -12   1   8    2.07    0.13
 -11   1   8    5.87    0.19
 -10   1   8   12.43    0.31
  -9   1   8   42.76    0.86
  -8   1   8   12.71    0.38
  -7   1   8   22.67    0.59
  -6   1   8    0.20    0.05
  -5   1   8    7.57    0.23
  -4   1   8    9.14    0.26
  -3   1   8    1.52    0.08
  -2   1   8   14.97    0.34
  -1   1   8    0.10    0.03
   0   1   8    2.93    0.08
   1   1   8    0.13    0.04
   2   1   8    4.30    0.12
   3   1   8    1.33    0.07
   4   1   8    2.99    0.11
   5   1   8   14.66    0.32
   6   1   8    0.84    0.08
   7   1   8   14.42    0.37
   8   1   8    1.43    0.13
 -14   2   8    0.81    0.25
 -13   2   8    0.45    0.22
 -12   2   8   -0.08    0.15
 -11   2   8    2.36    0.13
 -10   2   8    1.49    0.12
  -9   2   8    4.18    0.14
  -8   2   8    1.27    0.08
  -7   2   8    0.07    0.04
  -6   2   8    0.05    0.04
  -5   2   8    1.23    0.07
  -4   2   8   13.06    0.29
  -3   2   8    2.01    0.08
  -2   2   8    3.98    0.12
  -1   2   8   19.77    0.44
   0   2   8    2.43    0.07
   1   2   8    7.64    0.15
   2   2   8    5.80    0.14
   3   2   8   -0.01    0.04
   4   2   8   21.60    0.43
   5   2   8    0.57    0.07
   6   2   8    0.91    0.08
   7   2   8    1.60    0.16
   8   2   8    3.46    0.18
 -14   3   8    5.20    0.47
 -13   3   8    0.07    0.20
 -12   3   8    0.00    0.16
 -11   3   8    3.07    0.31
 -10   3   8    8.51    0.46
  -9   3   8   22.81    0.62
  -8   3   8    8.20    0.21
  -7   3   8    5.87    0.16
  -6   3   8    0.23    0.04
  -5   3   8    0.71    0.09
  -4   3   8    1.31    0.06
  -3   3   8   18.77    0.36
  -2   3   8    1.01    0.06
  -1   3   8    0.12    0.04
   0   3   8    8.69    0.15
   1   3   8    0.03    0.03
   2   3   8    6.38    0.18
   3   3   8   -0.03    0.03
   4   3   8    0.67    0.08
   5   3   8   -0.01    0.05
   6   3   8    2.79    0.12
   7   3   8    0.02    0.07
   8   3   8    0.28    0.09
 -14   4   8    0.09    0.23
 -13   4   8   -0.11    0.11
 -12   4   8    2.19    0.28
 -11   4   8    0.84    0.13
 -10   4   8    4.37    0.17
  -9   4   8    0.33    0.06
  -8   4   8    2.71    0.13
  -7   4   8   14.64    0.29
  -6   4   8   12.03    0.25
  -5   4   8    0.36    0.05
  -4   4   8    0.17    0.04
  -3   4   8    2.56    0.10
  -2   4   8    3.45    0.12
  -1   4   8    7.45    0.20
   0   4   8    0.29    0.06
   1   4   8    0.44    0.05
   2   4   8    4.77    0.13
   3   4   8    0.20    0.05
   4   4   8    4.01    0.15
   5   4   8    1.89    0.10
   6   4   8    0.97    0.12
   7   4   8    2.43    0.12
   8   4   8   -0.04    0.08
 -13   5   8   -0.18    0.12
 -12   5   8    0.18    0.19
 -11   5   8    0.37    0.17
 -10   5   8    6.31    0.18
  -9   5   8    0.08    0.06
  -8   5   8    7.86    0.24
  -7   5   8    0.61    0.09
  -6   5   8   20.45    0.36
  -5   5   8    3.03    0.10
  -4   5   8    3.21    0.10
  -3   5   8   18.84    0.41
  -2   5   8   -0.02    0.04
  -1   5   8    1.79    0.08
   0   5   8    0.32    0.05
   1   5   8    0.03    0.05
   2   5   8    2.86    0.13
   3   5   8    4.15    0.26
   4   5   8    1.44    0.09
   5   5   8    0.32    0.06
   6   5   8   -0.04    0.06
   7   5   8   -0.13    0.10
 -13   6   8   -0.22    0.20
 -12   6   8   -0.04    0.11
 -11   6   8    0.94    0.14
 -10   6   8    9.12    0.27
  -9   6   8    0.05    0.06
  -8   6   8    3.38    0.13
  -7   6   8   11.19    0.31
  -6   6   8    0.14    0.06
  -5   6   8   28.34    0.47
  -4   6   8    0.42    0.06
  -3   6   8   28.73    0.63
  -2   6   8    0.01    0.04
  -1   6   8    8.23    0.22
   0   6   8    1.04    0.07
   1   6   8    1.13    0.08
   2   6   8    0.06    0.03
   3   6   8    3.22    0.17
   4   6   8    0.23    0.06
   5   6   8   -0.08    0.08
   6   6   8    0.19    0.10
   7   6   8    0.27    0.12
 -12   7   8   -0.23    0.20
 -11   7   8   -0.06    0.09
 -10   7   8    3.03    0.17
  -9   7   8    1.12    0.13
  -8   7   8    0.15    0.06
  -7   7   8    5.93    0.26
  -6   7   8   -0.08    0.07
  -5   7   8    5.82    0.21
  -4   7   8   19.31    0.58
  -3   7   8    2.08    0.10
  -2   7   8   11.94    0.29
  -1   7   8    6.68    0.17
   0   7   8   -0.02    0.05
   1   7   8    1.61    0.10
   2   7   8    4.15    0.16
   3   7   8    2.40    0.20
   4   7   8    0.39    0.09
   5   7   8    0.29    0.10
   6   7   8    1.86    0.24
 -12   8   8    2.83    0.31
 -11   8   8   -0.03    0.08
 -10   8   8    0.07    0.08
  -9   8   8    0.24    0.08
  -8   8   8    0.29    0.11
  -7   8   8    0.98    0.13
  -6   8   8    1.89    0.26
  -5   8   8   -0.06    0.07
  -4   8   8   13.85    0.38
  -3   8   8    1.81    0.16
  -2   8   8    6.15    0.24
  -1   8   8    0.12    0.06
   0   8   8    0.27    0.07
   1   8   8   21.44    0.61
   2   8   8    0.60    0.08
   3   8   8    3.74    0.19
   4   8   8   -0.02    0.08
   5   8   8    0.29    0.12
   6   8   8   -0.08    0.11
 -11   9   8    0.22    0.12
 -10   9   8    0.99    0.13
  -9   9   8    0.07    0.10
  -8   9   8    0.00    0.08
  -7   9   8    0.58    0.12
  -6   9   8    0.55    0.13
  -5   9   8    0.75    0.18
  -4   9   8    4.36    0.20
  -3   9   8    0.74    0.12
  -2   9   8    0.48    0.16
  -1   9   8    0.02    0.07
   0   9   8    0.05    0.06
   1   9   8    3.53    0.15
   2   9   8    1.39    0.11
   3   9   8    1.73    0.14
   4   9   8    1.14    0.13
   5   9   8    0.25    0.11
 -10  10   8    0.57    0.16
  -9  10   8    0.50    0.22
  -8  10   8   -0.01    0.09
  -6  10   8    0.05    0.08
  -5  10   8   -0.05    0.10
  -4  10   8   -0.01    0.11
  -3  10   8    0.91    0.19
   0  10   8    1.36    0.23
   1  10   8    0.46    0.09
   2  10   8    0.26    0.10
   3  10   8    0.40    0.11
   4  10   8    1.91    0.17
  -8  11   8    0.02    0.11
  -7  11   8    0.23    0.10
  -6  11   8    0.27    0.08
  -5  11   8    0.04    0.12
  -3  11   8   -0.01    0.13
  -6  12   8    0.35    0.10
  -5  12   8   -0.10    0.13
  -4  12   8   -0.01    0.14
  -3  12   8    0.04    0.19
  -2  12   8    0.47    0.12
  -8 -11   9   -0.29    0.17
  -7 -11   9   -0.03    0.07
  -6 -11   9    0.80    0.08
  -5 -11   9   -0.02    0.09
  -4 -11   9    0.01    0.08
  -3 -11   9    0.42    0.11
  -2 -11   9   -0.10    0.09
  -1 -11   9    0.06    0.13
   0 -11   9    0.07    0.10
   1 -11   9    0.34    0.11
  -9 -10   9    1.08    0.10
  -8 -10   9    0.02    0.07
  -7 -10   9    0.12    0.06
  -6 -10   9    1.95    0.13
  -5 -10   9    1.74    0.10
  -4 -10   9   -0.01    0.09
  -3 -10   9    0.17    0.09
  -2 -10   9   -0.05    0.07
  -1 -10   9    0.04    0.09
   0 -10   9    0.17    0.10
   1 -10   9    0.04    0.09
   2 -10   9    0.64    0.12
 -11  -9   9    0.24    0.12
 -10  -9   9    0.49    0.13
  -8  -9   9    0.03    0.06
  -7  -9   9    0.26    0.07
  -6  -9   9    0.77    0.09
  -5  -9   9    0.60    0.07
  -4  -9   9    1.36    0.09
  -3  -9   9    0.18    0.06
  -2  -9   9    0.34    0.08
  -1  -9   9    0.20    0.09
   0  -9   9    0.34    0.10
   1  -9   9    3.18    0.19
   2  -9   9    0.46    0.11
   3  -9   9    0.04    0.10
   4  -9   9   -0.02    0.09
 -11  -8   9   -0.04    0.16
 -10  -8   9    0.11    0.09
  -9  -8   9    0.75    0.13
  -8  -8   9    0.30    0.07
  -7  -8   9    0.06    0.06
  -6  -8   9    0.47    0.07
  -5  -8   9    1.42    0.10
  -4  -8   9    3.51    0.12
  -3  -8   9    3.81    0.12
  -2  -8   9    0.14    0.05
  -1  -8   9    2.65    0.16
   0  -8   9    0.05    0.07
   1  -8   9    4.79    0.22
   2  -8   9    1.38    0.14
   3  -8   9    0.76    0.12
   4  -8   9    0.43    0.11
   5  -8   9    2.13    0.26
 -12  -7   9    0.05    0.08
 -11  -7   9    0.23    0.07
 -10  -7   9    0.08    0.08
  -9  -7   9    6.17    0.25
  -8  -7   9    0.29    0.06
  -7  -7   9    4.00    0.13
  -6  -7   9    0.47    0.06
  -5  -7   9   12.72    0.31
  -4  -7   9    0.99    0.07
  -3  -7   9    0.35    0.05
  -2  -7   9   23.55    0.45
  -1  -7   9   -0.05    0.05
   0  -7   9    1.82    0.09
   1  -7   9    0.00    0.07
   2  -7   9    0.00    0.09
   3  -7   9    0.03    0.07
   4  -7   9    0.82    0.12
   5  -7   9    0.15    0.10
 -13  -6   9    0.02    0.12
 -12  -6   9    0.06    0.07
 -11  -6   9    0.17    0.07
 -10  -6   9    0.28    0.09
  -9  -6   9    9.55    0.33
  -8  -6   9    1.36    0.12
  -7  -6   9    0.20    0.05
  -6  -6   9   34.89    0.63
  -5  -6   9    3.39    0.13
  -4  -6   9   17.27    0.34
  -3  -6   9    5.09    0.14
  -2  -6   9    6.27    0.16
  -1  -6   9    4.77    0.13
   0  -6   9    0.97    0.07
   1  -6   9    1.41    0.08
   2  -6   9    0.37    0.09
   3  -6   9    0.58    0.10
   4  -6   9    0.27    0.09
   5  -6   9    0.60    0.13
   6  -6   9   -0.05    0.11
 -13  -5   9    0.32    0.19
 -12  -5   9   -0.02    0.06
 -11  -5   9    2.49    0.23
 -10  -5   9    1.18    0.19
  -9  -5   9   -0.02    0.09
  -8  -5   9    1.87    0.13
  -7  -5   9    3.36    0.11
  -6  -5   9    0.52    0.06
  -5  -5   9    3.44    0.11
  -4  -5   9   10.22    0.22
  -3  -5   9    3.25    0.10
  -2  -5   9   11.83    0.24
  -1  -5   9    2.27    0.09
   0  -5   9   -0.04    0.04
   1  -5   9    1.51    0.08
   2  -5   9    0.84    0.06
   3  -5   9    0.09    0.06
   4  -5   9    0.41    0.10
   5  -5   9    0.38    0.08
   6  -5   9   -0.17    0.09
 -14  -4   9    0.55    0.20
 -13  -4   9    0.53    0.18
 -12  -4   9    2.22    0.25
 -11  -4   9    0.07    0.07
 -10  -4   9    8.34    0.29
  -9  -4   9   -0.04    0.07
  -8  -4   9   15.68    0.45
  -7  -4   9    6.79    0.24
  -6  -4   9    2.06    0.08
  -5  -4   9    0.16    0.04
  -4  -4   9    1.78    0.07
  -3  -4   9    9.48    0.20
  -2  -4   9    5.56    0.14
  -1  -4   9    0.00    0.05
   0  -4   9   -0.03    0.04
   1  -4   9    2.96    0.10
   2  -4   9    0.73    0.07
   3  -4   9    0.36    0.06
   4  -4   9    4.11    0.16
   5  -4   9    0.59    0.12
   6  -4   9    0.55    0.11
   7  -4   9   -0.04    0.11
 -14  -3   9   -0.10    0.08
 -13  -3   9    0.94    0.19
 -12  -3   9    0.11    0.07
 -11  -3   9    0.33    0.15
 -10  -3   9   11.61    0.36
  -9  -3   9    0.14    0.07
  -8  -3   9    0.34    0.09
  -7  -3   9   -0.04    0.05
  -6  -3   9    3.49    0.10
  -5  -3   9   -0.03    0.03
  -4  -3   9    2.99    0.09
  -3  -3   9   13.68    0.27
  -2  -3   9    2.76    0.09
  -1  -3   9   18.19    0.34
   0  -3   9    1.23    0.07
   1  -3   9    0.17    0.04
   2  -3   9   23.28    0.44
   3  -3   9    0.44    0.07
   4  -3   9    1.64    0.10
   5  -3   9    0.77    0.08
   6  -3   9    0.02    0.09
   7  -3   9    0.77    0.11
 -14  -2   9    4.12    0.33
 -13  -2   9    2.26    0.25
 -12  -2   9    0.03    0.08
 -11  -2   9    0.80    0.12
 -10  -2   9    7.75    0.27
  -9  -2   9    0.05    0.08
  -8  -2   9   10.98    0.33
  -7  -2   9    0.16    0.07
  -6  -2   9    0.32    0.05
  -5  -2   9    0.00    0.03
  -4  -2   9    4.28    0.11
  -3  -2   9    4.87    0.12
  -2  -2   9   15.67    0.29
  -1  -2   9    0.02    0.03
   0  -2   9   21.94    0.41
   1  -2   9   10.05    0.22
   2  -2   9   12.53    0.32
   3  -2   9    0.48    0.07
   4  -2   9   -0.06    0.05
   5  -2   9    8.45    0.22
   6  -2   9    0.81    0.10
   7  -2   9    0.01    0.08
 -14  -1   9   -0.01    0.12
 -13  -1   9   -0.18    0.10
 -12  -1   9   -0.25    0.09
 -11  -1   9    1.20    0.13
 -10  -1   9    0.09    0.08
  -9  -1   9    6.31    0.23
  -8  -1   9   24.54    0.64
  -7  -1   9    3.25    0.14
  -6  -1   9    2.96    0.08
  -5  -1   9    5.10    0.14
  -4  -1   9    8.29    0.17
  -3  -1   9    1.21    0.05
  -2  -1   9    0.52    0.04
  -1  -1   9    0.04    0.03
   0  -1   9    8.35    0.22
   1  -1   9   45.04    0.93
   2  -1   9    2.26    0.09
   3  -1   9    7.62    0.19
   4  -1   9    6.62    0.18
   5  -1   9    0.06    0.06
   6  -1   9    1.02    0.09
   7  -1   9   -0.01    0.07
 -14   0   9   -0.09    0.20
 -13   0   9   -0.25    0.11
 -12   0   9   -0.07    0.08
 -11   0   9   -0.08    0.08
 -10   0   9   -0.04    0.06
  -9   0   9   -0.02    0.07
  -8   0   9   -0.02    0.06
  -7   0   9    0.01    0.05
  -6   0   9   -0.02    0.05
  -4   0   9   -0.03    0.04
  -3   0   9   -0.07    0.05
  -2   0   9    0.00    0.02
  -1   0   9   -0.02    0.03
   0   0   9    0.02    0.04
   1   0   9    0.00    0.04
   2   0   9   -0.05    0.04
   3   0   9    0.03    0.05
   4   0   9   -0.09    0.04
   5   0   9   -0.05    0.06
   6   0   9   -0.03    0.06
   7   0   9   -0.02    0.08
 -14   1   9    0.23    0.23
 -13   1   9   -0.02    0.19
 -12   1   9   -0.10    0.06
 -11   1   9    0.89    0.10
 -10   1   9   -0.03    0.06
  -9   1   9    6.32    0.19
  -8   1   9   23.84    0.52
  -7   1   9    3.36    0.14
  -6   1   9    3.22    0.13
  -5   1   9    5.16    0.18
  -4   1   9    8.81    0.26
  -3   1   9    1.24    0.08
  -2   1   9    0.48    0.06
  -1   1   9   -0.01    0.04
   0   1   9    8.70    0.19
   1   1   9   44.14    1.14
   2   1   9    2.13    0.09
   3   1   9    7.01    0.18
   4   1   9    7.11    0.18
   5   1   9    0.01    0.06
   6   1   9    1.37    0.12
   7   1   9    0.02    0.08
 -14   2   9    5.30    0.46
 -13   2   9    2.42    0.34
 -12   2   9   -0.14    0.16
 -11   2   9    0.84    0.09
 -10   2   9    7.64    0.21
  -9   2   9   -0.01    0.06
  -8   2   9   10.69    0.27
  -7   2   9    0.13    0.05
  -6   2   9    0.26    0.05
  -5   2   9   -0.02    0.04
  -4   2   9    4.41    0.14
  -3   2   9    4.79    0.15
  -2   2   9   15.50    0.35
  -1   2   9    0.06    0.05
   0   2   9   21.44    0.48
   1   2   9   10.05    0.20
   2   2   9   12.81    0.27
   3   2   9    0.42    0.06
   4   2   9    0.00    0.05
   5   2   9    7.70    0.21
   6   2   9    1.00    0.09
   7   2   9   -0.02    0.06
 -14   3   9   -0.26    0.21
 -13   3   9    1.40    0.28
 -12   3   9    0.03    0.16
 -11   3   9    0.39    0.16
 -10   3   9   11.32    0.56
  -9   3   9    0.01    0.05
  -8   3   9    0.12    0.06
  -7   3   9    0.17    0.07
  -6   3   9    3.53    0.12
  -5   3   9    0.03    0.04
  -4   3   9    2.90    0.11
  -3   3   9   13.71    0.32
  -2   3   9    2.84    0.11
  -1   3   9   17.04    0.40
   0   3   9    1.16    0.09
   1   3   9    0.05    0.05
   2   3   9   21.40    0.63
   3   3   9    0.50    0.08
   4   3   9    1.49    0.10
   5   3   9    0.68    0.09
   6   3   9   -0.05    0.06
   7   3   9    0.63    0.08
 -14   4   9    1.35    0.31
 -13   4   9    1.17    0.26
 -12   4   9    2.24    0.32
 -11   4   9    0.00    0.16
 -10   4   9    7.95    0.30
  -9   4   9   -0.06    0.08
  -8   4   9   15.02    0.35
  -7   4   9    6.82    0.24
  -6   4   9    1.97    0.08
  -5   4   9    0.17    0.05
  -4   4   9    1.55    0.08
  -3   4   9    9.09    0.20
  -2   4   9    5.22    0.14
  -1   4   9   -0.05    0.04
   0   4   9   -0.03    0.05
   1   4   9    2.83    0.11
   2   4   9    0.69    0.10
   3   4   9    0.26    0.08
   4   4   9    3.48    0.26
   5   4   9    0.59    0.11
   6   4   9    0.44    0.15
   7   4   9   -0.12    0.10
 -13   5   9    0.32    0.22
 -12   5   9   -0.17    0.16
 -11   5   9    2.71    0.32
 -10   5   9    0.88    0.19
  -9   5   9   -0.05    0.08
  -8   5   9    2.09    0.15
  -7   5   9    3.28    0.28
  -6   5   9    0.43    0.05
  -5   5   9    3.11    0.11
  -4   5   9   10.05    0.22
  -3   5   9    3.07    0.11
  -2   5   9   11.48    0.28
  -1   5   9    2.26    0.09
   0   5   9   -0.04    0.04
   1   5   9    1.44    0.10
   2   5   9    1.02    0.11
   3   5   9    0.08    0.07
   4   5   9    0.35    0.10
   5   5   9    0.31    0.08
   6   5   9   -0.06    0.09
 -13   6   9   -0.04    0.20
 -12   6   9   -0.04    0.19
 -11   6   9    0.18    0.12
 -10   6   9    0.46    0.08
  -9   6   9    8.70    0.34
  -8   6   9    1.34    0.11
  -7   6   9    0.23    0.05
  -6   6   9   33.65    1.30
  -5   6   9    3.15    0.12
  -4   6   9   16.89    0.39
  -3   6   9    4.99    0.14
  -2   6   9    6.48    0.19
  -1   6   9    4.64    0.14
   0   6   9    1.07    0.08
   1   6   9    1.59    0.10
   2   6   9    0.67    0.14
   3   6   9    0.68    0.11
   4   6   9    0.34    0.09
   5   6   9    0.61    0.11
   6   6   9    0.04    0.11
 -12   7   9    0.14    0.13
 -11   7   9   -0.09    0.10
 -10   7   9   -0.23    0.09
  -9   7   9    5.83    0.23
  -8   7   9    0.10    0.08
  -7   7   9    3.78    0.17
  -6   7   9    0.24    0.07
  -5   7   9   12.37    0.39
  -4   7   9    1.09    0.13
  -3   7   9    0.27    0.06
  -2   7   9   22.29    0.52
  -1   7   9    0.02    0.05
   0   7   9    1.61    0.10
   1   7   9    0.02    0.07
   2   7   9    0.11    0.05
   3   7   9    0.15    0.07
   4   7   9    0.77    0.12
   5   7   9    0.04    0.10
 -11   8   9   -0.09    0.10
 -10   8   9    0.07    0.08
  -9   8   9    0.69    0.10
  -8   8   9   -0.03    0.09
  -7   8   9   -0.10    0.09
  -6   8   9    0.15    0.09
  -5   8   9    1.66    0.10
  -4   8   9    3.66    0.32
  -3   8   9    3.70    0.31
  -2   8   9    0.14    0.06
  -1   8   9    2.51    0.16
   0   8   9   -0.02    0.06
   1   8   9    4.86    0.18
   2   8   9    0.83    0.13
   3   8   9    0.83    0.11
   4   8   9    0.69    0.13
   5   8   9    2.17    0.18
 -11   9   9   -0.09    0.12
 -10   9   9    0.26    0.12
  -8   9   9   -0.10    0.09
  -7   9   9    0.20    0.11
  -6   9   9    0.40    0.10
  -5   9   9    0.41    0.12
  -4   9   9    0.94    0.20
  -3   9   9   -0.08    0.15
  -2   9   9    0.39    0.17
  -1   9   9    0.19    0.09
   0   9   9    0.23    0.10
   1   9   9    3.35    0.16
   2   9   9    0.67    0.11
   3   9   9   -0.23    0.09
   4   9   9   -0.17    0.11
  -9  10   9    0.43    0.23
  -8  10   9   -0.15    0.10
  -7  10   9   -0.09    0.10
  -6  10   9    1.31    0.23
  -5  10   9    1.22    0.22
  -4  10   9   -0.10    0.11
  -3  10   9   -0.12    0.17
  -2  10   9   -0.19    0.18
  -1  10   9   -0.13    0.17
   1  10   9   -0.06    0.08
   2  10   9    0.90    0.12
  -7  11   9   -0.11    0.11
  -6  11   9    0.29    0.12
  -5  11   9   -0.03    0.11
  -4  11   9    0.23    0.11
  -4  12   9    0.67    0.22
  -6 -11  10    0.26    0.11
  -5 -11  10    0.16    0.11
  -4 -11  10    4.39    0.24
  -3 -11  10    2.25    0.18
  -2 -11  10    0.06    0.11
  -1 -11  10    0.40    0.11
  -9 -10  10   -0.26    0.12
  -8 -10  10    1.86    0.14
  -7 -10  10    0.04    0.08
  -6 -10  10    0.05    0.06
  -5 -10  10    0.01    0.06
  -4 -10  10    0.72    0.12
  -3 -10  10   -0.10    0.08
  -2 -10  10    4.89    0.24
  -1 -10  10   -0.17    0.09
   0 -10  10   -0.11    0.09
   1 -10  10   -0.01    0.11
 -10  -9  10    0.11    0.07
  -8  -9  10   -0.12    0.07
  -7  -9  10   -0.02    0.07
  -6  -9  10    0.40    0.07
  -5  -9  10    1.45    0.10
  -4  -9  10    0.25    0.06
  -3  -9  10    0.65    0.07
  -2  -9  10   -0.01    0.08
  -1  -9  10   -0.03    0.07
   0  -9  10    0.13    0.10
   1  -9  10   -0.08    0.10
   2  -9  10    1.20    0.14
 -11  -8  10    0.79    0.16
 -10  -8  10    0.48    0.08
  -9  -8  10    1.58    0.17
  -8  -8  10    0.83    0.09
  -7  -8  10    3.04    0.12
  -6  -8  10    2.65    0.13
  -5  -8  10   -0.02    0.05
  -4  -8  10   -0.01    0.05
  -3  -8  10   -0.07    0.05
  -2  -8  10    2.59    0.11
  -1  -8  10    0.70    0.10
   0  -8  10    0.23    0.09
   1  -8  10    0.49    0.11
   2  -8  10    0.12    0.10
   3  -8  10    0.04    0.09
 -12  -7  10   -0.17    0.12
 -11  -7  10    1.44    0.17
 -10  -7  10   -0.08    0.09
  -9  -7  10    6.77    0.19
  -8  -7  10    0.56    0.07
  -7  -7  10    0.25    0.06
  -6  -7  10    2.03    0.11
  -5  -7  10    0.10    0.05
  -4  -7  10    3.64    0.12
  -3  -7  10    3.93    0.13
  -2  -7  10    0.00    0.05
  -1  -7  10   -0.09    0.05
   0  -7  10   -0.03    0.05
   1  -7  10    0.42    0.09
   2  -7  10   -0.05    0.09
   3  -7  10   -0.03    0.08
   4  -7  10   -0.10    0.08
 -13  -6  10    0.10    0.12
 -12  -6  10   -0.05    0.12
 -11  -6  10    4.99    0.25
 -10  -6  10    6.03    0.26
  -9  -6  10   13.41    0.43
  -8  -6  10    1.67    0.09
  -7  -6  10   13.52    0.29
  -6  -6  10    0.34    0.06
  -5  -6  10    0.82    0.07
  -4  -6  10    8.76    0.20
  -3  -6  10    5.06    0.14
  -2  -6  10    1.06    0.07
  -1  -6  10    0.02    0.04
   0  -6  10    0.80    0.07
   1  -6  10    0.64    0.07
   2  -6  10    0.15    0.07
   3  -6  10   -0.02    0.08
   4  -6  10    0.81    0.13
   5  -6  10    0.34    0.15
 -13  -5  10    6.75    0.43
 -12  -5  10    2.59    0.19
 -11  -5  10    3.66    0.20
 -10  -5  10    8.30    0.30
  -9  -5  10    2.94    0.17
  -8  -5  10    3.69    0.12
  -7  -5  10    4.58    0.13
  -6  -5  10   17.54    0.34
  -5  -5  10    0.65    0.06
  -4  -5  10    0.08    0.04
  -3  -5  10    1.21    0.07
  -2  -5  10    1.41    0.08
  -1  -5  10    0.73    0.06
   0  -5  10    0.80    0.07
   1  -5  10    2.51    0.10
   2  -5  10    0.27    0.06
   3  -5  10    0.11    0.08
   4  -5  10    0.10    0.07
   5  -5  10   -0.06    0.10
 -13  -4  10   -0.12    0.13
 -12  -4  10    1.39    0.16
 -11  -4  10    0.05    0.10
 -10  -4  10    1.04    0.13
  -9  -4  10    2.26    0.14
  -8  -4  10    1.77    0.13
  -7  -4  10    1.23    0.11
  -6  -4  10    0.36    0.05
  -5  -4  10    1.03    0.06
  -4  -4  10    3.38    0.10
  -3  -4  10   18.40    0.36
  -2  -4  10    6.16    0.15
  -1  -4  10    0.06    0.04
   0  -4  10    0.18    0.05
   1  -4  10    6.50    0.17
   2  -4  10    0.57    0.07
   3  -4  10    6.57    0.18
   4  -4  10    0.27    0.08
   5  -4  10    4.93    0.25
   6  -4  10    0.37    0.12
 -14  -3  10    0.46    0.20
 -13  -3  10    2.16    0.18
 -12  -3  10    0.89    0.13
 -11  -3  10    2.57    0.16
 -10  -3  10    0.74    0.13
  -9  -3  10   20.40    0.58
  -8  -3  10    0.73    0.10
  -7  -3  10    3.14    0.10
  -6  -3  10    5.61    0.14
  -5  -3  10    2.55    0.09
  -4  -3  10    0.53    0.05
  -3  -3  10    6.32    0.15
  -2  -3  10    0.82    0.06
  -1  -3  10    1.33    0.07
   0  -3  10    4.30    0.12
   1  -3  10    0.18    0.05
   2  -3  10    1.25    0.08
   3  -3  10    1.56    0.09
   4  -3  10    0.19    0.07
   5  -3  10    0.00    0.07
   6  -3  10    2.43    0.20
 -14  -2  10    0.72    0.16
 -13  -2  10    0.69    0.13
 -12  -2  10   -0.11    0.09
 -11  -2  10    0.25    0.10
 -10  -2  10    0.36    0.08
  -9  -2  10    3.52    0.17
  -8  -2  10    8.52    0.28
  -7  -2  10    4.32    0.12
  -6  -2  10    2.75    0.09
  -5  -2  10   15.97    0.31
  -4  -2  10    0.03    0.03
  -3  -2  10   35.36    0.64
  -2  -2  10   26.04    0.46
  -1  -2  10   54.03    0.94
   0  -2  10    3.37    0.11
   1  -2  10    3.51    0.11
   2  -2  10    0.95    0.08
   3  -2  10   -0.02    0.05
   4  -2  10    0.24    0.06
   5  -2  10    1.93    0.11
   6  -2  10    0.06    0.08
 -14  -1  10    2.90    0.20
 -13  -1  10    1.44    0.17
 -12  -1  10    3.72    0.20
 -11  -1  10    0.17    0.08
 -10  -1  10    0.08    0.07
  -9  -1  10    1.20    0.16
  -8  -1  10    0.10    0.07
  -7  -1  10   -0.02    0.05
  -6  -1  10    0.03    0.05
  -5  -1  10    0.15    0.06
  -4  -1  10    0.01    0.05
  -3  -1  10   -0.06    0.06
  -2  -1  10    4.65    0.12
  -1  -1  10   -0.03    0.04
   0  -1  10    0.62    0.07
   1  -1  10    8.01    0.19
   2  -1  10    2.43    0.10
   3  -1  10   10.03    0.23
   4  -1  10    0.50    0.06
   5  -1  10   -0.15    0.06
   6  -1  10    2.22    0.12
   7  -1  10   -0.08    0.17
 -14   0  10   -0.16    0.16
 -12   0  10   -0.05    0.08
 -11   0  10    0.02    0.08
 -10   0  10   16.99    0.48
  -9   0  10   14.88    0.41
  -8   0  10   -0.07    0.06
  -7   0  10    1.34    0.10
  -6   0  10    0.15    0.06
  -5   0  10    0.03    0.05
  -4   0  10    1.54    0.10
  -3   0  10    1.93    0.11
  -2   0  10    1.21    0.09
  -1   0  10    0.70    0.09
   0   0  10    0.02    0.04
   1   0  10    1.31    0.07
   2   0  10    2.17    0.11
   3   0  10    1.53    0.09
   4   0  10    0.22    0.13
   5   0  10    2.48    0.12
   6   0  10    0.24    0.07
   7   0  10    0.05    0.12
 -12   1  10    3.39    0.18
 -11   1  10    0.24    0.09
 -10   1  10    0.22    0.07
  -9   1  10    0.97    0.09
  -8   1  10    0.07    0.06
  -7   1  10   -0.03    0.05
  -6   1  10    0.02    0.05
  -5   1  10    0.19    0.06
  -4   1  10    0.01    0.05
  -3   1  10    0.03    0.05
  -2   1  10    4.51    0.15
  -1   1  10    0.14    0.05
   0   1  10    0.80    0.10
   1   1  10    7.38    0.27
   2   1  10    2.34    0.12
   3   1  10    8.98    0.26
   4   1  10    0.61    0.08
   5   1  10   -0.06    0.06
   6   1  10    2.41    0.15
 -14   2  10    1.13    0.28
 -13   2  10    1.02    0.24
 -12   2  10   -0.03    0.16
 -11   2  10    0.29    0.07
 -10   2  10    0.42    0.07
  -9   2  10    3.30    0.13
  -8   2  10    8.34    0.22
  -7   2  10    4.45    0.15
  -6   2  10    3.08    0.12
  -5   2  10   15.74    0.46
  -4   2  10    0.09    0.05
  -3   2  10   36.13    0.75
  -2   2  10   24.68    0.55
  -1   2  10   51.21    1.10
   0   2  10    3.12    0.14
   1   2  10    3.18    0.16
   2   2  10    1.16    0.12
   3   2  10   -0.07    0.07
   4   2  10    0.21    0.09
   5   2  10    1.95    0.16
   6   2  10    0.07    0.11
 -14   3  10    1.76    0.31
 -13   3  10    2.08    0.29
 -12   3  10    0.61    0.19
 -11   3  10    2.68    0.30
 -10   3  10    0.76    0.17
  -9   3  10   20.51    0.46
  -8   3  10    0.69    0.08
  -7   3  10    3.24    0.12
  -6   3  10    5.27    0.21
  -5   3  10    2.60    0.11
  -4   3  10    0.51    0.07
  -3   3  10    6.19    0.19
  -2   3  10    0.77    0.08
  -1   3  10    1.26    0.09
   0   3  10    4.26    0.16
   1   3  10    0.17    0.07
   2   3  10    0.96    0.11
   3   3  10    1.57    0.13
   4   3  10    0.14    0.09
   5   3  10    0.22    0.08
   6   3  10    2.56    0.20
 -13   4  10   -0.30    0.18
 -12   4  10    1.57    0.26
 -11   4  10    0.01    0.16
 -10   4  10    0.62    0.17
  -9   4  10    2.35    0.17
  -8   4  10    1.72    0.11
  -7   4  10    1.30    0.19
  -6   4  10    0.24    0.05
  -5   4  10    1.04    0.08
  -4   4  10    3.33    0.13
  -3   4  10   18.30    0.43
  -2   4  10    5.94    0.16
  -1   4  10   -0.04    0.05
   0   4  10    0.08    0.05
   1   4  10    6.08    0.20
   2   4  10    0.65    0.11
   3   4  10    5.66    0.24
   4   4  10    0.21    0.06
   5   4  10    4.41    0.23
   6   4  10    0.41    0.09
 -12   5  10    3.07    0.37
 -11   5  10    3.72    0.22
 -10   5  10    8.40    0.48
  -9   5  10    2.92    0.19
  -8   5  10    3.99    0.20
  -7   5  10    4.06    0.33
  -6   5  10   16.46    0.39
  -5   5  10    0.64    0.06
  -4   5  10    0.03    0.05
  -3   5  10    1.19    0.07
  -2   5  10    1.27    0.08
  -1   5  10    0.85    0.08
   0   5  10    0.73    0.08
   1   5  10    2.62    0.11
   2   5  10    0.29    0.08
   3   5  10    0.10    0.07
   4   5  10   -0.04    0.08
   5   5  10   -0.04    0.09
 -13   6  10    0.28    0.24
 -12   6  10    0.03    0.19
 -11   6  10    5.47    0.27
 -10   6  10    6.31    0.43
  -9   6  10   13.61    0.65
  -8   6  10    1.53    0.14
  -7   6  10   13.41    0.43
  -6   6  10    0.39    0.10
  -5   6  10    0.81    0.08
  -4   6  10    8.75    0.24
  -3   6  10    4.98    0.14
  -2   6  10    1.04    0.08
  -1   6  10    0.01    0.05
   0   6  10    0.72    0.08
   1   6  10    0.54    0.07
   2   6  10    0.41    0.09
   3   6  10   -0.08    0.08
   4   6  10    0.75    0.13
   5   6  10    0.30    0.09
 -12   7  10   -0.02    0.13
 -11   7  10    1.29    0.17
 -10   7  10    0.01    0.13
  -9   7  10    6.92    0.46
  -8   7  10    0.42    0.18
  -7   7  10    0.28    0.16
  -6   7  10    1.52    0.14
  -5   7  10    0.14    0.09
  -4   7  10    3.73    0.13
  -3   7  10    3.82    0.14
  -2   7  10    0.05    0.06
  -1   7  10   -0.02    0.06
   0   7  10   -0.06    0.05
   1   7  10    0.39    0.06
   2   7  10   -0.16    0.07
   3   7  10    0.09    0.09
   4   7  10    0.06    0.07
 -11   8  10    0.44    0.12
 -10   8  10    0.34    0.11
  -9   8  10    0.84    0.11
  -8   8  10    0.72    0.09
  -7   8  10    3.38    0.34
  -6   8  10    2.72    0.19
  -5   8  10   -0.01    0.09
  -4   8  10   -0.10    0.13
  -3   8  10   -0.05    0.09
  -2   8  10    2.37    0.12
  -1   8  10    0.73    0.09
   0   8  10    0.38    0.08
   1   8  10    0.59    0.10
   2   8  10    0.14    0.08
   3   8  10   -0.02    0.09
 -10   9  10   -0.16    0.12
  -9   9  10    0.58    0.15
  -8   9  10    0.13    0.10
  -7   9  10    0.15    0.09
  -6   9  10    0.19    0.18
  -5   9  10    0.94    0.20
  -4   9  10    0.13    0.16
  -3   9  10    0.35    0.17
  -2   9  10   -0.04    0.17
  -1   9  10   -0.05    0.10
   0   9  10    0.07    0.07
   1   9  10   -0.03    0.09
   2   9  10    0.78    0.16
  -9  10  10   -0.06    0.12
  -8  10  10    0.93    0.25
  -7  10  10   -0.05    0.14
  -6  10  10   -0.01    0.18
  -5  10  10    0.19    0.19
  -4  10  10    0.46    0.20
  -3  10  10   -0.23    0.16
  -2  10  10    4.23    0.41
  -1  10  10   -0.29    0.20
   0  10  10   -0.02    0.18
   1  10  10   -0.09    0.08
  -6  11  10    0.48    0.12
  -5  11  10    0.00    0.19
  -4  11  10    4.04    0.41
  -3  11  10    1.37    0.28
  -2  11  10    0.06    0.22
  -1  11  10    0.21    0.22
  -8 -10  11    0.09    0.16
  -7 -10  11   -0.17    0.07
  -6 -10  11    1.44    0.12
  -5 -10  11    1.39    0.10
  -4 -10  11   -0.06    0.08
  -3 -10  11    0.01    0.09
  -2 -10  11    0.09    0.09
  -1 -10  11    0.10    0.10
  -9  -9  11   -0.01    0.07
  -8  -9  11   -0.16    0.07
  -7  -9  11    0.03    0.06
  -6  -9  11    0.71    0.08
  -5  -9  11   -0.03    0.06
  -4  -9  11    0.18    0.07
  -3  -9  11    0.03    0.08
  -2  -9  11   -0.03    0.08
  -1  -9  11    0.27    0.10
   0  -9  11    0.92    0.13
   1  -9  11    0.81    0.13
 -11  -8  11   -0.21    0.13
 -10  -8  11    2.03    0.14
  -9  -8  11    0.82    0.09
  -8  -8  11    5.68    0.17
  -7  -8  11   -0.04    0.07
  -6  -8  11    1.14    0.09
  -5  -8  11    2.06    0.11
  -4  -8  11    0.03    0.06
  -3  -8  11    1.39    0.09
  -2  -8  11    2.34    0.11
  -1  -8  11    4.05    0.21
   0  -8  11    0.05    0.09
   1  -8  11    7.78    0.32
   2  -8  11    0.02    0.09
 -11  -7  11   -0.21    0.12
 -10  -7  11    0.14    0.06
  -9  -7  11    5.61    0.20
  -8  -7  11   -0.03    0.06
  -7  -7  11    0.94    0.10
  -6  -7  11    0.80    0.08
  -5  -7  11    0.86    0.08
  -4  -7  11    0.87    0.08
  -3  -7  11    2.05    0.10
  -2  -7  11    0.74    0.07
  -1  -7  11    0.47    0.07
   0  -7  11    0.33    0.10
   1  -7  11    0.21    0.09
   2  -7  11    0.17    0.09
   3  -7  11   -0.09    0.10
 -12  -6  11    0.31    0.13
 -11  -6  11    1.28    0.17
 -10  -6  11    0.13    0.09
  -9  -6  11    2.88    0.12
  -8  -6  11    0.60    0.07
  -7  -6  11    5.97    0.16
  -6  -6  11    1.56    0.09
  -5  -6  11    0.04    0.05
  -4  -6  11    1.88    0.09
  -3  -6  11    2.25    0.10
  -2  -6  11    0.97    0.07
  -1  -6  11    0.25    0.05
   0  -6  11    0.01    0.05
   1  -6  11    0.57    0.09
   2  -6  11    0.04    0.08
   3  -6  11    0.01    0.09
   4  -6  11    0.67    0.11
 -13  -5  11    0.97    0.16
 -12  -5  11    2.16    0.19
 -11  -5  11    4.37    0.33
 -10  -5  11    4.01    0.21
  -9  -5  11    5.56    0.16
  -8  -5  11   12.13    0.27
  -7  -5  11   -0.03    0.05
  -6  -5  11    0.34    0.06
  -5  -5  11    0.27    0.05
  -4  -5  11   -0.03    0.04
  -3  -5  11    4.07    0.12
  -2  -5  11    0.03    0.05
  -1  -5  11    0.42    0.06
   0  -5  11    0.47    0.06
   1  -5  11    0.02    0.05
   2  -5  11    0.17    0.06
   3  -5  11    0.48    0.11
   4  -5  11    0.16    0.11
 -13  -4  11    0.68    0.15
 -12  -4  11    1.19    0.16
 -11  -4  11    2.09    0.16
 -10  -4  11    1.17    0.13
  -9  -4  11    5.14    0.22
  -8  -4  11    9.21    0.22
  -7  -4  11    0.12    0.05
  -6  -4  11    1.79    0.08
  -5  -4  11    1.46    0.08
  -4  -4  11   -0.01    0.04
  -3  -4  11    0.35    0.08
  -2  -4  11    9.50    0.25
  -1  -4  11    0.03    0.05
   0  -4  11    2.13    0.10
   1  -4  11   -0.03    0.05
   2  -4  11    1.89    0.10
   3  -4  11    0.84    0.07
   4  -4  11    0.11    0.09
   5  -4  11    0.41    0.11
 -14  -3  11    0.15    0.14
 -13  -3  11   -0.17    0.12
 -12  -3  11    0.09    0.12
 -11  -3  11   -0.08    0.08
 -10  -3  11    5.93    0.24
  -9  -3  11    0.27    0.09
  -8  -3  11   11.91    0.36
  -7  -3  11   10.55    0.34
  -6  -3  11    8.88    0.29
  -5  -3  11    5.99    0.22
  -4  -3  11    5.71    0.14
  -3  -3  11   18.87    0.36
  -2  -3  11   10.64    0.23
  -1  -3  11    3.37    0.11
   0  -3  11    1.24    0.08
   1  -3  11    6.29    0.20
   2  -3  11    0.03    0.07
   3  -3  11    5.23    0.16
   4  -3  11    0.06    0.07
   5  -3  11    1.24    0.10
 -14  -2  11    0.64    0.15
 -13  -2  11   -0.14    0.09
 -12  -2  11   -0.07    0.09
 -11  -2  11   -0.03    0.08
 -10  -2  11    0.74    0.16
  -9  -2  11    3.33    0.16
  -8  -2  11    0.50    0.09
  -7  -2  11    4.03    0.17
  -6  -2  11    7.13    0.24
  -5  -2  11    0.47    0.08
  -4  -2  11   18.81    0.52
  -2  -2  11   37.08    0.95
  -1  -2  11    0.04    0.05
   0  -2  11    0.14    0.05
   1  -2  11   11.85    0.31
   2  -2  11    3.45    0.12
   3  -2  11   -0.09    0.05
   4  -2  11   -0.02    0.06
   5  -2  11    0.34    0.10
 -13  -1  11   -0.03    0.10
 -12  -1  11    0.22    0.10
 -11  -1  11    0.08    0.09
 -10  -1  11    0.71    0.10
  -9  -1  11    1.36    0.12
  -8  -1  11   11.88    0.36
  -7  -1  11    0.12    0.07
  -6  -1  11   -0.03    0.06
  -5  -1  11    2.95    0.14
  -4  -1  11    1.15    0.10
  -3  -1  11    0.01    0.06
  -2  -1  11    1.60    0.11
  -1  -1  11   -0.11    0.07
   0  -1  11    4.78    0.20
   1  -1  11    4.79    0.21
   2  -1  11    0.28    0.07
   3  -1  11   -0.11    0.06
   4  -1  11    0.87    0.08
   5  -1  11   -0.01    0.07
 -13   0  11   -0.13    0.11
 -12   0  11   -0.01    0.09
 -11   0  11   -0.08    0.08
 -10   0  11    0.02    0.07
  -9   0  11   -0.02    0.06
  -8   0  11   -0.04    0.06
  -7   0  11   -0.08    0.06
  -6   0  11   -0.02    0.06
  -5   0  11   -0.04    0.06
  -4   0  11   -0.02    0.05
  -3   0  11   -0.09    0.06
  -2   0  11   -0.03    0.06
  -1   0  11   -0.05    0.06
   0   0  11   -0.01    0.06
   1   0  11    0.10    0.08
   2   0  11   -0.08    0.08
   3   0  11   -0.05    0.08
   4   0  11   -0.01    0.09
   5   0  11   -0.06    0.10
   6   0  11    0.19    0.11
 -14   1  11    0.92    0.25
 -12   1  11    0.35    0.10
 -11   1  11    0.15    0.08
 -10   1  11    0.57    0.09
  -9   1  11    1.00    0.10
  -8   1  11   11.99    0.35
  -7   1  11    0.06    0.06
  -6   1  11    0.00    0.06
  -5   1  11    3.19    0.15
  -4   1  11    1.09    0.10
  -3   1  11    0.04    0.06
  -2   1  11    1.63    0.11
  -1   1  11   -0.05    0.06
   0   1  11    4.92    0.20
   1   1  11    4.54    0.21
   2   1  11    0.37    0.10
   3   1  11    0.01    0.07
   4   1  11    0.76    0.12
   5   1  11   -0.02    0.10
 -14   2  11    0.84    0.26
 -11   2  11    0.08    0.07
 -10   2  11    0.80    0.10
  -9   2  11    3.34    0.14
  -8   2  11    0.31    0.07
  -7   2  11    3.94    0.17
  -6   2  11    6.99    0.24
  -5   2  11    0.47    0.07
  -4   2  11   18.63    0.51
  -3   2  11    0.17    0.07
  -2   2  11   36.48    0.78
  -1   2  11    0.07    0.06
   0   2  11    0.12    0.07
   1   2  11   12.19    0.38
   2   2  11    2.71    0.16
   3   2  11   -0.07    0.07
   4   2  11   -0.07    0.09
   5   2  11    0.20    0.11
 -13   3  11    0.11    0.19
 -12   3  11    0.44    0.19
 -11   3  11   -0.04    0.15
 -10   3  11    5.66    0.38
  -9   3  11    0.35    0.07
  -8   3  11   11.28    0.29
  -7   3  11   10.73    0.34
  -6   3  11    9.22    0.24
  -5   3  11    6.03    0.18
  -4   3  11    5.79    0.18
  -3   3  11   18.18    0.43
  -2   3  11   10.51    0.28
  -1   3  11    3.23    0.14
   0   3  11    1.14    0.10
   1   3  11    5.71    0.24
   2   3  11   -0.02    0.07
   3   3  11    4.99    0.23
   4   3  11    0.08    0.09
   5   3  11    1.09    0.21
 -13   4  11    0.97    0.26
 -12   4  11    1.35    0.25
 -11   4  11    2.37    0.30
 -10   4  11    1.40    0.22
  -9   4  11    4.84    0.36
  -8   4  11    9.31    0.25
  -7   4  11   -0.01    0.07
  -6   4  11    1.82    0.10
  -5   4  11    1.45    0.10
  -4   4  11   -0.06    0.05
  -3   4  11    0.13    0.06
  -2   4  11    9.65    0.22
  -1   4  11    0.02    0.07
   0   4  11    1.93    0.12
   1   4  11   -0.02    0.06
   2   4  11    1.74    0.14
   3   4  11    0.74    0.12
   4   4  11    0.13    0.07
   5   4  11    0.56    0.13
 -13   5  11    1.54    0.30
 -12   5  11    2.76    0.35
 -11   5  11    5.00    0.39
 -10   5  11    4.26    0.35
  -9   5  11    5.20    0.39
  -8   5  11   11.95    0.60
  -7   5  11   -0.02    0.07
  -6   5  11    0.34    0.07
  -5   5  11    0.29    0.06
  -4   5  11   -0.03    0.05
  -3   5  11    4.07    0.13
  -2   5  11    0.00    0.06
  -1   5  11    0.50    0.07
   0   5  11    0.50    0.08
   1   5  11    0.11    0.05
   2   5  11    0.19    0.09
   3   5  11    0.57    0.12
   4   5  11   -0.13    0.09
 -12   6  11    0.47    0.21
 -11   6  11    1.52    0.27
 -10   6  11    0.21    0.19
  -9   6  11    2.75    0.32
  -8   6  11    0.27    0.17
  -7   6  11    5.62    0.25
  -6   6  11    2.40    0.28
  -5   6  11    0.04    0.06
  -4   6  11    2.12    0.10
  -3   6  11    2.29    0.12
  -2   6  11    1.05    0.09
  -1   6  11    0.23    0.06
   0   6  11    0.01    0.06
   1   6  11    0.65    0.09
   2   6  11   -0.13    0.08
   3   6  11    0.08    0.11
   4   6  11    0.84    0.14
 -11   7  11   -0.04    0.19
 -10   7  11    0.18    0.12
  -9   7  11    5.64    0.27
  -8   7  11   -0.04    0.15
  -7   7  11    0.82    0.12
  -6   7  11    0.70    0.12
  -5   7  11    0.82    0.19
  -4   7  11    0.78    0.08
  -3   7  11    1.82    0.11
  -2   7  11    0.72    0.09
  -1   7  11    0.51    0.09
   0   7  11    0.38    0.08
   1   7  11    0.27    0.06
   2   7  11    0.44    0.11
   3   7  11    0.05    0.11
 -11   8  11   -0.13    0.24
 -10   8  11    2.20    0.25
  -9   8  11    0.50    0.20
  -8   8  11    5.04    0.43
  -7   8  11   -0.07    0.15
  -6   8  11    1.01    0.22
  -5   8  11    2.18    0.30
  -4   8  11   -0.07    0.09
  -3   8  11    1.15    0.14
  -2   8  11    2.24    0.12
  -1   8  11    3.74    0.17
   0   8  11    0.17    0.06
   1   8  11    7.42    0.29
   2   8  11   -0.01    0.10
  -9   9  11    0.26    0.23
  -8   9  11   -0.26    0.19
  -7   9  11   -0.11    0.11
  -6   9  11    0.55    0.20
  -5   9  11   -0.09    0.17
  -4   9  11   -0.06    0.17
  -3   9  11    0.04    0.20
  -2   9  11   -0.35    0.17
  -1   9  11    0.33    0.10
   0   9  11    1.27    0.12
   1   9  11    0.89    0.09
  -8  10  11   -0.01    0.19
  -7  10  11   -0.10    0.21
  -4  10  11   -0.16    0.18
  -3  10  11   -0.23    0.19
  -2  10  11    0.00    0.18
  -1  10  11    0.16    0.21
  -5 -10  12    0.37    0.15
  -4 -10  12   -0.04    0.12
  -8  -9  12    0.03    0.07
  -7  -9  12    1.34    0.14
  -6  -9  12    0.52    0.08
  -5  -9  12   -0.05    0.07
  -4  -9  12    0.42    0.07
  -3  -9  12   -0.07    0.09
  -2  -9  12    0.51    0.10
  -1  -9  12   -0.01    0.09
 -10  -8  12   -0.02    0.07
  -9  -8  12    4.03    0.15
  -8  -8  12   -0.09    0.08
  -7  -8  12    0.14    0.08
  -6  -8  12   -0.09    0.06
  -5  -8  12    0.43    0.07
  -4  -8  12    0.46    0.07
  -3  -8  12    0.83    0.09
  -2  -8  12    5.09    0.17
  -1  -8  12    0.08    0.09
   0  -8  12    0.16    0.10
   1  -8  12   -0.08    0.10
 -11  -7  12   -0.05    0.11
 -10  -7  12    1.63    0.16
  -9  -7  12    8.50    0.22
  -8  -7  12    0.13    0.05
  -7  -7  12    3.04    0.12
  -6  -7  12    3.14    0.13
  -5  -7  12    0.74    0.08
  -4  -7  12    0.12    0.06
  -3  -7  12    0.52    0.07
  -2  -7  12   -0.05    0.05
  -1  -7  12    3.38    0.13
   0  -7  12    3.25    0.20
   1  -7  12    0.00    0.09
   2  -7  12   -0.01    0.09
 -12  -6  12   -0.15    0.11
 -11  -6  12    4.01    0.23
 -10  -6  12    0.05    0.10
  -9  -6  12    5.55    0.24
  -8  -6  12    3.01    0.13
  -7  -6  12    2.76    0.11
  -6  -6  12    0.06    0.05
  -5  -6  12   -0.05    0.05
  -4  -6  12    0.01    0.05
  -3  -6  12    0.36    0.06
  -2  -6  12    0.28    0.06
  -1  -6  12    0.00    0.06
   0  -6  12   -0.01    0.06
   1  -6  12   -0.03    0.07
   2  -6  12   -0.16    0.08
   3  -6  12   -0.02    0.14
 -12  -5  12    2.82    0.21
 -11  -5  12    0.19    0.11
  -9  -5  12    3.16    0.18
  -8  -5  12    2.27    0.16
  -7  -5  12    1.84    0.14
  -6  -5  12    0.24    0.06
  -5  -5  12    0.28    0.05
  -4  -5  12    0.70    0.07
  -3  -5  12    0.06    0.05
  -2  -5  12    0.01    0.05
  -1  -5  12   -0.07    0.05
   0  -5  12    0.22    0.06
   1  -5  12    2.33    0.11
   2  -5  12    0.74    0.08
   3  -5  12    0.31    0.14
 -13  -4  12   -0.18    0.11
 -12  -4  12   -0.09    0.10
 -11  -4  12    0.04    0.09
 -10  -4  12   -0.04    0.09
  -9  -4  12   -0.01    0.09
  -8  -4  12    0.00    0.08
  -7  -4  12    0.36    0.09
  -6  -4  12    0.80    0.10
  -5  -4  12    1.84    0.12
  -4  -4  12    0.32    0.08
  -3  -4  12   -0.10    0.07
  -2  -4  12    8.18    0.28
  -1  -4  12    0.47    0.06
   0  -4  12    0.07    0.05
   1  -4  12    0.42    0.07
   2  -4  12    0.03    0.05
   3  -4  12    0.79    0.09
   4  -4  12    1.37    0.16
 -13  -3  12   -0.13    0.11
 -12  -3  12    1.29    0.14
 -11  -3  12    2.12    0.16
 -10  -3  12    0.37    0.10
  -9  -3  12    4.60    0.20
  -8  -3  12    1.80    0.13
  -7  -3  12   11.73    0.38
  -6  -3  12    4.64    0.19
  -5  -3  12    0.00    0.07
  -4  -3  12   14.78    0.44
  -3  -3  12    3.98    0.18
  -2  -3  12   10.67    0.34
  -1  -3  12    2.27    0.14
   0  -3  12    5.50    0.23
   1  -3  12    0.10    0.08
   2  -3  12    0.58    0.09
   3  -3  12    0.07    0.07
   4  -3  12   -0.03    0.06
 -13  -2  12   -0.09    0.12
 -12  -2  12    0.44    0.11
 -11  -2  12    0.94    0.12
 -10  -2  12    0.76    0.11
  -9  -2  12    2.39    0.14
  -8  -2  12    0.07    0.07
  -7  -2  12   12.15    0.37
  -6  -2  12    1.76    0.12
  -5  -2  12   11.81    0.36
  -4  -2  12    3.95    0.18
  -3  -2  12    0.01    0.07
  -2  -2  12    5.48    0.22
  -1  -2  12    0.49    0.09
   0  -2  12    0.11    0.08
   1  -2  12    0.01    0.08
   2  -2  12    0.19    0.10
   3  -2  12    0.07    0.11
   4  -2  12    2.04    0.16
 -13  -1  12   -0.01    0.10
 -12  -1  12   -0.07    0.10
 -11  -1  12    0.02    0.09
 -10  -1  12    1.20    0.18
  -9  -1  12    2.51    0.15
  -8  -1  12    0.33    0.08
  -7  -1  12    0.31    0.09
  -6  -1  12    3.37    0.16
  -5  -1  12    1.10    0.11
  -4  -1  12    1.51    0.12
  -3  -1  12    6.32    0.24
  -2  -1  12    3.64    0.17
  -1  -1  12    4.03    0.19
   0  -1  12    0.06    0.07
   1  -1  12    0.05    0.09
   2  -1  12    1.92    0.15
   3  -1  12    0.56    0.16
   4  -1  12    0.26    0.11
 -13   0  12    4.08    0.21
 -12   0  12    0.08    0.10
 -11   0  12    0.93    0.11
 -10   0  12    0.00    0.07
  -9   0  12    3.67    0.17
  -8   0  12    0.17    0.08
  -7   0  12    7.70    0.26
  -6   0  12    0.46    0.09
  -4   0  12    0.98    0.10
  -3   0  12    0.18    0.07
  -2   0  12   30.76    0.81
  -1   0  12    0.46    0.10
   0   0  12    2.71    0.16
   1   0  12    0.68    0.11
   2   0  12    0.04    0.09
   3   0  12    0.41    0.09
   4   0  12    1.70    0.23
 -12   1  12   -0.14    0.08
 -11   1  12    0.21    0.09
 -10   1  12    1.03    0.11
  -9   1  12    2.65    0.14
  -8   1  12    0.34    0.08
  -7   1  12    0.31    0.08
  -5   1  12    1.05    0.10
  -4   1  12    1.95    0.12
  -3   1  12    6.27    0.23
  -2   1  12    3.49    0.17
  -1   1  12    4.37    0.20
   0   1  12    0.03    0.08
   1   1  12   -0.06    0.08
   2   1  12    1.92    0.15
   3   1  12    0.27    0.09
   4   1  12    0.37    0.13
 -13   2  12    0.03    0.20
 -11   2  12    0.90    0.11
 -10   2  12    0.67    0.10
  -9   2  12    2.49    0.13
  -8   2  12    0.12    0.08
  -7   2  12   12.39    0.37
  -6   2  12    1.76    0.12
  -5   2  12   11.54    0.30
  -4   2  12    4.02    0.15
  -3   2  12   -0.04    0.06
  -2   2  12    5.78    0.19
  -1   2  12    0.35    0.08
   0   2  12    0.18    0.09
   1   2  12   -0.03    0.08
   2   2  12    0.13    0.07
   3   2  12   -0.02    0.09
   4   2  12    1.99    0.24
 -13   3  12    0.04    0.19
 -12   3  12    1.62    0.25
 -11   3  12    1.58    0.24
 -10   3  12    0.15    0.08
  -9   3  12    4.45    0.17
  -8   3  12    2.00    0.12
  -7   3  12   12.07    0.31
  -6   3  12    4.11    0.16
  -5   3  12   -0.07    0.06
  -4   3  12   14.18    0.36
  -3   3  12    3.94    0.16
  -2   3  12    9.79    0.28
  -1   3  12    2.14    0.13
   0   3  12    5.21    0.19
   1   3  12    0.09    0.09
   2   3  12    0.64    0.11
   3   3  12   -0.09    0.09
   4   3  12   -0.05    0.10
 -13   4  12   -0.11    0.22
 -12   4  12    0.22    0.21
 -11   4  12    0.24    0.18
 -10   4  12   -0.15    0.19
  -9   4  12   -0.02    0.15
  -8   4  12    0.01    0.07
  -7   4  12    0.41    0.08
  -6   4  12    0.77    0.09
  -5   4  12    1.53    0.10
  -4   4  12    0.26    0.07
  -3   4  12   -0.01    0.06
  -2   4  12    8.14    0.24
  -1   4  12    0.45    0.08
   0   4  12    0.08    0.08
   1   4  12    0.46    0.09
   2   4  12    0.05    0.09
   3   4  12    0.73    0.12
   4   4  12    1.13    0.20
 -12   5  12    4.85    0.44
 -11   5  12    0.54    0.14
 -10   5  12   -0.08    0.17
  -9   5  12    3.16    0.33
  -8   5  12    2.54    0.32
  -7   5  12    2.12    0.12
  -6   5  12    0.30    0.08
  -5   5  12    0.35    0.07
  -4   5  12    0.59    0.07
  -3   5  12    0.09    0.07
  -2   5  12   -0.03    0.05
  -1   5  12   -0.04    0.07
   0   5  12    0.27    0.08
   1   5  12    2.07    0.16
   2   5  12    0.86    0.12
   3   5  12    0.35    0.11
 -12   6  12    0.18    0.14
 -11   6  12    5.60    0.48
 -10   6  12   -0.07    0.18
  -9   6  12    5.53    0.42
  -8   6  12    3.21    0.35
  -7   6  12    2.92    0.20
  -6   6  12    0.14    0.16
  -5   6  12   -0.15    0.06
  -4   6  12    0.00    0.06
  -3   6  12    0.47    0.08
  -2   6  12    0.40    0.08
  -1   6  12   -0.10    0.06
   0   6  12    0.04    0.07
   1   6  12    0.04    0.08
   2   6  12   -0.14    0.09
 -11   7  12   -0.09    0.19
 -10   7  12    1.80    0.18
  -9   7  12    9.09    0.35
  -8   7  12    0.08    0.20
  -7   7  12    3.37    0.22
  -6   7  12    3.37    0.21
  -5   7  12    0.46    0.17
  -4   7  12    0.12    0.06
  -3   7  12    0.56    0.08
  -2   7  12   -0.01    0.06
  -1   7  12    3.37    0.14
   0   7  12    3.59    0.15
   1   7  12    0.20    0.10
   2   7  12   -0.13    0.10
 -10   8  12   -0.03    0.21
  -9   8  12    3.92    0.25
  -8   8  12   -0.17    0.10
  -7   8  12    0.08    0.12
  -6   8  12   -0.18    0.11
  -5   8  12    0.20    0.11
  -4   8  12    0.18    0.18
  -3   8  12    0.50    0.13
  -2   8  12    4.92    0.20
  -1   8  12    0.25    0.08
   0   8  12    0.56    0.08
   1   8  12   -0.07    0.10
  -8   9  12    0.06    0.21
  -7   9  12    0.79    0.24
  -6   9  12    0.53    0.14
  -5   9  12   -0.23    0.18
  -4   9  12    0.10    0.19
  -3   9  12   -0.17    0.10
  -2   9  12    0.44    0.22
  -1   9  12    0.01    0.12
  -5  10  12    0.09    0.21
  -4  10  12    0.04    0.23
  -6  -9  13    0.13    0.10
  -5  -9  13    0.21    0.07
  -4  -9  13    0.61    0.12
  -8  -8  13    0.04    0.09
  -7  -8  13    0.02    0.10
  -6  -8  13    1.97    0.16
  -5  -8  13    0.11    0.06
  -4  -8  13    0.55    0.07
  -3  -8  13   -0.01    0.07
  -2  -8  13   -0.02    0.09
  -1  -8  13   -0.09    0.09
 -10  -7  13    1.10    0.15
  -9  -7  13    0.85    0.13
  -8  -7  13    1.86    0.23
  -7  -7  13    3.91    0.21
  -6  -7  13    0.25    0.09
  -5  -7  13    0.50    0.07
  -4  -7  13    0.55    0.07
  -3  -7  13    1.32    0.09
  -2  -7  13    3.73    0.14
  -1  -7  13    0.60    0.08
   0  -7  13    0.07    0.10
 -11  -6  13   -0.01    0.11
 -10  -6  13    0.09    0.11
  -9  -6  13    6.29    0.27
  -8  -6  13    2.24    0.16
  -7  -6  13    0.97    0.13
  -6  -6  13    2.80    0.17
  -5  -6  13   -0.14    0.08
  -4  -6  13    0.24    0.09
  -3  -6  13    0.06    0.07
  -2  -6  13   -0.02    0.06
  -1  -6  13    6.24    0.24
   0  -6  13    0.08    0.06
   1  -6  13    0.57    0.11
 -12  -5  13    0.71    0.14
 -11  -5  13   -0.07    0.11
 -10  -5  13   -0.08    0.10
  -9  -5  13   -0.17    0.08
  -8  -5  13    0.26    0.10
  -7  -5  13   -0.01    0.08
  -6  -5  13    0.71    0.10
  -5  -5  13    0.02    0.08
  -4  -5  13   -0.06    0.08
  -3  -5  13    1.17    0.12
  -2  -5  13    2.17    0.15
  -1  -5  13    0.11    0.09
   0  -5  13    0.66    0.11
   1  -5  13    0.06    0.10
   2  -5  13    0.61    0.14
 -12  -4  13    0.40    0.12
 -11  -4  13    1.56    0.15
 -10  -4  13    2.30    0.17
  -9  -4  13   -0.06    0.08
  -8  -4  13    0.16    0.08
  -7  -4  13    0.11    0.08
  -6  -4  13   -0.03    0.07
  -5  -4  13    1.40    0.12
  -4  -4  13   -0.04    0.08
  -3  -4  13    1.43    0.13
  -2  -4  13    0.04    0.08
  -1  -4  13    0.25    0.10
   0  -4  13    0.09    0.09
   1  -4  13    0.06    0.10
   2  -4  13    1.15    0.14
 -13  -3  13    0.59    0.13
 -12  -3  13    2.02    0.18
 -11  -3  13    0.58    0.12
 -10  -3  13    7.41    0.41
  -9  -3  13    4.97    0.22
  -8  -3  13    0.05    0.08
  -7  -3  13   17.48    0.52
  -6  -3  13   -0.05    0.07
  -5  -3  13    0.20    0.08
  -4  -3  13    3.73    0.18
  -3  -3  13    0.02    0.07
  -2  -3  13   -0.06    0.08
  -1  -3  13    2.01    0.15
   0  -3  13    0.02    0.09
   2  -3  13   -0.07    0.11
   3  -3  13   -0.36    0.11
 -13  -2  13    0.08    0.11
 -12  -2  13    0.22    0.11
 -11  -2  13    1.84    0.15
 -10  -2  13    0.11    0.08
  -9  -2  13    2.96    0.17
  -8  -2  13    7.53    0.28
  -7  -2  13   -0.04    0.07
  -6  -2  13    7.74    0.28
  -5  -2  13    0.02    0.08
  -4  -2  13    0.60    0.15
  -3  -2  13   13.13    0.41
  -2  -2  13    1.11    0.12
  -1  -2  13    2.80    0.17
   0  -2  13    0.59    0.11
   1  -2  13    0.06    0.10
   2  -2  13   -0.07    0.14
   3  -2  13    0.06    0.12
 -13  -1  13    0.12    0.11
 -12  -1  13   -0.02    0.11
 -11  -1  13   -0.02    0.08
 -10  -1  13    0.02    0.08
  -9  -1  13    1.69    0.13
  -8  -1  13    0.03    0.07
  -7  -1  13    2.44    0.15
  -6  -1  13    1.72    0.13
  -5  -1  13    3.66    0.24
  -4  -1  13    0.61    0.10
  -3  -1  13    0.73    0.11
  -2  -1  13    4.06    0.19
  -1  -1  13    2.17    0.15
   0  -1  13    0.96    0.12
   1  -1  13   -0.06    0.09
   2  -1  13    0.36    0.11
   3  -1  13    3.45    0.30
 -13   0  13   -0.13    0.09
 -12   0  13   -0.08    0.08
 -11   0  13   -0.01    0.08
 -10   0  13   -0.08    0.07
  -9   0  13    0.01    0.08
  -8   0  13    0.05    0.07
  -7   0  13    0.05    0.08
  -6   0  13   -0.04    0.07
  -5   0  13   -0.08    0.07
  -4   0  13    0.01    0.07
  -3   0  13   -0.07    0.07
  -2   0  13   -0.01    0.07
  -1   0  13   -0.09    0.08
   0   0  13   -0.02    0.09
   1   0  13   -0.17    0.09
   2   0  13   -0.10    0.10
   3   0  13   -0.06    0.09
 -12   1  13    0.06    0.09
 -11   1  13   -0.04    0.08
 -10   1  13   -0.03    0.08
  -9   1  13    1.61    0.13
  -8   1  13    0.02    0.08
  -7   1  13    2.46    0.15
  -6   1  13    1.64    0.13
  -5   1  13    3.89    0.18
  -4   1  13    0.87    0.11
  -3   1  13    0.60    0.10
  -2   1  13    3.93    0.19
  -1   1  13    2.26    0.15
   0   1  13    1.07    0.13
   1   1  13   -0.04    0.09
   2   1  13    0.02    0.10
   3   1  13    2.93    0.21
 -11   2  13    1.72    0.13
 -10   2  13    0.24    0.09
  -9   2  13    2.77    0.16
  -8   2  13    7.56    0.23
  -7   2  13    0.00    0.08
  -6   2  13    7.99    0.28
  -5   2  13    0.02    0.08
  -4   2  13    0.13    0.08
  -3   2  13   11.67    0.40
  -2   2  13    0.95    0.10
  -1   2  13    2.81    0.15
   0   2  13    0.41    0.10
   1   2  13   -0.18    0.10
   2   2  13   -0.03    0.08
   3   2  13    0.08    0.11
 -13   3  13    1.54    0.29
 -11   3  13    0.73    0.26
 -10   3  13    7.86    0.28
  -9   3  13    5.53    0.19
  -8   3  13    0.05    0.09
  -7   3  13   18.09    0.43
  -6   3  13   -0.04    0.07
  -5   3  13   -0.01    0.07
  -4   3  13    3.50    0.16
  -3   3  13   -0.12    0.07
  -2   3  13   -0.08    0.07
  -1   3  13    1.87    0.15
   0   3  13    0.12    0.09
   2   3  13   -0.03    0.09
   3   3  13   -0.03    0.11
 -12   4  13    1.01    0.26
 -11   4  13    1.05    0.24
 -10   4  13    2.44    0.33
  -9   4  13   -0.08    0.17
  -8   4  13    0.28    0.08
  -7   4  13    0.14    0.08
  -6   4  13   -0.04    0.07
  -5   4  13    1.19    0.10
  -4   4  13    0.00    0.07
  -3   4  13    1.26    0.11
  -2   4  13   -0.02    0.08
  -1   4  13    0.26    0.08
   0   4  13    0.09    0.08
   1   4  13   -0.14    0.08
   2   4  13    1.17    0.15
 -12   5  13    1.52    0.31
 -11   5  13    0.22    0.23
 -10   5  13    0.02    0.18
  -9   5  13   -0.17    0.17
  -8   5  13    0.51    0.16
  -7   5  13    0.00    0.07
  -6   5  13    0.65    0.09
  -5   5  13    0.02    0.06
  -4   5  13    0.03    0.06
  -3   5  13    1.30    0.11
  -2   5  13    2.02    0.13
  -1   5  13    0.11    0.08
   0   5  13    0.48    0.09
   1   5  13    0.10    0.14
   2   5  13    0.68    0.13
 -11   6  13   -0.38    0.20
 -10   6  13    0.17    0.12
  -9   6  13    6.35    0.48
  -8   6  13    2.59    0.35
  -7   6  13    1.44    0.24
  -5   6  13   -0.10    0.06
  -4   6  13    0.29    0.08
  -3   6  13    0.02    0.07
  -2   6  13    0.01    0.06
  -1   6  13    5.14    0.21
   0   6  13    0.06    0.09
   1   6  13    0.80    0.13
 -10   7  13    1.33    0.17
  -9   7  13    1.20    0.16
  -8   7  13    1.54    0.26
  -7   7  13    3.97    0.40
  -6   7  13    0.14    0.12
  -5   7  13    0.41    0.12
  -4   7  13    0.88    0.09
  -3   7  13    1.32    0.10
  -2   7  13    3.52    0.15
  -1   7  13    0.60    0.11
   0   7  13    0.07    0.09
  -9   8  13    2.89    0.39
  -8   8  13    0.08    0.12
  -7   8  13   -0.05    0.12
  -5   8  13    0.02    0.11
  -4   8  13    0.45    0.13
  -3   8  13   -0.09    0.19
  -2   8  13   -0.12    0.07
  -1   8  13   -0.08    0.11
  -6   9  13    0.06    0.19
  -5   9  13    0.13    0.20
  -4   9  13    0.77    0.25
  -8  -7  14   -0.21    0.10
  -7  -7  14   -0.02    0.11
  -6  -7  14   -0.13    0.09
  -5  -7  14    0.55    0.12
  -3  -7  14    0.04    0.10
  -2  -7  14    0.04    0.10
 -10  -6  14   -0.04    0.09
  -9  -6  14    0.06    0.09
  -8  -6  14   -0.07    0.10
  -7  -6  14    4.68    0.23
  -6  -6  14   -0.07    0.09
  -5  -6  14    0.06    0.09
  -4  -6  14    1.16    0.20
  -3  -6  14    0.65    0.12
  -2  -6  14    0.84    0.13
  -1  -6  14    0.23    0.11
 -11  -5  14    0.71    0.13
 -10  -5  14   -0.04    0.09
  -9  -5  14   -0.05    0.08
  -8  -5  14   -0.12    0.09
  -7  -5  14    0.12    0.09
  -6  -5  14   -0.03    0.08
  -5  -5  14    0.15    0.10
  -4  -5  14    0.03    0.08
  -3  -5  14    0.61    0.16
  -2  -5  14    0.24    0.10
  -1  -5  14    0.05    0.11
   0  -5  14    9.23    0.33
 -11  -4  14    0.02    0.09
 -10  -4  14    0.11    0.10
  -9  -4  14   -0.02    0.09
  -8  -4  14    3.27    0.19
  -7  -4  14    1.92    0.15
  -6  -4  14    0.36    0.10
  -5  -4  14    0.20    0.10
  -4  -4  14   -0.21    0.07
  -3  -4  14    1.01    0.13
  -2  -4  14   -0.01    0.09
  -1  -4  14    0.45    0.14
   1  -4  14    0.85    0.14
 -12  -3  14    0.14    0.10
 -10  -3  14    0.35    0.11
  -9  -3  14    0.23    0.10
  -8  -3  14    1.01    0.13
  -7  -3  14    2.62    0.16
  -6  -3  14    0.04    0.09
  -5  -3  14    0.58    0.12
  -4  -3  14    0.35    0.10
  -3  -3  14    0.28    0.10
  -2  -3  14    0.54    0.11
  -1  -3  14   -0.02    0.08
   0  -3  14    0.84    0.14
   1  -3  14   -0.22    0.10
 -11  -2  14   -0.05    0.09
 -10  -2  14    4.54    0.23
  -9  -2  14    0.31    0.10
  -8  -2  14    0.00    0.08
  -7  -2  14    2.39    0.15
  -6  -2  14    0.61    0.11
  -5  -2  14    1.68    0.19
  -4  -2  14   -0.01    0.08
  -3  -2  14    0.39    0.10
  -2  -2  14    0.92    0.12
  -1  -2  14    0.21    0.09
   0  -2  14   -0.04    0.09
   1  -2  14    0.01    0.11
 -12  -1  14    1.92    0.23
 -11  -1  14    0.13    0.10
 -10  -1  14   -0.05    0.09
  -9  -1  14    0.55    0.10
  -8  -1  14    1.05    0.18
  -7  -1  14    0.52    0.10
  -6  -1  14   -0.10    0.09
  -5  -1  14    0.04    0.08
  -4  -1  14    0.98    0.12
  -3  -1  14    3.23    0.18
  -2  -1  14    8.95    0.32
  -1  -1  14    4.86    0.23
   0  -1  14    3.77    0.21
   1  -1  14    4.20    0.22
   2  -1  14   -0.10    0.13
 -12   0  14    0.22    0.11
 -11   0  14    0.21    0.10
 -10   0  14   -0.03    0.07
  -9   0  14    0.11    0.09
  -8   0  14   11.17    0.36
  -7   0  14    0.74    0.11
  -6   0  14    0.63    0.11
  -5   0  14    1.03    0.12
  -4   0  14    0.00    0.08
  -3   0  14    0.27    0.09
  -2   0  14    0.45    0.10
  -1   0  14    2.28    0.16
   0   0  14    2.35    0.18
   1   0  14    2.40    0.18
   2   0  14    1.20    0.17
 -12   1  14    2.28    0.17
 -11   1  14    0.24    0.09
 -10   1  14    0.06    0.09
  -9   1  14    0.79    0.11
  -8   1  14    0.97    0.12
  -7   1  14    0.42    0.10
  -6   1  14   -0.10    0.07
  -5   1  14    0.16    0.09
  -4   1  14    1.31    0.12
  -3   1  14    3.25    0.18
  -2   1  14    8.73    0.33
  -1   1  14    4.64    0.23
   0   1  14    3.77    0.21
   1   1  14    3.30    0.21
   2   1  14   -0.03    0.09
 -11   2  14    0.08    0.10
 -10   2  14    5.59    0.23
  -9   2  14    0.56    0.11
  -8   2  14   -0.04    0.08
  -7   2  14    2.26    0.15
  -6   2  14    0.37    0.09
  -5   2  14    1.69    0.14
  -4   2  14   -0.08    0.08
  -3   2  14    0.17    0.09
  -2   2  14    0.78    0.10
  -1   2  14    0.13    0.09
   0   2  14   -0.15    0.09
   1   2  14    0.00    0.11
 -10   3  14    1.02    0.16
  -9   3  14    0.34    0.11
  -8   3  14    0.99    0.11
  -7   3  14    2.86    0.15
  -6   3  14   -0.13    0.08
  -5   3  14    0.51    0.09
  -4   3  14    0.33    0.10
  -3   3  14    0.17    0.08
  -2   3  14    0.39    0.09
  -1   3  14    0.02    0.08
   0   3  14    0.80    0.13
   1   3  14   -0.03    0.08
 -11   4  14    0.19    0.19
 -10   4  14   -0.07    0.20
  -9   4  14   -0.16    0.17
  -8   4  14    3.22    0.16
  -7   4  14    1.78    0.12
  -6   4  14    0.39    0.09
  -5   4  14    0.09    0.08
  -4   4  14   -0.01    0.07
  -3   4  14    0.79    0.10
  -2   4  14    0.01    0.08
  -1   4  14    0.83    0.11
   0   4  14    2.14    0.17
   1   4  14    0.79    0.13
 -11   5  14    1.14    0.26
 -10   5  14   -0.01    0.21
  -9   5  14    0.06    0.18
  -8   5  14   -0.09    0.19
  -7   5  14    0.19    0.08
  -6   5  14   -0.04    0.08
  -5   5  14    0.22    0.09
  -4   5  14    0.02    0.08
  -3   5  14    0.73    0.11
  -2   5  14    0.22    0.09
  -1   5  14   -0.08    0.07
   0   5  14    7.21    0.33
 -10   6  14    0.26    0.24
  -9   6  14    0.46    0.14
  -8   6  14   -0.18    0.20
  -7   6  14    4.73    0.42
  -6   6  14   -0.16    0.17
  -5   6  14    0.01    0.09
  -4   6  14    1.09    0.11
  -3   6  14    0.93    0.11
  -2   6  14    0.54    0.09
  -1   6  14    0.12    0.09
  -8   7  14   -0.04    0.13
  -7   7  14   -0.01    0.13
  -6   7  14   -0.17    0.19
  -5   7  14    0.16    0.19
  -4   7  14    0.34    0.09
  -3   7  14    0.07    0.08
  -2   7  14   -0.16    0.09
  -8  -6  15    0.36    0.17
  -7  -6  15    0.12    0.11
  -6  -6  15   -0.16    0.10
  -5  -6  15    0.97    0.15
  -4  -6  15    0.43    0.12
  -9  -5  15    0.05    0.11
  -8  -5  15    0.00    0.09
  -7  -5  15    0.31    0.10
  -6  -5  15    1.36    0.14
  -5  -5  15    0.32    0.11
  -4  -5  15    0.11    0.10
  -3  -5  15   -0.01    0.11
  -2  -5  15    0.65    0.13
  -9  -4  15    0.62    0.12
  -8  -4  15   -0.12    0.09
  -7  -4  15    0.55    0.11
  -6  -4  15    0.24    0.11
  -5  -4  15   -0.04    0.08
  -4  -4  15    0.09    0.10
  -3  -4  15   -0.08    0.10
  -2  -4  15    2.76    0.19
 -11  -3  15    2.06    0.25
 -10  -3  15    0.00    0.10
  -9  -3  15    1.71    0.21
  -8  -3  15    0.61    0.16
  -7  -3  15    2.02    0.15
  -6  -3  15    0.82    0.13
  -5  -3  15    0.75    0.12
  -4  -3  15    0.14    0.09
  -3  -3  15    0.11    0.10
  -2  -3  15    0.79    0.12
  -1  -3  15    0.53    0.12
 -11  -2  15    0.01    0.10
 -10  -2  15    0.10    0.11
  -9  -2  15    0.08    0.09
  -8  -2  15    0.04    0.09
  -7  -2  15    5.97    0.24
  -6  -2  15   -0.01    0.08
  -5  -2  15   -0.08    0.09
  -4  -2  15    1.97    0.15
  -3  -2  15    0.36    0.11
  -2  -2  15    5.33    0.24
  -1  -2  15   -0.08    0.11
   0  -2  15    2.30    0.18
 -11  -1  15    0.61    0.13
 -10  -1  15   -0.05    0.09
  -9  -1  15    0.48    0.10
  -8  -1  15    0.09    0.10
  -7  -1  15    2.55    0.17
  -6  -1  15    0.00    0.09
  -5  -1  15    0.55    0.11
  -4  -1  15   -0.12    0.08
  -3  -1  15    0.55    0.11
  -2  -1  15    0.39    0.11
  -1  -1  15    0.67    0.12
   0  -1  15    0.74    0.13
 -11   0  15    0.00    0.10
 -10   0  15   -0.04    0.09
  -9   0  15   -0.10    0.09
  -8   0  15   -0.07    0.09
  -7   0  15   -0.03    0.08
  -6   0  15   -0.03    0.08
  -5   0  15   -0.10    0.08
  -4   0  15   -0.10    0.08
  -3   0  15   -0.07    0.09
  -2   0  15    0.06    0.10
  -1   0  15   -0.18    0.09
   0   0  15   -0.11    0.11
 -11   1  15    0.33    0.11
 -10   1  15   -0.18    0.10
  -9   1  15    1.00    0.14
  -8   1  15    0.21    0.09
  -7   1  15    2.80    0.17
  -6   1  15    0.13    0.09
  -5   1  15    0.86    0.12
  -4   1  15   -0.04    0.08
  -3   1  15    0.52    0.10
  -2   1  15    0.57    0.11
  -1   1  15    0.49    0.12
   0   1  15    0.85    0.13
 -11   2  15    0.38    0.12
 -10   2  15    0.35    0.12
  -9   2  15    0.07    0.09
  -8   2  15    0.10    0.10
  -7   2  15    5.34    0.24
  -6   2  15    0.16    0.10
  -5   2  15   -0.01    0.08
  -4   2  15    1.54    0.21
  -3   2  15    0.39    0.11
  -2   2  15    4.63    0.24
  -1   2  15   -0.12    0.10
 -11   3  15    2.03    0.30
 -10   3  15    0.73    0.18
  -9   3  15    2.09    0.17
  -8   3  15    1.02    0.12
  -7   3  15    1.70    0.13
  -6   3  15    0.57    0.10
  -5   3  15    0.58    0.11
  -4   3  15    0.06    0.10
  -3   3  15    0.11    0.09
  -2   3  15    0.93    0.13
  -1   3  15    0.48    0.12
 -10   4  15    0.57    0.22
  -9   4  15    0.85    0.24
  -8   4  15   -0.01    0.09
  -7   4  15    0.47    0.10
  -6   4  15    0.13    0.08
  -5   4  15    0.01    0.09
  -4   4  15    0.12    0.09
  -3   4  15   -0.06    0.09
  -2   4  15    2.39    0.16
  -1   4  15    1.20    0.26
  -9   5  15   -0.18    0.22
  -8   5  15   -0.13    0.18
  -7   5  15    0.07    0.20
  -6   5  15    1.24    0.12
  -5   5  15    0.25    0.10
  -4   5  15    0.18    0.10
  -3   5  15    0.01    0.09
  -2   5  15    0.42    0.11
  -8   6  15    0.23    0.22
  -7   6  15   -0.18    0.19
  -6   6  15   -0.30    0.20
  -5   6  15    1.32    0.16
  -4   6  15    0.72    0.11
  -7  -4  16   -0.02    0.11
  -6  -4  16    0.03    0.10
  -5  -4  16    0.30    0.11
  -9  -3  16    0.01    0.10
  -8  -3  16   -0.04    0.10
  -7  -3  16    0.39    0.11
  -6  -3  16   -0.09    0.10
  -5  -3  16    0.20    0.11
  -4  -3  16    0.18    0.11
  -9  -2  16    1.89    0.24
  -8  -2  16    2.70    0.19
  -7  -2  16   -0.04    0.10
  -6  -2  16    0.07    0.10
  -5  -2  16    0.06    0.10
  -4  -2  16    0.04    0.10
  -3  -2  16    0.18    0.10
 -10  -1  16    0.06    0.11
  -9  -1  16   -0.07    0.10
  -8  -1  16    0.31    0.12
  -7  -1  16    0.11    0.10
  -6  -1  16    1.29    0.14
  -5  -1  16    0.02    0.09
  -4  -1  16    0.21    0.11
  -3  -1  16    0.01    0.10
 -10   0  16    0.10    0.10
  -9   0  16   -0.06    0.11
  -8   0  16    0.28    0.11
  -7   0  16    1.06    0.18
  -6   0  16    0.66    0.12
  -5   0  16    0.42    0.11
  -4   0  16    3.44    0.20
  -3   0  16    4.60    0.24
  -2   0  16    0.21    0.15
 -10   1  16    0.00    0.12
  -9   1  16    0.04    0.10
  -8   1  16    0.17    0.10
  -7   1  16    0.15    0.11
  -6   1  16    1.25    0.14
  -5   1  16   -0.07    0.09
  -4   1  16    0.12    0.10
  -3   1  16   -0.03    0.10
  -9   2  16    1.92    0.23
  -8   2  16    2.54    0.18
  -7   2  16    0.22    0.11
  -6   2  16    0.15    0.11
  -5   2  16   -0.02    0.10
  -4   2  16   -0.05    0.10
  -3   2  16    0.21    0.11
  -9   3  16   -0.15    0.14
  -8   3  16    0.07    0.11
  -7   3  16    0.61    0.11
  -6   3  16   -0.18    0.10
  -5   3  16    0.09    0.09
  -4   3  16    0.12    0.09
  -7   4  16   -0.07    0.08
  -6   4  16   -0.05    0.10
  -5   4  16    0.25    0.11
   0   0   0    0.00    0.00
;
_shelx_hkl_checksum     17253
_shelx_res_file
;
    jf.res created by SHELXL-2014/7
TITL JF2384 P2(1)/c
CELL 0.71073  11.530  10.938  13.013  90.0000 115.614  90.0000
ZERR    4.00   0.007   0.006   0.007   0.0000   0.007   0.0000
LATT 1
SYMM -X, 1/2+Y, 1/2-Z
SFAC C  H  N  O
UNIT 76  76  4  4
L.S. 12
ACTA
BOND $H
CONF
SIZE 0.351 0.36 0.519
TEMP -183
WGHT    0.055400    1.046000
FVAR       0.18713
O1    4    0.803387    0.346631    0.357580    11.00000    0.02955    0.02434 =
         0.02751    0.00016    0.01029    0.00405
N1    3    0.805943    0.550315    0.307051    11.00000    0.02378    0.02907 =
         0.03853    0.00017    0.01586   -0.00252
C1    1    0.734249    0.437620    0.268860    11.00000    0.02587    0.02713 =
         0.02851    0.00293    0.01186    0.00031
C2    1    0.767321    0.606331    0.384345    11.00000    0.02689    0.02429 =
         0.03312    0.00314    0.01216    0.00080
C3    1    0.831024    0.694356    0.466243    11.00000    0.03461    0.02759 =
         0.04023   -0.00007    0.01045   -0.00347
AFIX  43
H3    2    0.913748    0.722990    0.478386    11.00000   -1.20000
AFIX   0
C4    1    0.769581    0.739410    0.530152    11.00000    0.05113    0.02535 =
         0.03606   -0.00055    0.01415    0.00063
AFIX  43
H4    2    0.811037    0.800213    0.586288    11.00000   -1.20000
AFIX   0
C5    1    0.649265    0.697330    0.513483    11.00000    0.05093    0.02840 =
         0.03625    0.00355    0.02228    0.00887
AFIX  43
H5    2    0.608906    0.729789    0.557568    11.00000   -1.20000
AFIX   0
C6    1    0.587291    0.607162    0.431842    11.00000    0.03184    0.02779 =
         0.03599    0.00651    0.01715    0.00575
AFIX  43
H6    2    0.505024    0.577742    0.420276    11.00000   -1.20000
AFIX   0
C7    1    0.647235    0.561445    0.368255    11.00000    0.02664    0.02335 =
         0.02918    0.00428    0.01121    0.00276
C8    1    0.602561    0.468228    0.273206    11.00000    0.02296    0.02706 =
         0.02788    0.00371    0.01064   -0.00001
C9    1    0.939400    0.555543    0.324368    11.00000    0.02538    0.04355 =
         0.04900    0.00363    0.01803   -0.00231
AFIX 137
H9A   2    0.948686    0.510463    0.263267    11.00000   -1.50000
H9B   2    0.994802    0.518695    0.398058    11.00000   -1.50000
H9C   2    0.964495    0.640988    0.323430    11.00000   -1.50000
AFIX   0
C10   1    0.509072    0.528954    0.161301    11.00000    0.02825    0.03400 =
         0.03329    0.00595    0.01023    0.00123
AFIX 137
H10A  2    0.482066    0.468989    0.099329    11.00000   -1.50000
H10B  2    0.552126    0.597579    0.143721    11.00000   -1.50000
H10C  2    0.433466    0.558978    0.169566    11.00000   -1.50000
AFIX   0
C11   1    0.537706    0.355604    0.294601    11.00000    0.02804    0.02950 =
         0.03634    0.00357    0.01425   -0.00236
AFIX 137
H11A  2    0.522001    0.295234    0.234372    11.00000   -1.50000
H11B  2    0.455716    0.379412    0.294498    11.00000   -1.50000
H11C  2    0.593802    0.319926    0.368656    11.00000   -1.50000
AFIX   0
C12   1    0.721903    0.396903    0.154825    11.00000    0.03383    0.03989 =
         0.02913    0.00270    0.01540   -0.00082
AFIX  43
H12   2    0.705307    0.456465    0.097015    11.00000   -1.20000
AFIX   0
C13   1    0.733305    0.280407    0.131391    11.00000    0.03145    0.04377 =
         0.02873   -0.00413    0.01506   -0.00267
AFIX  43
H13   2    0.717538    0.257941    0.055967    11.00000   -1.20000
AFIX   0
C14   1    0.769429    0.186902    0.219040    11.00000    0.02181    0.03502 =
         0.03168   -0.00549    0.01303   -0.00169
C15   1    0.774886    0.062230    0.197991    11.00000    0.02439    0.03832 =
         0.04053   -0.01231    0.01444   -0.00312
AFIX  43
H15  2    0.752061    0.034940    0.122384    11.00000   -1.20000
AFIX   0
C16   1    0.813085   -0.021871    0.285821    11.00000    0.02589    0.02983 =
         0.05285   -0.00793    0.01431   -0.00020
AFIX  43
H16   2    0.814719   -0.106588    0.270411    11.00000   -1.20000
AFIX   0
C17   1    0.848989    0.018121    0.396501    11.00000    0.02259    0.02980 =
         0.04740    0.00215    0.01181    0.00135
AFIX  43
H17   2    0.875516   -0.039532    0.456981    11.00000   -1.20000
AFIX   0
C18   1    0.846496    0.141998    0.419745    11.00000    0.02035    0.03174 =
         0.03299    0.00071    0.00961    0.00172
AFIX  43
H18   2    0.873537    0.169161    0.495993    11.00000   -1.20000
AFIX   0
C19   1    0.804262    0.225586    0.330836    11.00000    0.01964    0.02684 =
         0.03295   -0.00375    0.01251    0.00071
HKLF 4
REM  JF2384 P2(1)/c
REM R1 =  0.0502 for    2672 Fo > 4sig(Fo)  and  0.0674 for all    3358 data
REM    193 parameters refined using      0 restraints
END
WGHT      0.0554      1.0460
REM Highest difference peak  0.231,  deepest hole -0.227,  1-sigma level  0.050
Q1    1   0.6594  0.4539  0.2693  11.00000  0.05    0.23
Q2    1   0.5767  0.4200  0.2873  11.00000  0.05    0.23
Q3    1   0.7596  0.2361  0.1794  11.00000  0.05    0.21
Q4    1   0.6181  0.6031  0.3780  11.00000  0.05    0.19
Q5    1   0.7767  0.3316  0.2480  11.00000  0.05    0.18
Q6    1   0.7912  0.2041  0.2700  11.00000  0.05    0.17
Q7    1   0.7753  0.6029  0.2110  11.00000  0.05    0.17
Q8    1   0.9269  0.1012  0.5956  11.00000  0.05    0.17
Q9    1   0.8376  0.5338  0.4855  11.00000  0.05    0.17
Q10   1   0.7003  0.7223  0.5044  11.00000  0.05    0.16
Q11   1   0.8342  0.3735  0.4507  11.00000  0.05    0.16
Q12   1   0.7411  0.3145  0.3648  11.00000  0.05    0.16
Q13   1   0.7068  0.4192  0.2047  11.00000  0.05    0.16
Q14   1   0.3602  0.6117  0.2530  11.00000  0.05    0.16
Q15   1   0.7861 -0.0009  0.0258  11.00000  0.05    0.16
Q16   1   0.6424  0.6411  0.6346  11.00000  0.05    0.15
Q17   1   0.6234  0.5201  0.3172  11.00000  0.05    0.15
Q18   1   0.8748  0.7772  0.5878  11.00000  0.05    0.15
Q19   1   0.7996  0.6292  0.4323  11.00000  0.05    0.15
Q20   1   0.7730  0.2075  0.0613  11.00000  0.05    0.15
;
_shelx_res_checksum     438
data_2
_database_code_depnum_ccdc_archive 'CCDC 1509185'
_audit_creation_method     'SHELXL-2014/7'
[truncated: 1,197,709 more chars]
