# Supplementary material for: Crystal structure determination as part of an undergraduate laboratory experiment: 1′,3′,3′-tri­methyl­spiro­[chromene-2,2′-indoline] and 1′,3′,3′-trimethyl-4-[(E)-(1,3,3-tri­methyl­indolin-2-yl­idene)meth­yl]spiro­[chroman-2,2′-indoline]
Source: Acta Crystallogr E Crystallogr Commun. 2016 Oct 28;72(Pt 11):1659–62. doi: 10.1107/S2056989016016042 (PMC5095856; doi:10.1107/S2056989016016042)
Supplement: Supplementary file 2 [file e-72-01659-1sup4.hkl]

data_1                                                                          
_shelx_title ' JF2384 P2(1)/c'                                                  
_shelx_refln_list_code          4                                               
_shelx_F_calc_maximum      160.10                                               
_exptl_crystal_F_000       592.00                                               
_reflns_d_resolution_high  0.7689                                               
                                                                                
loop_                                                                           
 _space_group_symop_operation_xyz                                               
 'x, y, z'                                                                      
 '-x, y+1/2, -z+1/2'                                                            
 '-x, -y, -z'                                                                   
 'x, -y-1/2, z-1/2'                                                             
                                                                                
_cell_length_a    11.5300                                                       
_cell_length_b    10.9380                                                       
_cell_length_c    13.0130                                                       
_cell_angle_alpha  90.000                                                       
_cell_angle_beta  115.614                                                       
_cell_angle_gamma  90.000                                                       
                                                                                
_shelx_F_squared_multiplier     1.000                                           
                                                                                
loop_                                                                           
 _refln_index_h                                                                 
 _refln_index_k                                                                 
 _refln_index_l                                                                 
 _refln_F_squared_calc                                                          
 _refln_F_squared_meas                                                          
 _refln_F_squared_sigma                                                         
 _refln_observed_status                                                         
   1   0   0        391.74        332.20        26.99 o                         
   2   0   0      25632.21      25829.23       650.24 o                         
   3   0   0      14171.13      13649.06       292.85 o                         
   4   0   0       2639.48       2627.88        33.77 o                         
   5   0   0       4668.92       4905.82        76.67 o                         
   6   0   0         18.32         17.71         1.57 o                         
   7   0   0        751.77        764.60         9.92 o                         
   8   0   0         22.29         21.10         2.28 o                         
   9   0   0        268.11        253.20        15.14 o                         
  10   0   0          7.00          5.03         1.41 o                         
  11   0   0          3.81          2.64         1.71 o                         
  12   0   0         10.38          4.57         1.85 o                         
  13   0   0         16.13         15.96         5.71 o                         
   1   1   0       1525.54       1407.65        31.19 o                         
   2   1   0        614.11        555.51        12.24 o                         
   3   1   0       2758.11       2625.19        41.42 o                         
   4   1   0        438.50        387.95         3.59 o                         
   5   1   0        598.60        595.22         6.05 o                         
   6   1   0        369.02        375.36         3.71 o                         
   7   1   0          0.00          0.43         0.37 o                         
   8   1   0         31.12         33.34         1.98 o                         
   9   1   0          0.02         -0.79         0.79 o                         
  10   1   0         47.11         42.48         1.62 o                         
  11   1   0         85.95         76.90         3.17 o                         
  12   1   0          6.58          6.24         1.50 o                         
  13   1   0         13.22          5.47         1.67 o                         
   0   2   0       2775.17       2462.99        45.12 o                         
   1   2   0        139.63        135.03         1.54 o                         
   2   2   0       1994.11       1902.67        25.26 o                         
   3   2   0         29.87         18.01         0.68 o                         
   4   2   0         64.00         76.52         1.09 o                         
   5   2   0         15.43         10.26         0.54 o                         
   6   2   0         29.54         34.89         0.80 o                         
   7   2   0          1.13          0.28         0.52 o                         
   8   2   0          2.32          2.51         0.58 o                         
   9   2   0        256.42        256.37         4.35 o                         
  10   2   0         18.33         16.31         1.35 o                         
  11   2   0         35.51         31.23         1.98 o                         
  12   2   0          7.20          6.51         1.40 o                         
  13   2   0          4.30          1.55         1.65 o                         
   1   3   0          8.35          5.59         0.98 o                         
   2   3   0         31.35         25.15         1.15 o                         
   3   3   0        394.59        339.61         3.68 o                         
   4   3   0         47.00         54.80         0.99 o                         
   5   3   0         25.84         21.33         0.64 o                         
   6   3   0        514.92        543.17         8.13 o                         
   7   3   0        139.65        125.91         1.75 o                         
   8   3   0        141.82        143.10         2.19 o                         
   9   3   0        140.78        135.55         3.48 o                         
  10   3   0          1.09         -0.53         1.18 o                         
  11   3   0          1.51          0.71         1.09 o                         
  12   3   0         30.70         22.47         2.35 o                         
  13   3   0          1.78         -1.59         1.59 o                         
   0   4   0        464.04        417.72        13.71 o                         
   1   4   0        215.50        187.67         2.37 o                         
   2   4   0        150.91        135.11         2.68 o                         
   3   4   0         15.07         11.46         0.88 o                         
   4   4   0          0.63          1.07         0.39 o                         
   5   4   0          9.36         10.80         0.65 o                         
   6   4   0        116.49        106.68         1.61 o                         
   7   4   0        155.78        158.35         3.30 o                         
   8   4   0         10.33         10.67         0.99 o                         
   9   4   0         80.52         72.30         1.95 o                         
  10   4   0         43.78         40.02         2.56 o                         
  11   4   0          0.53          0.06         1.16 o                         
  12   4   0          6.44          4.14         1.41 o                         
   1   5   0        635.82        635.85        10.44 o                         
   2   5   0        952.52        986.39        10.94 o                         
   3   5   0        133.53        114.35         1.76 o                         
   4   5   0        425.44        416.80         5.09 o                         
   5   5   0         63.51         64.62         1.55 o                         
   6   5   0        201.14        178.92         2.93 o                         
   7   5   0        992.23       1008.66        11.09 o                         
   8   5   0        422.43        455.70         5.40 o                         
   9   5   0          3.34          2.70         0.81 o                         
  10   5   0         36.84         31.47         3.17 o                         
  11   5   0          0.78          0.96         1.24 o                         
  12   5   0          2.77         -1.46         1.46 o                         
   0   6   0          7.80          4.15         0.61 o                         
   1   6   0         66.04         71.64         1.24 o                         
   2   6   0        416.81        410.78         5.62 o                         
   3   6   0        986.13       1064.85        10.48 o                         
   4   6   0        456.40        505.51         9.65 o                         
   5   6   0         41.24         47.40         1.25 o                         
   6   6   0        877.76        962.76        10.61 o                         
   7   6   0         17.65         18.48         1.75 o                         
   8   6   0         26.56         26.26         1.48 o                         
   9   6   0         27.40         25.88         1.51 o                         
  10   6   0          1.23          0.20         1.70 o                         
  12   6   0          0.00         -1.17         1.67 o                         
   1   7   0         81.59         93.37         2.02 o                         
   2   7   0        103.05        105.10         1.83 o                         
   3   7   0          7.55          7.76         0.77 o                         
   4   7   0        266.29        279.40         3.46 o                         
   5   7   0        359.30        374.59         5.16 o                         
   6   7   0         18.56         20.36         1.12 o                         
   7   7   0        734.08        771.99         9.36 o                         
   8   7   0          0.07         -0.66         0.78 o                         
   9   7   0         14.10         10.87         1.41 o                         
  10   7   0        420.84        481.62         8.78 o                         
  11   7   0          5.12          3.00         1.76 o                         
   0   8   0        175.05        190.85         4.67 o                         
   1   8   0          2.55          0.88         0.51 o                         
   2   8   0        120.08        119.30         2.24 o                         
   3   8   0        199.15        211.36         3.42 o                         
   4   8   0          1.08          1.68         0.62 o                         
   5   8   0          0.70         -0.33         0.95 o                         
   6   8   0          0.06         -0.37         0.76 o                         
   7   8   0        247.25        263.37         4.09 o                         
   8   8   0          0.91         -0.47         1.00 o                         
   9   8   0          6.31          2.79         1.21 o                         
  10   8   0         25.25         23.33         2.04 o                         
  11   8   0         11.51         17.40         6.46 o                         
   1   9   0         91.67         91.90         2.06 o                         
   2   9   0          5.06          5.14         1.32 o                         
   3   9   0        434.79        468.91         7.29 o                         
   4   9   0         96.91        104.81         2.31 o                         
   5   9   0        429.38        485.32         6.03 o                         
   6   9   0          4.91          4.09         1.10 o                         
   7   9   0         83.41        100.23         2.85 o                         
   8   9   0         56.80         60.50         2.44 o                         
   9   9   0          6.08          5.38         1.28 o                         
  10   9   0         13.90          6.65         1.53 o                         
   0  10   0        150.30        130.14         4.11 o                         
   1  10   0         15.03         16.59         1.25 o                         
   2  10   0          0.21          0.54         0.67 o                         
   3  10   0        102.18         99.53         1.93 o                         
   4  10   0         17.40         12.91         1.85 o                         
   5  10   0         19.24         14.26         1.11 o                         
   6  10   0         15.36         22.59         2.57 o                         
   7  10   0        100.77        109.80         3.38 o                         
   8  10   0         27.00         20.38         2.67 o                         
   9  10   0          0.01         -1.43         1.43 o                         
   1  11   0         96.80         99.13         2.87 o                         
   2  11   0         17.87         14.59         1.20 o                         
   3  11   0         30.45         26.84         2.84 o                         
   4  11   0        196.80        219.63         5.56 o                         
   5  11   0         10.83          6.76         1.09 o                         
   6  11   0          5.36          0.84         1.15 o                         
   7  11   0         34.97         31.38         3.29 o                         
   8  11   0         17.74         15.52         3.82 o                         
   0  12   0        141.16        171.36         5.25 o                         
   1  12   0         14.58          9.43         1.98 o                         
   2  12   0          1.69         -0.94         1.24 o                         
   3  12   0          0.13         -1.14         1.14 o                         
   4  12   0         11.74         11.21         1.71 o                         
   5  12   0          3.33          1.43         1.23 o                         
   6  12   0          9.05          8.71         4.07 o                         
   7  12   0          1.89         -1.64         1.64 o                         
   1  13   0         17.30         12.17         1.65 o                         
   2  13   0          7.62          2.08         1.21 o                         
   3  13   0         65.15         75.55         2.87 o                         
   4  13   0         77.88         83.60         5.60 o                         
   5  13   0        100.78         99.11         9.23 o                         
   0  14   0          2.58          0.67         3.00 o                         
   1  14   0         12.03          5.13         1.20 o                         
 -13   1   1          2.68         -0.63         1.55 o                         
 -12   1   1         12.91          5.41         1.35 o                         
 -11   1   1         28.89         34.05         1.81 o                         
 -10   1   1        183.69        176.81         4.33 o                         
  -9   1   1         95.65         98.48         1.82 o                         
  -8   1   1         12.27          8.02         0.61 o                         
  -7   1   1        702.46        744.96         7.00 o                         
  -6   1   1        145.78        115.75         1.99 o                         
  -5   1   1       4780.15       4789.54        46.68 o                         
  -4   1   1        549.26        532.01         9.94 o                         
  -3   1   1       2650.31       2483.98        24.07 o                         
  -2   1   1       4455.65       4289.95        46.41 o                         
  -1   1   1       1741.03       1624.75        17.60 o                         
   0   1   1       1694.42       1593.45        14.88 o                         
   1   1   1       4300.00       4040.34        40.40 o                         
   2   1   1       1514.93       1415.80        12.86 o                         
   3   1   1         37.45         38.96         1.23 o                         
   4   1   1        144.79        136.55         2.10 o                         
   5   1   1         11.99         17.34         0.52 o                         
   6   1   1        406.66        412.97         4.79 o                         
   7   1   1        359.69        351.09         3.43 o                         
   8   1   1         87.54         73.84         2.14 o                         
   9   1   1        146.63        134.70         2.64 o                         
  10   1   1        232.26        223.37         3.49 o                         
  11   1   1         23.41         23.17         2.65 o                         
  12   1   1         25.68         21.63         1.87 o                         
 -13   2   1         41.69         35.35         2.66 o                         
 -12   2   1         63.48         56.65         2.50 o                         
 -11   2   1         40.98         45.09         2.07 o                         
 -10   2   1         22.08         18.47         1.22 o                         
  -9   2   1         15.78         14.29         1.32 o                         
  -8   2   1        123.09        118.66         3.22 o                         
  -7   2   1        340.24        375.55         3.99 o                         
  -6   2   1          4.52          0.74         0.35 o                         
  -5   2   1       1166.03       1323.75        19.83 o                         
  -4   2   1        189.61        153.33         3.42 o                         
  -3   2   1        498.30        485.42         7.02 o                         
  -2   2   1          3.59          2.26         0.45 o                         
  -1   2   1       1025.50        961.08        15.99 o                         
   0   2   1        368.49        361.62         3.45 o                         
   1   2   1       9604.33       9340.92        98.14 o                         
   2   2   1         71.41         91.62         1.10 o                         
   3   2   1         10.58          4.56         0.37 o                         
   4   2   1         24.66         22.92         0.78 o                         
   5   2   1         25.98         21.71         0.55 o                         
   6   2   1          0.02          0.51         0.37 o                         
   7   2   1        520.80        523.37         5.31 o                         
   8   2   1        238.04        238.67         5.03 o                         
   9   2   1        216.93        208.47         6.31 o                         
  10   2   1         41.97         38.99         1.65 o                         
  11   2   1        727.40        688.38        33.88 o                         
  12   2   1         13.89          8.24         1.72 o                         
 -13   3   1          0.16         -1.61         1.61 o                         
 -12   3   1         98.59         92.89         3.69 o                         
 -11   3   1          0.25         -0.78         1.14 o                         
 -10   3   1          2.11          0.85         0.84 o                         
  -9   3   1          0.08          0.72         0.66 o                         
  -8   3   1         13.19         11.23         0.78 o                         
  -7   3   1         29.62         29.02         1.20 o                         
  -6   3   1          0.11          0.73         0.35 o                         
  -5   3   1        197.13        189.91         2.39 o                         
  -4   3   1        809.71        771.77         8.63 o                         
  -3   3   1       1489.73       1433.49        14.20 o                         
  -2   3   1        185.02        175.48         2.43 o                         
  -1   3   1         61.02         53.14         0.87 o                         
   0   3   1       2281.28       2134.14        20.82 o                         
   1   3   1        682.33        608.16         5.92 o                         
   2   3   1        299.19        302.65         5.47 o                         
   3   3   1        149.03        137.99         1.66 o                         
   4   3   1        274.13        254.38         2.97 o                         
   5   3   1        112.33        108.83         1.53 o                         
   6   3   1        455.79        446.30         5.52 o                         
   7   3   1        409.57        427.96         6.18 o                         
   8   3   1          0.85          0.40         1.03 o                         
   9   3   1         13.59         12.36         1.96 o                         
  10   3   1         19.62         14.88         1.78 o                         
  11   3   1          9.85          5.43         1.46 o                         
  12   3   1         11.78          6.70         1.59 o                         
 -13   4   1          9.10          8.37         1.76 o                         
 -12   4   1          7.17          5.23         1.71 o                         
 -11   4   1         13.13          7.30         1.43 o                         
 -10   4   1         54.01         54.08         3.67 o                         
  -9   4   1        173.00        171.51         4.29 o                         
  -8   4   1         25.70         21.31         1.09 o                         
  -7   4   1        556.04        539.75         5.98 o                         
  -6   4   1         13.87         16.14         0.87 o                         
  -5   4   1         73.17         59.11         1.28 o                         
  -4   4   1         22.75         18.16         0.71 o                         
  -3   4   1        349.00        340.08         3.57 o                         
  -2   4   1        705.45        671.64         6.86 o                         
  -1   4   1          9.83         10.24         0.70 o                         
   0   4   1       1337.51       1225.39        12.17 o                         
   1   4   1        153.61        148.51         1.71 o                         
   2   4   1        152.97        110.42         1.43 o                         
   3   4   1         82.97         87.16         1.47 o                         
   4   4   1         28.36         24.15         1.52 o                         
   5   4   1        137.25        129.69         2.47 o                         
   6   4   1        251.51        241.25         3.55 o                         
   7   4   1        421.36        440.65         5.10 o                         
   8   4   1        111.31        105.01         2.14 o                         
   9   4   1          2.03          0.91         1.07 o                         
  10   4   1          0.87          1.31         1.28 o                         
  11   4   1          0.27         -1.06         1.34 o                         
  12   4   1         11.11          7.19         1.51 o                         
 -12   5   1         14.79         10.25         1.73 o                         
 -11   5   1         86.27         94.24         3.02 o                         
 -10   5   1         21.09         19.04         1.49 o                         
  -9   5   1          0.00          0.37         0.67 o                         
  -8   5   1          1.22         -0.29         0.70 o                         
  -7   5   1          5.64          5.59         0.76 o                         
  -6   5   1         18.88         18.37         1.15 o                         
  -5   5   1         56.55         57.53         1.24 o                         
  -4   5   1          1.81          0.09         0.35 o                         
  -3   5   1       1144.84       1262.58        11.80 o                         
  -2   5   1        232.70        240.91         3.37 o                         
  -1   5   1        785.84        839.55         9.90 o                         
   0   5   1         80.44         77.58         1.15 o                         
   1   5   1       1555.33       1682.44        31.94 o                         
   2   5   1         12.22         14.89         1.42 o                         
   3   5   1         38.12         44.00         0.95 o                         
   4   5   1        258.47        251.05         3.10 o                         
   5   5   1         11.42         12.90         1.09 o                         
   6   5   1        195.65        188.09         3.59 o                         
   7   5   1          0.04          0.22         0.79 o                         
   8   5   1         37.33         36.73         2.94 o                         
   9   5   1          2.21          0.91         1.20 o                         
  10   5   1          0.62          0.17         1.23 o                         
  11   5   1         13.56          7.87         1.60 o                         
  12   5   1          0.75         -1.54         1.55 o                         
 -12   6   1        250.12        229.65         5.97 o                         
 -11   6   1         10.75          9.08         1.85 o                         
 -10   6   1         70.20         71.63         2.32 o                         
  -9   6   1         47.69         44.50         1.60 o                         
  -8   6   1         32.71         30.64         2.06 o                         
  -7   6   1       1342.03       1468.94        15.86 o                         
  -6   6   1         62.49         57.91         1.62 o                         
  -5   6   1        278.14        295.64         3.82 o                         
  -4   6   1        107.43        107.39         1.67 o                         
  -3   6   1        550.76        608.98         6.21 o                         
  -2   6   1         41.55         53.52         1.13 o                         
  -1   6   1        101.40         91.44         1.77 o                         
   0   6   1        873.32        904.08        15.09 o                         
   1   6   1        693.53        753.17        12.15 o                         
   2   6   1         11.12          6.51         0.62 o                         
   3   6   1        617.77        696.00         6.77 o                         
   4   6   1        229.67        229.42         4.35 o                         
   5   6   1         87.99         92.47         6.28 o                         
   6   6   1        523.55        547.55         6.18 o                         
   7   6   1         68.97         69.33         1.90 o                         
   8   6   1        248.19        271.61         4.96 o                         
   9   6   1         47.96         37.39         2.72 o                         
  10   6   1         37.46         30.99         2.24 o                         
  11   6   1          0.99          0.58         1.58 o                         
 -12   7   1        132.89        137.64        12.28 o                         
 -11   7   1        256.49        279.37         8.39 o                         
 -10   7   1        426.77        478.67        15.58 o                         
  -9   7   1         10.81          8.09         1.11 o                         
  -8   7   1        428.68        476.86         5.97 o                         
  -7   7   1         34.42         35.94         1.73 o                         
  -6   7   1         12.72         10.01         1.40 o                         
  -5   7   1         85.58         93.27         1.83 o                         
  -4   7   1          6.63         10.57         0.73 o                         
  -3   7   1          5.11          2.94         0.50 o                         
  -2   7   1          2.17          2.95         0.43 o                         
  -1   7   1        135.68        125.18         2.05 o                         
   0   7   1        429.98        188.76         7.71 o                         
   1   7   1         21.00         25.84         0.92 o                         
   2   7   1         22.14         23.65         1.33 o                         
   3   7   1          5.78          3.85         0.62 o                         
   4   7   1        988.72       1036.81        10.82 o                         
   5   7   1         59.93         63.73         1.67 o                         
   6   7   1        301.70        333.54         4.67 o                         
   7   7   1          1.23          2.55         0.90 o                         
   8   7   1        119.77        132.79         2.86 o                         
   9   7   1         40.12         37.39         3.22 o                         
  10   7   1          6.52          4.60         1.56 o                         
  11   7   1         37.00         30.53         2.84 o                         
 -11   8   1          6.06          5.52         1.83 o                         
 -10   8   1         85.74         99.23         2.76 o                         
  -9   8   1        172.76        203.42         4.06 o                         
  -8   8   1         17.46         20.80         2.31 o                         
  -7   8   1         22.24         25.79         1.40 o                         
  -6   8   1        125.64        131.63         3.17 o                         
  -5   8   1        113.43        115.37         2.26 o                         
  -4   8   1          8.77          8.56         0.74 o                         
  -3   8   1          4.56          2.88         0.65 o                         
  -2   8   1         31.43         24.96         1.06 o                         
  -1   8   1        778.86        825.58        18.88 o                         
   0   8   1         89.01         90.22         1.78 o                         
   1   8   1        288.92        305.34         4.07 o                         
   2   8   1        133.57        146.41         2.44 o                         
   3   8   1        370.77        382.49         4.41 o                         
   4   8   1        172.61        174.48         2.68 o                         
   5   8   1       1209.24       1424.60        15.43 o                         
   6   8   1         15.27         16.72         1.25 o                         
   7   8   1         73.74         77.60         2.32 o                         
   8   8   1        233.91        276.67         4.87 o                         
   9   8   1          2.25          2.09         1.29 o                         
  10   8   1         52.47         39.73         2.68 o                         
 -10   9   1         98.19        114.59         5.89 o                         
  -9   9   1        134.49        156.29         4.95 o                         
  -8   9   1         42.35         41.46         1.98 o                         
  -7   9   1        130.56        142.26         2.82 o                         
  -6   9   1        315.03        342.65         4.66 o                         
  -5   9   1         96.67        115.87         2.26 o                         
  -4   9   1         32.76         26.58         1.74 o                         
  -3   9   1         11.30          9.31         1.11 o                         
  -2   9   1          0.03         -0.38         0.65 o                         
  -1   9   1        268.50        287.73         4.27 o                         
   0   9   1         92.99         85.09         2.22 o                         
   1   9   1         32.41         33.29         1.36 o                         
   2   9   1        265.67        269.22         5.73 o                         
   3   9   1         54.08         54.04         1.52 o                         
   4   9   1         70.13         62.64         1.82 o                         
   5   9   1         65.07         66.87         1.90 o                         
   6   9   1          4.33          3.46         0.84 o                         
   7   9   1        292.60        332.46         7.42 o                         
   8   9   1          2.91          3.07         1.21 o                         
   9   9   1          1.83         -0.14         1.24 o                         
  10   9   1         68.18         23.13         6.28 o                         
  -9  10   1          6.51          1.84         1.48 o                         
  -8  10   1          9.57          7.67         1.57 o                         
  -7  10   1         57.15         65.52         2.31 o                         
  -6  10   1         36.58         38.62         2.27 o                         
  -5  10   1        106.56        125.50         4.29 o                         
  -4  10   1         66.30         66.41         1.74 o                         
  -3  10   1          5.42          3.41         0.74 o                         
  -2  10   1         10.36          7.76         0.94 o                         
   0  10   1         32.38         27.85         1.86 o                         
   1  10   1        202.87        196.30         3.64 o                         
   2  10   1         84.27         86.24         2.32 o                         
   3  10   1        209.57        218.71         3.12 o                         
   4  10   1         16.66         14.83         2.02 o                         
   5  10   1          1.42          3.25         0.95 o                         
   6  10   1         44.58         49.25         1.94 o                         
   7  10   1          0.38         -1.17         1.17 o                         
   8  10   1         11.96         39.41         4.00 o                         
   9  10   1          8.69          2.84         1.68 o                         
  -8  11   1         13.99         10.15         1.77 o                         
  -7  11   1          6.46          2.84         1.32 o                         
  -6  11   1          0.41         -1.34         1.34 o                         
  -5  11   1         11.15          6.08         1.24 o                         
  -4  11   1          3.84          2.26         1.01 o                         
  -3  11   1         33.97         35.02         1.65 o                         
  -2  11   1          2.75          0.03         0.98 o                         
  -1  11   1         45.10         40.57         1.85 o                         
   0  11   1         12.73          6.51         0.80 o                         
   1  11   1         30.81         24.78         1.53 o                         
   2  11   1         13.57          6.37         0.99 o                         
   3  11   1          0.61         -0.41         0.94 o                         
   4  11   1         15.51         10.85         1.18 o                         
   5  11   1         29.93         27.27         3.83 o                         
   6  11   1         17.98         15.51         2.02 o                         
   7  11   1         16.99         15.00         1.56 o                         
   8  11   1          1.16          4.63         4.67 o                         
  -7  12   1         28.80         20.08         2.72 o                         
  -6  12   1         11.69          6.61         1.76 o                         
  -5  12   1         41.39         45.12         4.00 o                         
  -4  12   1        237.83        277.51         5.44 o                         
  -3  12   1         38.49         35.29         2.85 o                         
  -2  12   1          7.09          4.64         0.87 o                         
  -1  12   1         74.17         79.49         2.41 o                         
   0  12   1          1.60          0.62         0.95 o                         
   1  12   1          1.88          1.76         0.87 o                         
   2  12   1          0.13         -1.03         1.03 o                         
   3  12   1         13.86          8.46         1.09 o                         
   4  12   1         36.24         35.49         2.49 o                         
   5  12   1         41.96         36.79         2.70 o                         
   6  12   1         38.56         27.25         4.28 o                         
  -5  13   1          3.64          0.83         1.39 o                         
  -4  13   1         81.84         95.72         4.29 o                         
  -3  13   1          7.13          3.30         1.24 o                         
  -2  13   1          2.42          0.95         0.92 o                         
  -1  13   1          4.89          4.19         1.07 o                         
   0  13   1         31.83         27.35         2.18 o                         
   1  13   1          2.73         -1.30         1.30 o                         
   2  13   1          3.65          3.47         1.28 o                         
   3  13   1          7.17          5.86         2.14 o                         
   4  13   1         11.58          7.70         1.77 o                         
  -2  14   1          7.05          4.57         3.14 o                         
  -1  14   1          0.09          0.70         2.97 o                         
   0  14   1         71.99         75.27         7.58 o                         
   1  14   1         16.42         11.25         6.71 o                         
 -14   0   2          0.51         -2.68         2.68 o                         
 -13   0   2          8.72          5.27         2.46 o                         
 -12   0   2        127.07        136.38         7.42 o                         
 -11   0   2        127.48        110.54         3.01 o                         
 -10   0   2        313.67        307.53         8.85 o                         
  -9   0   2        127.90        143.24         2.88 o                         
  -8   0   2        138.35        165.85        12.42 o                         
  -7   0   2       3868.99       4010.50        48.26 o                         
  -6   0   2       4260.25       4794.37       107.52 o                         
  -5   0   2       4533.26       4783.64       183.33 o                         
  -4   0   2      23266.37      24381.67       555.71 o                         
  -3   0   2       9138.96       8546.67       143.67 o                         
  -2   0   2       8155.93       7560.01       218.32 o                         
  -1   0   2      11088.56      10377.00       156.19 o                         
   0   0   2       7384.75       6857.31       156.63 o                         
   1   0   2       4750.46       4361.69        65.71 o                         
   2   0   2       1640.43       1298.22        20.28 o                         
   3   0   2        309.45        282.21         7.14 o                         
   4   0   2         61.81         60.83         3.00 o                         
   5   0   2        333.42        327.13         4.44 o                         
   6   0   2        314.96        313.71         5.28 o                         
   7   0   2         90.03         86.47         2.62 o                         
   8   0   2         45.84         43.89         1.90 o                         
   9   0   2        175.25        175.06         4.41 o                         
  10   0   2         77.47         72.46         5.43 o                         
  11   0   2          0.21         -1.43         1.60 o                         
  12   0   2         65.82         37.71         7.42 o                         
 -14   1   2          0.03         -0.16         1.82 o                         
 -13   1   2          7.01          4.94         1.25 o                         
 -12   1   2         44.90         34.06         2.27 o                         
 -11   1   2          6.83          6.02         0.94 o                         
 -10   1   2        106.16         97.36         2.00 o                         
  -9   1   2         69.36         72.32         2.29 o                         
  -8   1   2        833.44        890.36         8.67 o                         
  -7   1   2        192.35        171.53         2.03 o                         
  -6   1   2       2192.13       2229.34        19.12 o                         
  -5   1   2       1861.02       1771.67        28.77 o                         
  -4   1   2       3104.19       2957.97        32.07 o                         
  -3   1   2       6350.50       6080.55        52.76 o                         
  -2   1   2          0.33          1.30         0.41 o                         
  -1   1   2       9606.98       9218.66       164.13 o                         
   0   1   2         93.32         79.45         1.15 o                         
   1   1   2       6340.41       5958.24        71.72 o                         
   2   1   2       1032.06       1015.94        10.22 o                         
   3   1   2        369.14        330.51         7.38 o                         
   4   1   2         60.63         47.99         0.87 o                         
   5   1   2          2.00          0.54         0.39 o                         
   6   1   2        110.70         96.13         1.33 o                         
   7   1   2          2.38          0.12         0.56 o                         
   8   1   2          0.73          0.06         0.69 o                         
   9   1   2          0.34          0.89         0.92 o                         
  10   1   2         19.74         17.74         1.49 o                         
  11   1   2          3.30          3.09         1.20 o                         
  12   1   2         14.56         11.88         1.85 o                         
 -12   2   2         14.93         14.29         1.50 o                         
 -11   2   2        241.44        238.98         4.03 o                         
 -10   2   2         26.34         23.67         2.39 o                         
  -9   2   2        498.61        548.74         5.72 o                         
  -8   2   2        138.13        153.86         2.23 o                         
  -7   2   2         12.52         10.69         0.70 o                         
  -6   2   2         19.49         22.81         0.94 o                         
  -5   2   2        519.53        563.93         5.93 o                         
  -4   2   2        282.81        274.80         5.77 o                         
  -3   2   2        172.47        146.56         2.43 o                         
  -2   2   2       1070.08        975.08        25.93 o                         
  -1   2   2       1972.54       1901.77        15.59 o                         
   0   2   2      10522.97      10270.31        86.40 o                         
   1   2   2       1803.71       1686.42        13.52 o                         
   2   2   2       1258.51       1238.33        12.28 o                         
   3   2   2          1.81          1.50         0.23 o                         
   4   2   2         67.47         55.45         0.97 o                         
   5   2   2        202.49        184.49         3.18 o                         
   6   2   2         17.51         12.44         0.62 o                         
   7   2   2        290.03        301.33         4.48 o                         
   8   2   2         29.07         25.39         1.30 o                         
   9   2   2          9.60          6.27         1.20 o                         
  10   2   2          2.16         -0.25         1.17 o                         
  11   2   2         58.45         56.42         4.25 o                         
  12   2   2          8.03          2.12         1.69 o                         
 -13   3   2         47.02         43.06         2.21 o                         
 -12   3   2          5.08          3.86         1.60 o                         
 -11   3   2         21.90         14.06         1.53 o                         
 -10   3   2          2.23          1.61         0.77 o                         
  -9   3   2         30.98         29.88         1.69 o                         
  -8   3   2        510.89        524.18         6.92 o                         
  -7   3   2          0.86          0.56         0.47 o                         
  -6   3   2        151.61        165.93         2.39 o                         
  -5   3   2         56.10         64.19         1.85 o                         
  -4   3   2         57.21         64.66         1.02 o                         
  -3   3   2        104.64         88.83         1.23 o                         
  -2   3   2        118.91        109.62         1.76 o                         
  -1   3   2       1032.70        918.59         7.96 o                         
   0   3   2       3385.13       3256.83        33.13 o                         
   1   3   2        227.67        255.29         2.51 o                         
   2   3   2       4530.27       4713.89        53.37 o                         
   3   3   2        268.78        297.01         3.08 o                         
   4   3   2        198.23        197.38         2.11 o                         
   5   3   2       1291.18       1322.54        13.60 o                         
   6   3   2        658.07        669.98         8.54 o                         
   7   3   2       1412.34       1512.10        16.20 o                         
   8   3   2          3.41          3.67         0.96 o                         
   9   3   2        138.08        141.61         3.87 o                         
  10   3   2         25.39         19.75         2.06 o                         
  11   3   2          0.08         -1.19         1.19 o                         
  12   3   2         25.02         16.92         1.97 o                         
 -13   4   2          1.34          1.81         2.50 o                         
 -12   4   2          2.56          0.44         1.41 o                         
 -11   4   2         31.90         27.44         1.67 o                         
 -10   4   2        281.44        301.46         7.50 o                         
  -9   4   2         25.93         27.55         1.40 o                         
  -8   4   2        165.93        162.78         2.69 o                         
  -7   4   2         42.48         47.96         1.33 o                         
  -6   4   2         38.18         35.19         1.69 o                         
  -5   4   2       1347.87       1449.74        14.55 o                         
  -4   4   2       1029.15       1067.33        13.39 o                         
  -3   4   2        274.69        267.57         3.84 o                         
  -2   4   2         10.72          8.73         0.91 o                         
  -1   4   2        475.24        438.56         4.58 o                         
   0   4   2         30.61         25.08         0.54 o                         
   1   4   2        315.53        275.42         4.94 o                         
   2   4   2        142.50        136.18         4.10 o                         
   3   4   2          1.20          0.06         0.37 o                         
   4   4   2          6.93         14.30         0.62 o                         
   5   4   2          0.08          0.04         0.44 o                         
   6   4   2          0.00         -0.49         0.54 o                         
   7   4   2         26.38         22.01         1.53 o                         
   8   4   2          9.01          6.73         1.15 o                         
   9   4   2        200.69        203.61         4.82 o                         
  10   4   2         22.48         14.36         1.98 o                         
  11   4   2          0.68         -0.70         1.55 o                         
 -13   5   2         20.13         17.91         1.91 o                         
 -12   5   2          1.48          0.68         1.55 o                         
 -11   5   2        145.21        171.48         5.52 o                         
 -10   5   2        173.00        190.97         3.28 o                         
  -9   5   2         17.95         16.20         1.08 o                         
  -8   5   2        531.66        534.87         6.38 o                         
  -7   5   2        187.44        180.74         2.68 o                         
  -6   5   2        104.60        102.94         1.71 o                         
  -5   5   2         73.91         55.95         1.23 o                         
  -4   5   2         66.14         58.44         1.15 o                         
  -3   5   2         22.29         16.50         0.66 o                         
  -2   5   2        145.75        132.37         1.72 o                         
  -1   5   2         16.70          7.85         0.66 o                         
   0   5   2       1863.14       1907.55        23.15 o                         
   1   5   2        499.85        512.85         5.04 o                         
   2   5   2        687.32        739.46         8.06 o                         
   3   5   2        270.21        274.35         3.43 o                         
   4   5   2          9.11         10.16         0.59 o                         
   5   5   2        162.25        160.33         2.29 o                         
   6   5   2         29.78         21.34         1.26 o                         
   7   5   2        822.53        853.48        10.12 o                         
   8   5   2         13.37          8.14         1.22 o                         
   9   5   2         34.21         30.07         1.75 o                         
  10   5   2          0.23         -1.55         1.61 o                         
  11   5   2         27.01         19.26         1.90 o                         
 -12   6   2          0.04         -1.52         1.52 o                         
 -11   6   2         48.62         48.30         2.39 o                         
 -10   6   2        118.77        130.22         2.41 o                         
  -9   6   2         44.16         45.60         1.90 o                         
  -8   6   2        128.38        137.26         3.09 o                         
  -7   6   2        152.56        165.05         2.53 o                         
  -6   6   2          3.76          1.74         0.58 o                         
  -5   6   2        162.83        164.66         2.33 o                         
  -4   6   2        524.63        561.91         9.23 o                         
  -3   6   2         24.84         22.62         0.85 o                         
  -2   6   2         66.00         73.52         1.49 o                         
  -1   6   2        952.28        945.48        12.04 o                         
   0   6   2          6.57          5.62         0.58 o                         
   1   6   2         17.67         19.55         0.81 o                         
   2   6   2        626.93        670.88         7.09 o                         
   3   6   2        200.95        204.09         2.54 o                         
   4   6   2         26.56         29.05         0.94 o                         
   5   6   2          9.97         11.95         0.95 o                         
   6   6   2        191.65        212.43         3.56 o                         
   7   6   2          0.45         -0.37         0.84 o                         
   8   6   2         71.09         71.67         2.90 o                         
   9   6   2         49.37         60.18         2.35 o                         
  10   6   2          0.28         -2.28         2.28 o                         
  11   6   2          8.95          1.71         2.42 o                         
 -12   7   2          0.16         -0.65         1.57 o                         
 -11   7   2         78.27         89.69         2.77 o                         
 -10   7   2         13.65         12.12         1.30 o                         
  -9   7   2          7.23          5.26         1.07 o                         
  -8   7   2        126.62        133.74         2.40 o                         
  -7   7   2          6.15          8.62         1.28 o                         
  -6   7   2         69.11         66.36         1.64 o                         
  -5   7   2        129.64        132.04         2.12 o                         
  -4   7   2         89.58         95.57         1.62 o                         
  -3   7   2          1.69          0.76         0.53 o                         
  -2   7   2        134.13        140.89         2.21 o                         
  -1   7   2        246.13        217.38         2.87 o                         
   0   7   2        158.51        170.87         2.09 o                         
   1   7   2        189.81        191.26         3.75 o                         
   2   7   2        134.15        114.86         2.57 o                         
   3   7   2         20.50         18.61         1.04 o                         
   4   7   2          5.51          7.49         1.70 o                         
   5   7   2          3.84          2.62         1.02 o                         
   6   7   2         39.02         47.69         1.67 o                         
   7   7   2        248.89        283.11         4.79 o                         
   8   7   2         78.05         80.99         6.49 o                         
   9   7   2        109.56        113.23         6.63 o                         
  10   7   2          0.01         -1.75         1.75 o                         
 -11   8   2         75.68         66.42         3.08 o                         
 -10   8   2         36.11         32.91         3.05 o                         
  -9   8   2         19.15         16.54         1.94 o                         
  -8   8   2         54.23         50.84         1.72 o                         
  -7   8   2         38.44         37.48         1.57 o                         
  -6   8   2        486.13        515.78        12.94 o                         
  -5   8   2         53.12         44.53         2.14 o                         
  -4   8   2          0.82         -0.05         0.61 o                         
  -3   8   2         31.24         27.77         1.32 o                         
  -2   8   2         72.76         69.20         1.53 o                         
  -1   8   2         67.12         52.80         1.36 o                         
   0   8   2        230.37        212.07         3.16 o                         
   1   8   2          7.96          9.83         1.24 o                         
   2   8   2        522.59        555.68        10.49 o                         
   3   8   2          2.52          1.90         0.83 o                         
   4   8   2        817.68        886.39         9.12 o                         
   5   8   2         20.27         19.53         2.26 o                         
   6   8   2        224.18        250.06         4.60 o                         
   7   8   2          1.86          0.79         2.10 o                         
   8   8   2         17.02         16.08         1.77 o                         
   9   8   2          4.44          0.20         1.57 o                         
  10   8   2         46.04         29.26         2.41 o                         
 -11   9   2          8.85          7.66         2.19 o                         
 -10   9   2          0.88         -1.28         1.28 o                         
  -9   9   2         34.64         36.40         4.41 o                         
  -8   9   2          1.43         -0.95         0.95 o                         
  -7   9   2         50.07         52.25         2.27 o                         
  -6   9   2         14.34         15.79         1.88 o                         
  -5   9   2        157.28        165.69         4.25 o                         
  -4   9   2         19.73         19.86         2.27 o                         
  -3   9   2         83.94         86.76         2.75 o                         
  -2   9   2        280.50        282.71         4.16 o                         
  -1   9   2        312.40        353.53         5.39 o                         
   0   9   2        853.57        922.54        14.14 o                         
   1   9   2        139.88        143.63         2.89 o                         
   2   9   2         16.36         18.81         1.53 o                         
   3   9   2        569.66        620.04         7.87 o                         
   4   9   2          0.36         -0.36         0.80 o                         
   5   9   2         44.82         45.64         1.77 o                         
   6   9   2         54.11         54.19         2.47 o                         
   7   9   2         35.65         33.86         2.06 o                         
   8   9   2         24.76         27.06         1.94 o                         
   9   9   2          1.65          0.93         1.49 o                         
 -10  10   2         95.94        102.78         5.07 o                         
  -9  10   2          4.06          3.65         1.21 o                         
  -8  10   2         22.19         22.05         2.90 o                         
  -7  10   2        157.45        177.20         3.75 o                         
  -6  10   2          1.13          0.43         0.93 o                         
  -5  10   2         86.45         84.99         2.89 o                         
  -4  10   2         34.39         43.13         2.56 o                         
  -3  10   2          2.25          0.22         0.78 o                         
  -2  10   2          0.39         -0.72         0.72 o                         
  -1  10   2        304.78        312.65         5.01 o                         
   0  10   2        372.05        384.68         5.66 o                         
   1  10   2         24.02         16.81         1.32 o                         
   2  10   2         11.04         12.13         1.00 o                         
   3  10   2          5.24          1.33         0.71 o                         
   4  10   2          2.65          2.16         0.87 o                         
   5  10   2          4.84          2.86         0.84 o                         
   6  10   2         17.48         13.07         1.21 o                         
   7  10   2         27.27         29.09         1.88 o                         
   8  10   2         28.10         21.72         1.65 o                         
  -9  11   2         11.81          8.67         2.03 o                         
  -8  11   2         69.06         77.29         5.23 o                         
  -7  11   2         46.70         41.28         6.80 o                         
  -6  11   2        139.24        160.86         3.23 o                         
  -5  11   2        240.50        273.78         4.32 o                         
  -4  11   2         28.89         31.42         1.76 o                         
  -3  11   2        277.45        300.40         4.57 o                         
  -2  11   2         22.74         20.42         3.67 o                         
  -1  11   2         11.90          6.75         0.92 o                         
   0  11   2         36.45         26.17         1.67 o                         
   1  11   2          2.53          3.22         0.78 o                         
   2  11   2        327.83        348.37         5.45 o                         
   3  11   2         37.68         33.74         2.47 o                         
   4  11   2        116.77        112.51         3.84 o                         
   5  11   2          0.30         -0.02         1.24 o                         
   7  11   2          8.49          6.33         1.65 o                         
  -7  12   2          6.25          4.77         1.73 o                         
  -6  12   2         46.50         25.65         5.14 o                         
  -5  12   2         11.00          8.39         2.27 o                         
  -4  12   2         31.42         24.38         2.64 o                         
  -3  12   2         21.85         20.35         1.59 o                         
  -2  12   2          1.40          0.57         1.44 o                         
  -1  12   2          7.41          3.87         1.69 o                         
   0  12   2         16.63         15.32         2.02 o                         
   1  12   2          1.41          1.75         0.78 o                         
   2  12   2          3.16          0.51         1.54 o                         
   3  12   2          1.53          1.01         1.06 o                         
   4  12   2          1.22          2.77         1.23 o                         
   5  12   2          4.07          2.61         1.65 o                         
   6  12   2          0.01          0.59         1.81 o                         
  -5  13   2          1.22          0.05         1.39 o                         
  -4  13   2          6.74          2.02         1.38 o                         
  -3  13   2         26.72         12.46         2.44 o                         
  -2  13   2          1.34         -1.31         1.31 o                         
   1  13   2          2.14          2.11         2.72 o                         
   2  13   2          4.72          0.72         1.38 o                         
   3  13   2          1.46          0.48         1.81 o                         
   4  13   2          7.32          5.31         1.48 o                         
  -1  14   2          8.27          3.91         5.28 o                         
   0  14   2          5.20          4.05         3.16 o                         
 -14   1   3          3.62          1.67         1.68 o                         
 -13   1   3         33.04         32.11         2.23 o                         
 -12   1   3        185.51        216.46         7.83 o                         
 -11   1   3         22.08         31.51         1.43 o                         
 -10   1   3        280.75        284.53         3.64 o                         
  -9   1   3        675.43        753.81         7.24 o                         
  -8   1   3        130.95        159.77         4.41 o                         
  -7   1   3        795.38        825.43         7.91 o                         
  -6   1   3       1947.79       2008.04        18.46 o                         
  -5   1   3        605.23        656.44         8.84 o                         
  -4   1   3        132.69        120.75         2.60 o                         
  -3   1   3       1453.19       1328.60        12.37 o                         
  -2   1   3         86.20         65.76         1.11 o                         
  -1   1   3        520.37        429.85         4.06 o                         
   0   1   3       1698.70       1504.65        12.44 o                         
   1   1   3       1229.05       1048.10        11.54 o                         
   2   1   3        938.10        901.95        14.92 o                         
   3   1   3        250.08        217.34         4.29 o                         
   4   1   3         10.71         11.08         0.60 o                         
   5   1   3        968.70        974.12        11.75 o                         
   6   1   3          8.66         11.13         1.07 o                         
   7   1   3        312.50        314.99         3.78 o                         
   8   1   3        453.44        456.29         6.02 o                         
   9   1   3         12.47         11.05         1.06 o                         
  10   1   3         14.32         11.56         1.41 o                         
  11   1   3          0.00         -1.43         1.43 o                         
  12   1   3          1.31         -1.71         3.71 o                         
 -14   2   3         28.00         19.90         2.51 o                         
 -13   2   3          3.39          1.53         1.46 o                         
 -12   2   3        167.60        150.51         3.54 o                         
 -11   2   3         28.13         22.42         1.34 o                         
 -10   2   3        215.90        202.30         2.71 o                         
  -9   2   3        106.52        105.75         1.72 o                         
  -8   2   3        289.88        295.26         3.99 o                         
  -7   2   3        193.88        192.64         2.38 o                         
  -6   2   3          2.78          1.31         0.49 o                         
  -5   2   3        100.16         95.81         1.27 o                         
  -4   2   3        701.82        625.61         5.95 o                         
  -3   2   3        695.63        656.46         8.94 o                         
  -2   2   3        292.17        248.10         2.70 o                         
  -1   2   3       1622.80       1566.92        15.96 o                         
   0   2   3       2646.73       2514.78        20.94 o                         
   1   2   3         93.90         99.61         1.09 o                         
   2   2   3        243.67        239.57         3.17 o                         
   3   2   3         68.11         54.49         0.90 o                         
   4   2   3       2093.34       2126.93        20.30 o                         
   5   2   3          5.01          2.80         0.41 o                         
   6   2   3         34.34         39.01         1.69 o                         
   7   2   3        348.49        352.53         5.65 o                         
   8   2   3          8.69          6.11         0.97 o                         
   9   2   3         48.50         34.73         2.10 o                         
  10   2   3         27.25         22.95         1.69 o                         
  11   2   3          4.87         -0.08         1.58 o                         
  12   2   3          6.30          4.57         5.14 o                         
 -14   3   3          0.15         -1.63         1.63 o                         
 -13   3   3          3.53         -0.87         1.53 o                         
 -12   3   3          9.76          7.95         1.44 o                         
 -11   3   3         29.20         27.22         2.14 o                         
 -10   3   3          4.82          3.39         0.80 o                         
  -9   3   3        164.23        168.64         3.30 o                         
  -8   3   3        113.24        116.20         1.90 o                         
  -7   3   3        198.80        216.41         3.48 o                         
  -6   3   3          9.45         17.18         0.65 o                         
  -5   3   3        249.12        265.69         4.29 o                         
  -4   3   3       1448.77       1501.19        14.35 o                         
  -3   3   3       1130.40       1113.03        18.76 o                         
  -2   3   3        255.96        242.71         3.05 o                         
  -1   3   3       2522.43       2479.35        28.07 o                         
   0   3   3         46.95         54.03         0.74 o                         
   1   3   3        722.23        744.56        11.09 o                         
   2   3   3        525.18        492.11         4.80 o                         
   3   3   3       1874.75       1875.04        21.97 o                         
   4   3   3         36.40         33.28         0.84 o                         
   5   3   3         34.70         32.78         0.91 o                         
   6   3   3        259.16        238.51         2.98 o                         
   7   3   3        225.66        225.82         3.49 o                         
   8   3   3         73.52         71.11         1.85 o                         
   9   3   3          1.20          0.07         1.12 o                         
  10   3   3         33.50         25.11         1.78 o                         
  11   3   3         14.48          9.64         2.60 o                         
 -13   4   3        123.49        162.60         5.80 o                         
 -12   4   3         54.07         60.76         2.45 o                         
 -11   4   3         79.24         66.19         2.84 o                         
 -10   4   3         31.71         31.64         1.62 o                         
  -9   4   3          0.63          1.57         1.15 o                         
  -8   4   3         28.89         31.59         1.08 o                         
  -7   4   3        231.70        234.74         4.20 o                         
  -6   4   3          0.73          1.44         0.47 o                         
  -5   4   3         32.48         33.83         0.87 o                         
  -4   4   3         41.77         39.34         1.36 o                         
  -3   4   3       1089.24       1112.96        10.82 o                         
  -2   4   3        198.52        216.70         2.68 o                         
  -1   4   3        517.26        472.19         4.41 o                         
   0   4   3       1370.72       1505.78        13.81 o                         
   1   4   3       3113.18       3348.98        30.34 o                         
   2   4   3        776.66        818.67         9.81 o                         
   3   4   3         39.41         49.56         0.99 o                         
   4   4   3         20.02         21.93         0.72 o                         
   5   4   3        336.69        319.82         3.80 o                         
   6   4   3        633.94        652.19         7.89 o                         
   7   4   3        175.34        164.36         3.10 o                         
   8   4   3        261.12        256.62         5.77 o                         
   9   4   3          2.53          1.61         1.26 o                         
  10   4   3          2.60          3.41         1.35 o                         
  11   4   3         19.99         13.01         2.23 o                         
 -13   5   3          7.26          1.59         1.56 o                         
 -12   5   3        132.79        131.63         4.45 o                         
 -11   5   3         27.12         17.35         1.38 o                         
 -10   5   3        210.68        216.60         5.44 o                         
  -9   5   3          1.71          1.38         0.78 o                         
  -8   5   3          8.05          8.28         0.87 o                         
  -7   5   3         72.00         69.98         1.85 o                         
  -6   5   3        299.39        311.04         4.29 o                         
  -5   5   3         53.06         55.16         1.23 o                         
  -4   5   3         13.30         14.53         1.18 o                         
  -3   5   3       1698.93       1866.37        20.33 o                         
  -2   5   3         41.87         42.50         0.86 o                         
  -1   5   3          0.15          0.50         0.37 o                         
   0   5   3       1474.22       1542.47        14.84 o                         
   1   5   3         19.50         14.07         0.59 o                         
   2   5   3        801.07        863.85         9.82 o                         
   3   5   3          5.89          5.86         0.58 o                         
   4   5   3          0.36         -0.43         0.43 o                         
   5   5   3         12.94         13.32         0.94 o                         
   6   5   3        258.43        270.71         5.36 o                         
   7   5   3        365.37        384.75         7.58 o                         
   8   5   3          1.34         -1.28         1.28 o                         
   9   5   3          0.07         -1.15         1.15 o                         
  10   5   3          9.00          4.42         1.52 o                         
  11   5   3          2.85         -1.64         1.75 o                         
 -13   6   3        142.87        141.54         7.79 o                         
 -12   6   3         71.42         73.31         2.58 o                         
 -11   6   3        113.63        114.04         3.52 o                         
 -10   6   3          2.44          1.70         0.96 o                         
  -9   6   3        484.90        536.58         6.59 o                         
  -8   6   3          0.64          0.22         0.66 o                         
  -7   6   3        360.25        370.26         4.50 o                         
  -6   6   3        259.32        276.45         3.49 o                         
  -5   6   3          8.29         13.87         1.23 o                         
  -4   6   3        410.17        447.69         4.98 o                         
  -3   6   3        310.18        345.85         5.69 o                         
  -2   6   3        259.91        270.96         2.97 o                         
  -1   6   3          0.02         -0.37         0.37 o                         
   0   6   3        117.99        115.12         1.63 o                         
   1   6   3         19.45         18.37         0.96 o                         
   2   6   3         40.85         42.50         0.95 o                         
   3   6   3         13.06         12.70         0.78 o                         
   4   6   3         55.42         47.46         1.17 o                         
   5   6   3          0.03         -0.64         0.64 o                         
   6   6   3         25.82         27.31         1.44 o                         
   7   6   3         45.99         40.43         1.90 o                         
   8   6   3          0.03         -1.06         1.06 o                         
   9   6   3          5.32          3.64         1.41 o                         
  10   6   3         51.69         41.58         4.60 o                         
 -12   7   3        131.09        139.05         4.02 o                         
 -11   7   3          3.16          1.53         1.44 o                         
 -10   7   3         32.75         29.34         3.03 o                         
  -9   7   3        154.09        159.25         2.70 o                         
  -8   7   3          9.39          6.48         1.15 o                         
  -7   7   3         66.54         68.02         1.67 o                         
  -6   7   3         13.79          7.96         0.81 o                         
  -5   7   3          4.02          4.24         0.63 o                         
  -4   7   3          4.09          3.76         0.53 o                         
  -3   7   3          0.14         -0.36         0.45 o                         
  -2   7   3         15.93         15.48         0.81 o                         
  -1   7   3          7.75          6.50         0.60 o                         
   0   7   3        144.55        133.86         3.96 o                         
   1   7   3        123.75        106.93         1.71 o                         
   2   7   3         63.91         59.89         2.40 o                         
   3   7   3        276.08        296.77         4.07 o                         
   4   7   3         40.47         47.59         1.73 o                         
   5   7   3        116.26        117.37         2.40 o                         
   6   7   3        112.04        117.52         2.42 o                         
   7   7   3          4.19          5.17         1.09 o                         
   8   7   3         50.74         47.33         4.53 o                         
   9   7   3         77.87         77.10         5.72 o                         
  10   7   3          5.65          1.03         5.28 o                         
 -11   8   3         58.00         54.90         4.27 o                         
 -10   8   3          4.95          3.56         1.03 o                         
  -9   8   3         26.35         24.57         1.30 o                         
  -8   8   3         56.09         59.98         1.73 o                         
  -7   8   3         39.66         35.94         1.48 o                         
  -6   8   3         34.43         37.52         1.45 o                         
  -5   8   3        213.13        208.83         3.28 o                         
  -4   8   3         45.79         39.48         1.29 o                         
  -3   8   3        138.13        147.25         2.20 o                         
  -2   8   3          2.55          3.40         0.63 o                         
  -1   8   3        351.35        331.94         4.64 o                         
   0   8   3         80.94         65.82         1.94 o                         
   1   8   3        231.21        237.26         3.15 o                         
   2   8   3          2.14         -0.24         0.80 o                         
   3   8   3        161.55        175.92         5.12 o                         
   4   8   3        293.60        322.49         4.93 o                         
   5   8   3         21.74         24.90         2.48 o                         
   6   8   3         19.98         22.97         2.45 o                         
   7   8   3         99.00        101.96         2.62 o                         
   8   8   3          7.21          5.29         1.61 o                         
   9   8   3         98.83         97.83         8.05 o                         
 -11   9   3         41.84         34.69         5.52 o                         
 -10   9   3          1.39          1.14         1.19 o                         
  -9   9   3         37.38         33.55         4.24 o                         
  -8   9   3          0.00         -1.03         1.03 o                         
  -7   9   3        239.46        252.37         4.08 o                         
  -6   9   3         24.21         24.62         4.04 o                         
  -5   9   3        536.55        557.64         7.45 o                         
  -4   9   3         12.77          9.23         0.93 o                         
  -3   9   3         72.91         82.30         3.05 o                         
  -2   9   3        638.23        634.34        16.60 o                         
  -1   9   3        156.31        172.23         3.27 o                         
   0   9   3       1625.54       1792.82        20.02 o                         
   1   9   3          9.34          8.07         2.10 o                         
   2   9   3        267.21        289.59         4.17 o                         
   3   9   3         22.42         22.60         1.14 o                         
   4   9   3         70.10         63.93         1.69 o                         
   5   9   3          0.00         -0.69         0.95 o                         
   6   9   3         11.58         10.87         1.75 o                         
   7   9   3          9.61          8.57         1.54 o                         
   8   9   3        183.25        213.22         4.78 o                         
   9   9   3          0.25         -5.43         5.43 o                         
 -10  10   3         25.50         24.96         4.65 o                         
  -9  10   3          1.60         -1.77         1.77 o                         
  -8  10   3          0.07          0.05         1.16 o                         
  -7  10   3          7.84          6.77         1.01 o                         
  -6  10   3          6.58          4.36         0.96 o                         
  -5  10   3        180.24        194.09         3.75 o                         
  -4  10   3         90.65         91.87         2.00 o                         
  -3  10   3        531.10        546.26         8.66 o                         
  -2  10   3         70.38         71.71         2.23 o                         
  -1  10   3         71.03         57.63         1.94 o                         
   0  10   3        117.57        106.58         2.30 o                         
   1  10   3         40.15         27.78         3.13 o                         
   2  10   3         39.91         36.90         1.80 o                         
   3  10   3          0.32          0.01         0.81 o                         
   4  10   3          6.07          7.48         2.17 o                         
   5  10   3         67.75         72.02         2.51 o                         
   6  10   3          0.02         -1.17         1.17 o                         
   7  10   3          3.06          1.54         1.57 o                         
   8  10   3          5.56          4.67         1.97 o                         
  -9  11   3         15.50          8.67         1.76 o                         
  -8  11   3         10.73          8.62         1.66 o                         
  -7  11   3          0.27          2.24         0.99 o                         
  -6  11   3         33.89         29.03         3.47 o                         
  -5  11   3         24.95         23.33         1.64 o                         
  -4  11   3        295.96        325.75         5.87 o                         
  -3  11   3          2.98          2.51         1.04 o                         
  -2  11   3         26.75         18.91         2.20 o                         
  -1  11   3         96.41        106.92         3.26 o                         
   0  11   3         56.65         62.67         2.26 o                         
   1  11   3        115.00        115.90         2.69 o                         
   2  11   3          0.94          1.14         0.82 o                         
   3  11   3          1.49          0.83         0.92 o                         
   4  11   3          2.12          3.09         1.67 o                         
   5  11   3          7.90          8.22         1.22 o                         
   6  11   3         11.87         10.26         1.73 o                         
   7  11   3          3.55          0.57         5.71 o                         
  -7  12   3         36.54         19.10         5.38 o                         
  -6  12   3        109.94        131.19         3.68 o                         
  -5  12   3        481.39        571.04        16.86 o                         
  -4  12   3          4.41          2.20         1.42 o                         
  -3  12   3        267.80        302.86         8.57 o                         
  -2  12   3          3.85          1.81         1.51 o                         
  -1  12   3          0.01         -0.09         1.24 o                         
   0  12   3         69.78         68.50         2.70 o                         
   1  12   3         29.56         23.67         3.02 o                         
   2  12   3         30.48         16.67         3.05 o                         
   3  12   3          0.02          3.70         3.50 o                         
   4  12   3          1.35         -1.59         1.59 o                         
   5  12   3          6.37          5.40         2.29 o                         
  -5  13   3          1.14         -2.43         2.43 o                         
  -4  13   3         53.00         65.91         3.62 o                         
  -3  13   3         11.40          7.33         1.68 o                         
  -2  13   3         42.63         54.39         4.90 o                         
  -1  13   3          0.12         -1.31         1.31 o                         
   0  13   3         18.99          9.37         1.65 o                         
   1  13   3         77.40         79.84         3.40 o                         
   2  13   3          0.38         -1.34         1.34 o                         
   3  13   3          4.09         -2.88         2.88 o                         
 -14   0   4         28.61         69.11         5.43 o                         
 -13   0   4        137.18        161.38        12.56 o                         
 -12   0   4        340.37        352.68        12.14 o                         
 -11   0   4        265.66        291.37         6.00 o                         
 -10   0   4        345.80        304.59        10.42 o                         
  -9   0   4        988.92       1064.26        14.51 o                         
  -8   0   4        419.86        401.39         6.55 o                         
  -7   0   4       1105.71       1207.45        17.33 o                         
  -6   0   4       3244.15       3279.61        42.03 o                         
  -5   0   4          7.30          9.79         0.57 o                         
  -4   0   4        139.80        120.12         3.86 o                         
  -3   0   4        113.15         74.99         1.25 o                         
  -2   0   4        106.83        113.37         2.19 o                         
  -1   0   4        629.41        527.01        10.99 o                         
   0   0   4        724.29        659.90         9.40 o                         
   1   0   4         70.35         57.16         2.14 o                         
   2   0   4        145.43        118.16         2.38 o                         
   3   0   4         87.58         85.15         1.78 o                         
   4   0   4        130.25        118.94         6.00 o                         
   5   0   4        150.81        135.95         2.92 o                         
   6   0   4        140.01        138.15         2.81 o                         
   7   0   4        225.38        223.37         4.87 o                         
   8   0   4        137.64        142.66         3.54 o                         
   9   0   4         77.94         80.29         2.85 o                         
  10   0   4         57.66         54.93         3.18 o                         
  11   0   4         77.79         72.48         7.14 o                         
 -14   1   4          0.03         -1.49         1.49 o                         
 -13   1   4         36.45         32.82         2.93 o                         
 -12   1   4        197.07        212.87         3.22 o                         
 -11   1   4         65.40         71.87         1.78 o                         
 -10   1   4        569.88        650.99         9.48 o                         
  -9   1   4         48.49         49.57         1.26 o                         
  -8   1   4        609.63        659.07         6.55 o                         
  -7   1   4         37.19         40.77         1.61 o                         
  -6   1   4          0.11         -0.32         0.32 o                         
  -5   1   4        649.54        643.20         6.34 o                         
  -4   1   4         26.63         15.52         0.51 o                         
  -3   1   4          1.68          1.77         0.22 o                         
  -2   1   4        139.08        115.38         1.27 o                         
  -1   1   4       5573.85       5460.63        52.38 o                         
   0   1   4          1.99          2.58         0.29 o                         
   1   1   4        392.42        391.35         9.81 o                         
   2   1   4       1392.34       1410.39        16.97 o                         
   3   1   4        777.94        784.07        10.88 o                         
   4   1   4        153.20        153.55         3.09 o                         
   5   1   4         51.92         36.22         1.30 o                         
   6   1   4         84.62         82.86         1.59 o                         
   7   1   4        125.01        127.42         4.74 o                         
   8   1   4          3.63          1.19         0.99 o                         
   9   1   4         60.22         57.04         2.29 o                         
  10   1   4          0.22         -1.29         1.29 o                         
  11   1   4         38.92         28.83         2.89 o                         
 -14   2   4         36.97         32.27         3.79 o                         
 -13   2   4        139.25        147.53         5.98 o                         
 -12   2   4         75.66         62.15         1.89 o                         
 -11   2   4        236.75        237.09         3.50 o                         
 -10   2   4        790.14        806.59         8.72 o                         
  -9   2   4          4.58          2.50         0.56 o                         
  -8   2   4        602.70        617.21         6.64 o                         
  -7   2   4         80.50         73.60         1.65 o                         
  -6   2   4       1070.94       1178.32        12.72 o                         
  -5   2   4        548.96        539.33         5.27 o                         
  -4   2   4          1.40          3.10         0.44 o                         
  -3   2   4         92.27         91.11         1.24 o                         
  -2   2   4        962.17        883.80         8.24 o                         
  -1   2   4         35.94         21.48         0.45 o                         
   0   2   4        475.95        417.67         8.41 o                         
   1   2   4        124.11        112.15         2.47 o                         
   2   2   4         15.82         19.39         0.65 o                         
   3   2   4         63.17         60.64         1.72 o                         
   4   2   4         92.24         88.51         1.56 o                         
   5   2   4         61.71         50.43         1.12 o                         
   6   2   4         57.17         56.37         1.37 o                         
   7   2   4        104.45        103.68         2.12 o                         
   8   2   4          3.34          0.58         0.96 o                         
   9   2   4        118.79        115.38         3.87 o                         
  10   2   4         22.67         17.74         1.65 o                         
  11   2   4          8.65          4.08         1.69 o                         
 -14   3   4         65.84         56.88         5.48 o                         
 -13   3   4         26.08         19.62         1.57 o                         
 -12   3   4         70.77         74.05         2.60 o                         
 -11   3   4        215.03        220.11         3.40 o                         
 -10   3   4          3.33          5.00         0.88 o                         
  -9   3   4        365.53        385.53         4.46 o                         
  -8   3   4        123.39        116.28         2.51 o                         
  -7   3   4         12.77         13.16         1.24 o                         
  -6   3   4         18.18         19.17         1.20 o                         
  -5   3   4         26.21         23.50         0.76 o                         
  -4   3   4         83.78         79.44         1.40 o                         
  -3   3   4         53.47         51.05         1.21 o                         
  -2   3   4         72.10         54.63         0.89 o                         
  -1   3   4        100.38         98.48         1.98 o                         
   0   3   4        115.93        116.66         1.30 o                         
   1   3   4       6793.65       7111.70        58.04 o                         
   2   3   4       2033.34       2383.52        21.09 o                         
   3   3   4        285.30        321.48         3.85 o                         
   4   3   4          0.41         -0.10         0.43 o                         
   5   3   4        307.58        330.92         3.94 o                         
   6   3   4        455.64        458.54         6.14 o                         
   7   3   4        228.08        247.11         4.57 o                         
   8   3   4        403.60        448.31         6.51 o                         
   9   3   4         16.98         16.38         2.50 o                         
  10   3   4          0.01         -1.37         1.37 o                         
  11   3   4          1.82         -1.62         1.62 o                         
 -14   4   4          3.29          2.49         3.06 o                         
 -13   4   4          0.02         -1.39         1.39 o                         
 -12   4   4          5.33          4.44         1.10 o                         
 -11   4   4          2.49          3.28         0.93 o                         
 -10   4   4         19.95         21.21         1.15 o                         
  -9   4   4        324.49        349.36         4.62 o                         
  -8   4   4        351.37        381.05         4.18 o                         
  -7   4   4          5.93          9.09         0.69 o                         
  -6   4   4        764.04        857.44         8.30 o                         
  -5   4   4        762.45        763.61         7.96 o                         
  -4   4   4        230.11        252.48         3.38 o                         
  -3   4   4         54.00         48.05         1.36 o                         
  -2   4   4        826.02        851.67         7.50 o                         
  -1   4   4        946.18       1078.65        12.61 o                         
   0   4   4        705.31        709.69         7.05 o                         
   1   4   4       1441.16       1518.02        20.61 o                         
   2   4   4        582.45        578.05         5.28 o                         
   3   4   4         56.28         55.77         1.09 o                         
   4   4   4         68.03         67.47         2.00 o                         
   5   4   4        268.79        246.21         3.34 o                         
   6   4   4         22.20         24.68         1.49 o                         
   7   4   4        127.64        137.22         2.82 o                         
   8   4   4         19.12         12.95         1.26 o                         
   9   4   4         30.30         27.54         2.05 o                         
  10   4   4         34.44         34.60         3.17 o                         
  11   4   4          5.62         -2.00         3.43 o                         
 -13   5   4          2.14         -1.76         1.76 o                         
 -12   5   4        102.55        129.24         3.13 o                         
 -11   5   4          7.53          7.30         1.09 o                         
 -10   5   4         25.34         28.16         1.57 o                         
  -9   5   4        120.98        121.91         2.80 o                         
  -8   5   4        438.91        444.27         5.19 o                         
  -7   5   4        384.07        393.16         6.27 o                         
  -6   5   4        262.79        267.91         5.23 o                         
  -5   5   4       1024.80       1083.19        18.30 o                         
  -4   5   4         55.99         42.97         0.93 o                         
  -3   5   4        530.54        546.75         6.35 o                         
  -2   5   4          0.07          1.08         0.39 o                         
  -1   5   4          0.05          1.00         0.33 o                         
   0   5   4        560.21        503.31         4.84 o                         
   1   5   4        350.56        384.29         3.90 o                         
   2   5   4        442.05        484.47         4.94 o                         
   3   5   4          1.73          0.98         0.49 o                         
   4   5   4         64.03         60.13         1.39 o                         
   5   5   4         26.96         24.75         1.16 o                         
   6   5   4         14.17         12.54         2.02 o                         
   7   5   4        127.44        136.30         6.31 o                         
   8   5   4         74.28         73.46         2.39 o                         
   9   5   4         37.48         29.58         2.05 o                         
  10   5   4         27.08         22.63         2.98 o                         
 -13   6   4          2.33         -2.07         2.07 o                         
 -12   6   4         15.83         16.67         2.14 o                         
 -11   6   4          7.36          4.71         1.29 o                         
 -10   6   4         32.60         31.92         2.64 o                         
  -9   6   4         62.07         60.08         1.71 o                         
  -8   6   4         12.44         13.02         1.02 o                         
  -7   6   4          3.73          4.09         0.71 o                         
  -6   6   4          7.74          9.50         1.15 o                         
  -5   6   4         95.32         82.66         1.51 o                         
  -4   6   4          3.06          5.59         0.70 o                         
  -3   6   4        119.85        126.45         1.70 o                         
  -2   6   4        382.68        365.45         3.74 o                         
  -1   6   4         30.88         36.69         0.74 o                         
   0   6   4         49.84         41.22         0.92 o                         
   1   6   4        224.63        207.16         3.39 o                         
   2   6   4        194.40        186.51         2.30 o                         
   3   6   4        286.15        283.88         3.72 o                         
   4   6   4         24.04         20.07         1.09 o                         
   5   6   4         38.35         42.16         1.45 o                         
   6   6   4         27.46         32.00         4.18 o                         
   7   6   4         30.60         36.89         1.90 o                         
   8   6   4          0.57         -1.23         1.23 o                         
   9   6   4          1.36          0.11         1.33 o                         
  10   6   4          1.23         -1.60         1.71 o                         
 -12   7   4          0.36         -1.60         1.60 o                         
 -11   7   4         37.73         30.11         3.29 o                         
 -10   7   4          6.14          4.63         2.02 o                         
  -9   7   4         17.44         14.72         1.28 o                         
  -8   7   4        199.28        199.77         3.31 o                         
  -7   7   4         11.80         11.89         0.89 o                         
  -6   7   4          1.48         -0.29         0.57 o                         
  -5   7   4         14.40         16.96         1.48 o                         
  -4   7   4        230.10        239.08         4.04 o                         
  -3   7   4         15.73         13.92         0.82 o                         
  -2   7   4         45.13         44.64         1.10 o                         
  -1   7   4         73.57         67.82         2.43 o                         
   0   7   4         98.81         87.20         1.61 o                         
   1   7   4         73.24         67.34         1.33 o                         
   2   7   4        285.36        278.26         4.13 o                         
   3   7   4         28.31         34.22         1.18 o                         
   4   7   4          6.24          4.12         1.01 o                         
   5   7   4        564.64        630.61         7.83 o                         
   6   7   4         14.04         12.67         1.38 o                         
   7   7   4        179.38        203.12         4.01 o                         
   8   7   4         57.85         64.35         2.93 o                         
   9   7   4         47.80         37.85         5.89 o                         
 -12   8   4          0.51         -0.39         1.55 o                         
 -11   8   4          6.85          3.73         1.49 o                         
 -10   8   4          9.27         10.10         2.02 o                         
  -9   8   4          2.13          2.50         0.98 o                         
  -8   8   4         41.83         39.52         2.76 o                         
  -7   8   4         34.06         32.99         2.76 o                         
  -6   8   4          2.16          3.34         1.28 o                         
  -5   8   4         54.72         44.73         1.74 o                         
  -4   8   4         15.42         13.90         1.20 o                         
  -3   8   4        441.02        457.82         5.54 o                         
  -2   8   4        141.38        135.73         2.02 o                         
  -1   8   4         19.17         15.12         1.40 o                         
   0   8   4        252.34        245.15         5.65 o                         
   1   8   4         16.81         16.83         1.27 o                         
   2   8   4        293.45        295.78         3.93 o                         
   3   8   4          6.12          4.97         0.79 o                         
   4   8   4        170.29        179.84         3.50 o                         
   5   8   4          5.00          5.95         1.13 o                         
   6   8   4         15.19         12.91         1.27 o                         
   7   8   4         20.51         22.19         3.45 o                         
   8   8   4        144.11        144.91         8.11 o                         
   9   8   4         21.25         17.62         3.61 o                         
 -11   9   4          3.15          1.12         3.01 o                         
 -10   9   4          0.04         -1.20         1.20 o                         
  -9   9   4         39.65         38.98         4.58 o                         
  -8   9   4         64.88         74.95         2.35 o                         
  -7   9   4        104.69        121.38         3.38 o                         
  -6   9   4        136.76         70.82         7.14 o                         
  -5   9   4         69.60         90.15         2.30 o                         
  -4   9   4        355.37        392.42         5.07 o                         
  -3   9   4        425.14        466.26         6.08 o                         
  -2   9   4         59.86         52.76         2.21 o                         
  -1   9   4        687.58        757.50         8.78 o                         
   0   9   4          2.95          2.40         0.71 o                         
   1   9   4         16.07         16.16         1.17 o                         
   2   9   4        516.78        566.85        14.94 o                         
   3   9   4         34.92         35.39         2.01 o                         
   4   9   4          4.33          8.51         2.21 o                         
   5   9   4         12.71         13.75         1.32 o                         
   6   9   4          2.87          0.18         1.12 o                         
   7   9   4         47.11         50.43         2.52 o                         
   8   9   4          6.77          3.77         2.34 o                         
 -10  10   4         22.55         21.31         2.56 o                         
  -9  10   4         26.02         24.56         3.63 o                         
  -8  10   4         35.98         36.92         4.16 o                         
  -7  10   4         44.14         38.14         5.28 o                         
  -6  10   4        460.52        477.74         8.44 o                         
  -5  10   4        262.36        297.02         4.47 o                         
  -4  10   4        537.35        574.14         7.41 o                         
  -3  10   4          2.49          0.45         0.97 o                         
  -2  10   4          8.61          5.25         1.03 o                         
  -1  10   4        400.91        422.97         6.10 o                         
   0  10   4          0.67          0.82         0.90 o                         
   1  10   4        188.66        182.88         5.55 o                         
   2  10   4          3.44          2.06         0.65 o                         
   3  10   4          0.83          0.81         0.81 o                         
   4  10   4         13.17         12.17         1.32 o                         
   5  10   4         23.08         21.42         2.56 o                         
   6  10   4         83.98         96.80         3.16 o                         
   7  10   4         74.92         89.11         4.91 o                         
  -9  11   4         46.36         33.46         2.74 o                         
  -8  11   4          4.42         -0.43         2.14 o                         
  -7  11   4         89.15        104.34         4.11 o                         
  -6  11   4          5.11          5.15         1.21 o                         
  -5  11   4        182.53        215.27         5.23 o                         
  -4  11   4        106.49        110.73         3.50 o                         
  -3  11   4         10.17         11.16         2.32 o                         
  -2  11   4         51.40         47.20         1.86 o                         
  -1  11   4         67.75         62.30         2.09 o                         
   0  11   4         37.18         44.10         2.11 o                         
   1  11   4         10.93          8.59         1.21 o                         
   2  11   4          0.79         -0.96         0.96 o                         
   3  11   4          0.00         -1.18         1.18 o                         
   4  11   4         44.34         50.63         2.78 o                         
   5  11   4          6.24          3.85         1.51 o                         
   6  11   4         80.98         81.56         3.46 o                         
  -8  12   4          5.86         -2.28         3.71 o                         
  -7  12   4          6.92          0.47         1.94 o                         
  -6  12   4          0.22         -1.28         1.28 o                         
  -5  12   4         25.19         24.36         4.25 o                         
  -4  12   4         52.56         56.48         2.68 o                         
  -3  12   4          1.42          0.95         1.08 o                         
  -2  12   4          1.39         -1.32         1.32 o                         
  -1  12   4          4.52          1.51         1.13 o                         
   0  12   4          5.75          3.71         1.02 o                         
   1  12   4          0.12         -1.44         1.44 o                         
   2  12   4          0.17         -0.43         3.06 o                         
   3  12   4          3.83          0.29         1.43 o                         
   4  12   4         16.77         12.44         1.99 o                         
  -5  13   4         16.51         13.28         2.31 o                         
  -4  13   4         30.33         16.75         1.94 o                         
  -3  13   4          3.55          1.47         1.94 o                         
  -2  13   4         10.24          4.39         1.65 o                         
  -1  13   4         13.72          7.09         1.40 o                         
   0  13   4          5.75          1.38         1.57 o                         
   1  13   4          6.00          1.17         1.38 o                         
   2  13   4         12.29          4.05         1.69 o                         
 -14   1   5         11.34          4.27         1.38 o                         
 -13   1   5        374.16        441.48        12.90 o                         
 -12   1   5         56.05         59.87         1.84 o                         
 -11   1   5         18.32         29.53         1.49 o                         
 -10   1   5         15.81         19.25         2.02 o                         
  -9   1   5        136.96        131.31         2.14 o                         
  -8   1   5        218.31        209.83         5.38 o                         
  -7   1   5        282.42        288.79         3.43 o                         
  -6   1   5        211.26        173.37         2.97 o                         
  -5   1   5         86.36         80.01         1.29 o                         
  -4   1   5         41.77         51.42         0.95 o                         
  -3   1   5          0.20          0.39         0.22 o                         
  -2   1   5       1238.91       1158.15        11.21 o                         
  -1   1   5        242.55        230.99         2.63 o                         
   0   1   5       1775.76       1762.47        18.42 o                         
   1   1   5       1310.99       1273.56        13.56 o                         
   2   1   5         59.67         48.50         1.28 o                         
   3   1   5        555.42        620.95        12.04 o                         
   4   1   5          0.88          0.37         0.48 o                         
   5   1   5          0.21          1.37         1.01 o                         
   6   1   5         16.58         16.84         0.98 o                         
   7   1   5        226.79        226.40         4.18 o                         
   8   1   5        116.45        122.10         2.60 o                         
   9   1   5          3.05         -0.97         1.08 o                         
  10   1   5         73.71         72.32         4.45 o                         
 -14   2   5        102.92        107.76         5.89 o                         
 -13   2   5         12.57          8.85         1.17 o                         
 -12   2   5        149.57        144.86         3.90 o                         
 -11   2   5         21.63         16.91         1.57 o                         
 -10   2   5        275.02        295.78         4.19 o                         
  -9   2   5        110.89         86.62         1.82 o                         
  -8   2   5        132.84        129.53         2.08 o                         
  -7   2   5         16.74         14.61         0.82 o                         
  -6   2   5        106.22         88.77         2.10 o                         
  -5   2   5       1094.49       1052.23         9.53 o                         
  -4   2   5        537.98        502.44         4.95 o                         
  -3   2   5       1118.81       1085.14        10.07 o                         
  -2   2   5       1148.19       1117.62        12.79 o                         
  -1   2   5       1391.22       1507.64        19.04 o                         
   0   2   5         96.99         91.83         1.74 o                         
   1   2   5        173.23        167.43         2.01 o                         
   2   2   5        101.35        101.38         1.43 o                         
   3   2   5         57.14         48.89         1.05 o                         
   4   2   5        116.28        122.96         3.30 o                         
   5   2   5          7.63          4.03         0.69 o                         
   6   2   5         45.46         43.89         2.58 o                         
   7   2   5        368.86        406.75        11.63 o                         
   8   2   5         17.59         15.48         1.53 o                         
   9   2   5        197.46        199.02        12.65 o                         
  10   2   5          0.27         -1.54         1.54 o                         
 -14   3   5         19.21         15.86         1.94 o                         
 -13   3   5         15.15          9.59         1.23 o                         
 -12   3   5         11.41          6.15         1.09 o                         
 -11   3   5         72.53         89.26         2.68 o                         
 -10   3   5        256.38        292.36         6.43 o                         
  -9   3   5         11.92         12.85         0.90 o                         
  -8   3   5          0.13         -0.54         0.54 o                         
  -7   3   5        163.88        166.88         2.22 o                         
  -6   3   5         75.82         80.25         1.56 o                         
  -5   3   5        422.37        468.13         4.90 o                         
  -4   3   5         96.11         83.89         1.24 o                         
  -3   3   5        519.01        532.19         5.04 o                         
  -2   3   5         71.88         78.16         1.06 o                         
  -1   3   5       1591.56       1618.50        18.04 o                         
   0   3   5         75.48         67.77         0.92 o                         
   1   3   5        148.19        176.98         1.94 o                         
   2   3   5          6.39          2.09         0.40 o                         
   3   3   5        282.94        290.43         4.24 o                         
   4   3   5          5.08          6.83         0.66 o                         
   5   3   5          2.00         -0.23         0.56 o                         
   6   3   5        131.88        125.49         2.40 o                         
   7   3   5        123.15        122.36         2.78 o                         
   8   3   5         22.18         22.00         1.76 o                         
   9   3   5         15.61          8.82         1.69 o                         
  10   3   5         11.08          6.60         1.66 o                         
 -14   4   5          0.01         -1.55         1.92 o                         
 -13   4   5         23.30         20.10         1.71 o                         
 -12   4   5          6.93          4.00         1.08 o                         
 -11   4   5          6.73          5.50         0.82 o                         
 -10   4   5         68.91         64.65         2.08 o                         
  -9   4   5        221.29        201.51         3.15 o                         
  -8   4   5         14.38         10.30         1.24 o                         
  -7   4   5         16.25         19.09         1.99 o                         
  -6   4   5         68.41         72.96         1.21 o                         
  -5   4   5        877.34        946.02         8.72 o                         
  -4   4   5        130.12        103.27         1.49 o                         
  -3   4   5        236.96        220.21         2.35 o                         
  -2   4   5         43.94         51.49         0.93 o                         
  -1   4   5        330.95        373.01         5.56 o                         
   0   4   5       2581.06       2735.78        21.97 o                         
   1   4   5        671.85        659.72         6.03 o                         
   2   4   5        661.61        720.33         6.56 o                         
   3   4   5        145.48        131.62         2.19 o                         
   4   4   5          0.05          0.08         0.54 o                         
   5   4   5         26.46         32.37         2.35 o                         
   6   4   5         55.85         61.58         2.72 o                         
   7   4   5         99.10        111.07         2.49 o                         
   8   4   5          5.50          5.74         1.18 o                         
   9   4   5         20.32         19.80         1.87 o                         
  10   4   5          2.98         -0.18         1.72 o                         
 -13   5   5          8.03          6.01         1.55 o                         
 -12   5   5         56.74         39.27         2.10 o                         
 -11   5   5         47.64         46.60         2.08 o                         
 -10   5   5        282.78        292.00         5.07 o                         
  -9   5   5          1.00          1.74         0.67 o                         
  -8   5   5        270.38        280.21         6.53 o                         
  -7   5   5        116.92        119.36         2.03 o                         
  -6   5   5         60.86         55.39         1.32 o                         
  -5   5   5         15.83         21.29         0.74 o                         
  -4   5   5         44.00         40.88         1.06 o                         
  -3   5   5         46.77         67.22         1.90 o                         
  -2   5   5         12.88         16.43         0.58 o                         
  -1   5   5          6.84         10.58         0.57 o                         
   0   5   5        692.01        717.47         6.37 o                         
   1   5   5         85.82         77.04         1.21 o                         
   2   5   5        487.97        547.39         7.21 o                         
   3   5   5         28.95         32.15         1.28 o                         
   4   5   5         20.69         19.04         0.89 o                         
   5   5   5        129.33        127.35         2.65 o                         
   6   5   5         25.81         23.70         1.45 o                         
   7   5   5         18.10         15.87         1.94 o                         
   8   5   5         13.19          9.56         1.44 o                         
   9   5   5          6.61          1.94         1.56 o                         
  10   5   5          4.56          1.71         3.43 o                         
 -13   6   5        121.65        164.94        11.38 o                         
 -12   6   5          0.44         -0.95         1.29 o                         
 -11   6   5          1.71          0.16         1.13 o                         
 -10   6   5         41.80         38.02         2.23 o                         
  -9   6   5        210.44        228.18         3.78 o                         
  -8   6   5        106.30        107.93         2.40 o                         
  -7   6   5         63.52         57.41         1.77 o                         
  -6   6   5         85.73         90.15         1.96 o                         
  -5   6   5         29.84         28.89         0.95 o                         
  -4   6   5        194.15        228.48         2.75 o                         
  -3   6   5         70.19         63.30         1.17 o                         
  -2   6   5         33.03         31.70         0.78 o                         
  -1   6   5         66.59         55.73         1.27 o                         
   0   6   5       1341.89       1414.39        12.86 o                         
   1   6   5        179.37        190.10         2.13 o                         
   2   6   5         43.49         47.46         1.03 o                         
   3   6   5         79.26         83.76         2.43 o                         
   4   6   5          1.08         -0.70         0.70 o                         
   5   6   5         50.30         38.42         1.69 o                         
   6   6   5          0.43          0.01         1.03 o                         
   7   6   5        223.81        247.51        13.68 o                         
   8   6   5          5.33          5.12         1.53 o                         
   9   6   5         14.05          6.89         1.69 o                         
 -12   7   5         25.94         23.98         4.41 o                         
 -11   7   5         32.30         24.20         3.03 o                         
 -10   7   5          5.90          3.22         1.03 o                         
  -9   7   5         73.93         71.26         2.68 o                         
  -8   7   5          8.38          5.85         0.96 o                         
  -7   7   5          7.32          4.35         0.82 o                         
  -6   7   5         82.13         91.16         2.93 o                         
  -5   7   5          5.63          3.93         0.93 o                         
  -4   7   5         61.02         57.39         1.53 o                         
  -3   7   5         13.67         18.49         1.21 o                         
  -2   7   5          3.61          3.75         0.60 o                         
  -1   7   5        279.93        278.96         3.35 o                         
   0   7   5         82.95         72.12         1.90 o                         
   1   7   5          0.32          1.87         0.65 o                         
   2   7   5       1168.51       1228.32        17.19 o                         
   3   7   5        132.97        127.84         2.32 o                         
   4   7   5        758.87        771.46        10.48 o                         
   5   7   5         72.21         78.17         2.25 o                         
   6   7   5         93.78         88.70         2.85 o                         
   7   7   5        232.37        232.37         4.71 o                         
   8   7   5         15.30         13.87         3.79 o                         
   9   7   5         49.73         35.71         2.48 o                         
 -12   8   5         58.53         38.82         3.41 o                         
 -11   8   5          1.76         -0.70         1.57 o                         
 -10   8   5         49.08         51.43         4.37 o                         
  -9   8   5        332.26        372.47         5.68 o                         
  -8   8   5         32.55         32.58         3.67 o                         
  -7   8   5          5.09          0.45         0.95 o                         
  -6   8   5          3.79          3.17         0.84 o                         
  -5   8   5          4.17          0.42         0.66 o                         
  -4   8   5         82.12         77.73         1.77 o                         
  -3   8   5          0.74          1.86         0.76 o                         
  -2   8   5        144.77        136.63         2.36 o                         
  -1   8   5        424.54        449.13         4.93 o                         
   0   8   5         19.98         17.96         0.99 o                         
   1   8   5         46.72         37.64         2.39 o                         
   2   8   5        192.60        220.23         3.65 o                         
   3   8   5        204.00        200.21         3.27 o                         
   4   8   5         50.03         51.03         2.60 o                         
   5   8   5        312.68        338.76        14.66 o                         
   6   8   5         61.46         65.34         2.81 o                         
   7   8   5        186.70        205.11        14.26 o                         
   8   8   5         50.03         50.00         6.86 o                         
 -11   9   5         26.36         14.24         1.69 o                         
 -10   9   5          3.12         -0.23         1.77 o                         
  -9   9   5        134.29        150.60         4.41 o                         
  -8   9   5          1.28         -0.04         0.99 o                         
  -7   9   5        332.33        367.15         7.44 o                         
  -6   9   5        581.41        618.28        10.75 o                         
  -5   9   5        535.43        582.18         8.30 o                         
  -4   9   5        394.80        411.19         5.49 o                         
  -3   9   5        495.69        547.53         6.33 o                         
  -2   9   5        173.63        189.70         3.16 o                         
  -1   9   5          5.88          4.72         0.99 o                         
   0   9   5        248.68        246.64         5.19 o                         
   1   9   5         14.87         12.61         1.03 o                         
   2   9   5         13.34          6.04         0.83 o                         
   3   9   5         14.33         18.06         3.11 o                         
   4   9   5          0.23         -1.22         1.22 o                         
   5   9   5          0.79         -1.12         1.12 o                         
   6   9   5         17.79         12.83         2.42 o                         
   7   9   5          8.82         10.20         1.72 o                         
 -10  10   5        227.22        258.17         8.61 o                         
  -8  10   5        146.16        141.86         4.43 o                         
  -7  10   5        133.36        138.23         3.28 o                         
  -6  10   5         94.43         91.42         3.10 o                         
  -5  10   5        216.12        223.75         4.15 o                         
  -4  10   5         78.52         81.68         2.34 o                         
  -3  10   5        504.78        515.47         8.65 o                         
  -2  10   5          4.90          3.63         0.97 o                         
  -1  10   5         13.51         16.74         1.94 o                         
   0  10   5         37.89         39.37         2.71 o                         
   1  10   5          6.20          3.35         0.91 o                         
   2  10   5          7.08          7.78         1.10 o                         
   3  10   5         13.46         14.29         1.24 o                         
   4  10   5          4.05          3.98         1.88 o                         
   5  10   5          2.58          0.39         1.20 o                         
   6  10   5          0.84         -0.98         1.55 o                         
  -9  11   5         15.36          6.61         1.39 o                         
  -8  11   5         14.51         10.36         1.92 o                         
  -7  11   5          0.61         -1.40         1.40 o                         
  -6  11   5         25.06         26.23         2.68 o                         
  -5  11   5         16.89         12.78         2.80 o                         
  -4  11   5         30.72         30.17         2.21 o                         
  -3  11   5         43.63         38.91         2.72 o                         
  -2  11   5         19.41         21.01         2.03 o                         
  -1  11   5          6.59          8.99         3.17 o                         
   0  11   5         80.89         90.47         2.50 o                         
   1  11   5          1.54         -0.79         1.38 o                         
   2  11   5         11.30          8.20         1.71 o                         
   3  11   5          0.06         -0.50         1.30 o                         
   4  11   5          6.56          3.82         1.48 o                         
   5  11   5          5.28          1.17         1.48 o                         
  -7  12   5          0.04         -1.97         1.97 o                         
  -6  12   5         17.46         13.48         2.23 o                         
  -5  12   5          9.84          3.77         1.69 o                         
  -4  12   5         58.38         50.82         4.99 o                         
  -3  12   5          7.33          2.95         1.24 o                         
  -2  12   5         11.66          8.77         1.67 o                         
  -1  12   5         22.69         18.42         2.27 o                         
   0  12   5         40.19         29.09         2.16 o                         
   1  12   5         26.55         16.36         3.98 o                         
   2  12   5        132.34        152.72         5.53 o                         
   3  12   5         54.64         39.95         2.74 o                         
  -5  13   5          0.82         -0.99         1.50 o                         
  -4  13   5        124.93        135.37         6.51 o                         
  -3  13   5         36.57         37.95         5.94 o                         
  -2  13   5          3.13         -0.84         1.27 o                         
  -1  13   5         21.62         11.06         1.49 o                         
   0  13   5          1.66         -1.85         1.85 o                         
   1  13   5          5.24         -0.65         1.47 o                         
 -14   0   6        170.25        165.54        22.27 o                         
 -13   0   6         39.64         32.06         2.06 o                         
 -12   0   6         10.24          0.78         3.43 o                         
 -11   0   6        476.97        491.23         7.60 o                         
 -10   0   6        554.11        566.10        17.85 o                         
  -9   0   6        165.05        155.02         3.09 o                         
  -8   0   6        423.40        399.64         6.28 o                         
  -7   0   6        805.35        745.69        10.06 o                         
  -6   0   6        322.73        282.66         4.32 o                         
  -5   0   6         36.72         23.27         1.00 o                         
  -4   0   6        399.60        370.04         5.60 o                         
  -3   0   6        624.26        664.82         9.77 o                         
  -2   0   6        103.86        132.11         2.14 o                         
  -1   0   6          1.69          0.86         0.40 o                         
   0   0   6        676.98        589.07         8.72 o                         
   1   0   6         51.18         58.76         1.83 o                         
   2   0   6         40.25         37.32         1.28 o                         
   3   0   6        420.21        447.66         6.71 o                         
   4   0   6        349.21        344.76         6.45 o                         
   5   0   6         48.47         44.78         1.78 o                         
   6   0   6        681.21        771.18        12.01 o                         
   7   0   6        867.78       1022.91        28.84 o                         
   8   0   6        870.94        946.08        25.99 o                         
   9   0   6        102.76        101.67         5.57 o                         
  10   0   6        567.04        600.55        12.85 o                         
 -14   1   6         47.88         47.60         3.20 o                         
 -13   1   6          0.05         -0.96         1.15 o                         
 -12   1   6        120.10        127.81         2.26 o                         
 -11   1   6         37.97         35.01         1.56 o                         
 -10   1   6        215.19        224.83         4.63 o                         
  -9   1   6        422.76        440.42         4.70 o                         
  -8   1   6        343.15        325.96         3.54 o                         
  -7   1   6         42.16         46.37         0.95 o                         
  -6   1   6        335.43        320.78         3.26 o                         
  -5   1   6       1501.39       1512.73        14.59 o                         
  -4   1   6       1136.26       1112.06        11.26 o                         
  -3   1   6       1879.19       1908.89        17.85 o                         
  -2   1   6          1.03          1.93         0.31 o                         
  -1   1   6        665.51        662.01         8.18 o                         
   0   1   6         18.04         10.58         0.51 o                         
   1   1   6        316.00        311.99         3.66 o                         
   2   1   6          2.34          1.35         0.43 o                         
   3   1   6         97.36        105.37         1.85 o                         
   4   1   6          1.61          1.23         0.57 o                         
   5   1   6         49.28         48.59         1.40 o                         
   7   1   6         12.17          8.67         1.35 o                         
   8   1   6         67.93         70.48         3.50 o                         
   9   1   6         70.86         69.89         3.73 o                         
  10   1   6         38.92         23.30         2.10 o                         
 -14   2   6          6.70          5.63         1.47 o                         
 -13   2   6         30.55         29.56         1.77 o                         
 -12   2   6          0.02          0.51         0.94 o                         
 -11   2   6         16.64         13.08         1.10 o                         
 -10   2   6          0.07          0.18         0.66 o                         
  -9   2   6        324.88        326.68         6.72 o                         
  -8   2   6         15.42         12.55         0.75 o                         
  -7   2   6        158.71        150.26         2.08 o                         
  -6   2   6        542.51        521.57         5.60 o                         
  -5   2   6         58.77         42.91         0.91 o                         
  -4   2   6          2.80          4.28         0.58 o                         
  -3   2   6         69.65         69.94         1.11 o                         
  -2   2   6        585.71        576.70         5.25 o                         
  -1   2   6        229.09        226.45         2.37 o                         
   0   2   6        363.50        415.99         3.92 o                         
   1   2   6        321.86        299.74         3.75 o                         
   2   2   6        358.75        389.36         4.42 o                         
   3   2   6         18.85         19.84         0.99 o                         
   4   2   6        288.64        295.59         5.99 o                         
   5   2   6        379.75        423.81         4.71 o                         
   6   2   6        107.79        117.00         2.31 o                         
   7   2   6         15.35         13.94         1.61 o                         
   8   2   6          9.64          7.65         1.36 o                         
   9   2   6         70.57         69.49         2.74 o                         
  10   2   6          1.85          3.07         2.12 o                         
 -14   3   6         84.66         90.23         3.92 o                         
 -13   3   6         13.12         14.08         1.45 o                         
 -12   3   6          8.00          5.77         1.42 o                         
 -11   3   6         16.96         13.16         1.39 o                         
 -10   3   6        507.17        507.78        16.76 o                         
  -9   3   6          6.04          2.20         0.63 o                         
  -8   3   6        281.15        275.10         4.88 o                         
  -7   3   6        348.42        345.10         3.83 o                         
  -6   3   6         46.71         42.65         0.84 o                         
  -5   3   6        584.76        609.41         5.79 o                         
  -4   3   6         30.20         31.27         0.90 o                         
  -3   3   6        626.62        661.05         6.66 o                         
  -2   3   6        800.93        793.80         7.31 o                         
  -1   3   6        117.32        111.84         1.74 o                         
   0   3   6         41.12         30.86         0.69 o                         
   1   3   6        214.81        253.27         3.54 o                         
   2   3   6         36.64         36.39         1.03 o                         
   3   3   6         57.45         61.23         1.28 o                         
   4   3   6         10.06         11.92         0.90 o                         
   5   3   6         20.74         16.62         1.28 o                         
   6   3   6          3.67          3.26         1.36 o                         
   7   3   6          9.11          6.86         1.35 o                         
   8   3   6         13.49         16.32         2.02 o                         
   9   3   6          0.31         -1.68         1.68 o                         
 -14   4   6         10.86          6.44         1.67 o                         
 -13   4   6          0.61          0.69         2.18 o                         
 -12   4   6        176.15        189.42         4.56 o                         
 -11   4   6          4.59          2.40         1.15 o                         
 -10   4   6         16.73         15.26         1.28 o                         
  -9   4   6        100.82        112.23         2.07 o                         
  -8   4   6          0.00         -0.61         0.61 o                         
  -7   4   6         97.19         96.51         1.98 o                         
  -6   4   6        529.50        557.06         6.36 o                         
  -5   4   6          9.14         13.80         0.71 o                         
  -4   4   6         32.43         29.65         0.74 o                         
  -3   4   6        814.57        918.47         9.11 o                         
  -2   4   6        209.68        193.79         2.35 o                         
  -1   4   6         79.46        102.44         1.34 o                         
   0   4   6         94.82         99.31         1.24 o                         
   1   4   6        222.11        219.00         2.40 o                         
   2   4   6         50.40         53.97         1.52 o                         
   3   4   6          4.07          4.84         0.66 o                         
   4   4   6         41.08         30.48         1.13 o                         
   5   4   6          9.54         13.53         1.32 o                         
   6   4   6         83.95         88.56         3.12 o                         
   7   4   6         19.32         18.08         1.56 o                         
   8   4   6          0.89         -1.29         1.29 o                         
   9   4   6         45.56         44.21         4.77 o                         
 -13   5   6         34.19         18.12         1.34 o                         
 -12   5   6         24.56         26.32         1.68 o                         
 -11   5   6          8.85          8.86         1.20 o                         
 -10   5   6         41.05         36.14         1.49 o                         
  -9   5   6         54.91         53.96         1.90 o                         
  -8   5   6        134.76        135.13         2.49 o                         
  -7   5   6          1.56         -0.03         0.58 o                         
  -6   5   6         13.96         16.68         0.80 o                         
  -5   5   6        341.42        341.59         6.88 o                         
  -4   5   6          0.01         -0.39         0.39 o                         
  -3   5   6        484.39        476.14         4.90 o                         
  -2   5   6        398.06        384.27         4.20 o                         
  -1   5   6         61.28         63.34         1.85 o                         
   0   5   6         72.95         74.02         1.13 o                         
   1   5   6        335.43        387.45         4.78 o                         
   2   5   6        102.76        108.73         1.69 o                         
   3   5   6        158.44        181.24         2.80 o                         
   4   5   6         14.17         15.97         1.22 o                         
   5   5   6         12.74          8.18         1.11 o                         
   6   5   6         97.42        107.33         3.17 o                         
   7   5   6          0.63         -1.21         1.23 o                         
   8   5   6         49.12         51.73         2.56 o                         
   9   5   6          0.46         -1.98         2.49 o                         
 -13   6   6         11.35         10.14         1.67 o                         
 -12   6   6          4.36          5.25         1.61 o                         
 -11   6   6          0.25          0.06         1.12 o                         
 -10   6   6         51.74         47.02         2.36 o                         
  -9   6   6         80.64         78.99         1.95 o                         
  -8   6   6         52.73         52.00         1.65 o                         
  -7   6   6          0.02         -0.74         0.74 o                         
  -6   6   6          8.91         18.03         1.85 o                         
  -5   6   6          6.93          9.09         0.84 o                         
  -4   6   6          5.61          3.52         0.57 o                         
  -3   6   6         61.74         55.32         2.35 o                         
  -2   6   6         15.15         14.60         1.12 o                         
  -1   6   6        144.24        130.86         1.85 o                         
   0   6   6         67.03         56.36         1.01 o                         
   1   6   6        124.42        130.22         1.83 o                         
   2   6   6        156.29        171.33         2.33 o                         
   3   6   6          0.02         -0.10         0.69 o                         
   4   6   6         11.83          4.44         0.90 o                         
   5   6   6          2.39          0.40         1.02 o                         
   6   6   6          8.93          8.57         1.48 o                         
   7   6   6          4.96          2.73         1.30 o                         
   8   6   6         57.02         60.50         3.29 o                         
 -12   7   6          1.40         -0.15         1.77 o                         
 -11   7   6          2.74          3.01         1.13 o                         
 -10   7   6         23.32         25.21         3.69 o                         
  -9   7   6         21.81         15.99         1.29 o                         
  -8   7   6        145.36        150.58         2.71 o                         
  -7   7   6         90.94         87.47         2.37 o                         
  -6   7   6          0.34          0.63         0.89 o                         
  -5   7   6         86.29        100.61         1.90 o                         
  -4   7   6        587.11        587.83         6.60 o                         
  -3   7   6        968.05       1025.91        10.71 o                         
  -2   7   6        425.33        418.20         4.47 o                         
  -1   7   6         21.24         24.24         0.94 o                         
   0   7   6        598.08        643.46         6.10 o                         
   1   7   6       1267.49       1393.56        15.04 o                         
   2   7   6        849.73        902.88        15.75 o                         
   3   7   6        306.82        357.75         4.72 o                         
   4   7   6        138.00        148.31         4.26 o                         
   5   7   6        103.85        116.01         3.03 o                         
   6   7   6         14.78         14.01         1.45 o                         
   7   7   6         75.71         68.66         6.10 o                         
   8   7   6          1.46         -1.00         1.42 o                         
 -12   8   6         10.11          4.72         2.35 o                         
 -11   8   6         29.79         18.20         2.45 o                         
 -10   8   6        102.94        105.57         3.45 o                         
  -9   8   6         39.58         44.93         1.89 o                         
  -8   8   6         33.20         27.38         3.25 o                         
  -7   8   6          4.12          1.79         0.88 o                         
  -6   8   6         20.96         18.71         2.51 o                         
  -5   8   6         57.41         54.63         1.62 o                         
  -4   8   6        382.79        430.72         5.66 o                         
  -3   8   6         70.03         72.60         2.53 o                         
  -2   8   6        393.41        426.47         4.85 o                         
  -1   8   6         28.90         27.76         1.28 o                         
   0   8   6         94.70         83.23         1.81 o                         
   1   8   6          5.61          8.13         1.00 o                         
   2   8   6         94.75         90.63         1.92 o                         
   3   8   6         15.61          8.71         1.14 o                         
   4   8   6         79.35         79.32         3.18 o                         
   5   8   6         19.02         16.75         2.72 o                         
   6   8   6         60.04         64.88         3.77 o                         
   7   8   6          9.91          6.94         1.56 o                         
 -11   9   6         45.97         52.11         4.99 o                         
 -10   9   6          1.62         -0.01         1.56 o                         
  -9   9   6         37.68         30.80         2.98 o                         
  -8   9   6        180.39        225.87         8.08 o                         
  -7   9   6          1.17         -0.05         1.04 o                         
  -6   9   6        256.57        274.37         4.32 o                         
  -5   9   6          7.74          2.67         1.35 o                         
  -4   9   6          0.00         -0.76         0.76 o                         
  -3   9   6          1.48         -0.46         0.79 o                         
  -2   9   6         64.37         62.52         2.00 o                         
  -1   9   6         10.23          7.74         1.03 o                         
   0   9   6          3.73          1.77         0.80 o                         
   1   9   6         47.96         48.88         1.73 o                         
   2   9   6          2.87          2.23         0.92 o                         
   3   9   6         36.06         32.33         2.21 o                         
   4   9   6         46.77         42.97         5.28 o                         
   5   9   6          5.15          0.24         2.64 o                         
   6   9   6          6.11          3.29         1.68 o                         
   7   9   6          8.37          4.57         3.14 o                         
 -10  10   6         30.49         25.26         2.30 o                         
  -8  10   6        120.79        135.36         3.13 o                         
  -7  10   6        115.71        128.56         3.06 o                         
  -6  10   6         47.50         58.78         2.14 o                         
  -5  10   6        265.16        268.31         8.61 o                         
  -4  10   6         27.32         32.83         2.93 o                         
  -3  10   6         36.83         34.87         2.26 o                         
  -2  10   6          1.97          1.45         0.90 o                         
  -1  10   6          0.10         -0.91         0.91 o                         
   0  10   6         24.63         21.35         2.54 o                         
   1  10   6         18.93         11.58         1.28 o                         
   2  10   6          9.50          8.67         1.09 o                         
   3  10   6         63.96         66.24         2.57 o                         
   4  10   6          6.03          3.70         1.81 o                         
   5  10   6          3.25          1.46         1.86 o                         
   6  10   6          0.91          2.57         2.86 o                         
  -9  11   6         19.46          9.70         1.59 o                         
  -8  11   6         14.63          9.48         2.76 o                         
  -7  11   6          0.20         -1.26         1.26 o                         
  -6  11   6         23.85         22.97         3.01 o                         
  -5  11   6         39.68         37.05         5.03 o                         
  -4  11   6          0.71         -0.40         1.24 o                         
  -3  11   6         54.68         58.99         2.07 o                         
  -2  11   6          5.57          5.03         1.03 o                         
  -1  11   6          0.65         -1.05         1.05 o                         
   0  11   6         16.10         13.15         1.57 o                         
   1  11   6         10.10          5.04         1.25 o                         
   2  11   6          8.17          4.43         1.71 o                         
   3  11   6          0.24         -0.75         1.37 o                         
   4  11   6         41.18         28.50         2.03 o                         
  -7  12   6          8.89          2.78         1.73 o                         
  -6  12   6         72.36         80.22         3.47 o                         
  -5  12   6          1.32          1.61         1.41 o                         
  -4  12   6         30.67         27.19         3.87 o                         
  -3  12   6          8.15          7.15         1.46 o                         
  -2  12   6         22.65         20.84         3.05 o                         
  -1  12   6         63.48         73.23         5.73 o                         
   0  12   6          3.89          0.64         2.00 o                         
   1  12   6         64.38         67.79         3.41 o                         
   2  12   6          1.19          2.78         3.14 o                         
  -4  13   6          0.01         -1.51         1.61 o                         
  -3  13   6          2.58         -1.48         1.48 o                         
  -2  13   6          1.00         -1.07         1.36 o                         
  -1  13   6          0.26         -1.31         1.31 o                         
 -14   1   7          1.54         -1.31         1.31 o                         
 -13   1   7         14.77         14.75         2.47 o                         
 -12   1   7         10.74         14.59         1.31 o                         
 -11   1   7         39.82         47.15         1.69 o                         
 -10   1   7        531.83        558.90         6.69 o                         
  -9   1   7          1.36          4.11         0.58 o                         
  -8   1   7          2.99          1.55         0.42 o                         
  -7   1   7        201.50        188.42         2.06 o                         
  -6   1   7        593.72        599.64         5.51 o                         
  -5   1   7          0.85          3.36         0.42 o                         
  -4   1   7       1260.09       1297.92        12.54 o                         
  -3   1   7        188.21        184.65         2.06 o                         
  -2   1   7        233.72        263.48         2.83 o                         
  -1   1   7        624.78        577.27         7.50 o                         
   0   1   7        304.77        326.78         4.62 o                         
   1   1   7        511.41        521.56         6.05 o                         
   2   1   7        687.86        728.85         8.45 o                         
   3   1   7         98.42        104.59         2.54 o                         
   4   1   7        134.46        138.93         2.13 o                         
   5   1   7         75.38         88.72         1.80 o                         
   6   1   7        430.15        493.26         6.25 o                         
   7   1   7        287.46        350.86         6.27 o                         
   8   1   7        114.43        114.91         5.24 o                         
   9   1   7         22.42         23.21         3.59 o                         
 -14   2   7         26.19         30.57         3.63 o                         
 -13   2   7         16.69         15.82         1.56 o                         
 -12   2   7          0.64         -1.06         1.06 o                         
 -11   2   7         12.55          9.69         1.23 o                         
 -10   2   7        208.52        207.93         3.11 o                         
  -9   2   7       1077.94       1105.61        12.07 o                         
  -8   2   7          3.15          1.93         0.54 o                         
  -7   2   7         98.56         89.73         1.53 o                         
  -6   2   7         22.79         19.04         0.89 o                         
  -5   2   7        147.64        147.99         2.12 o                         
  -4   2   7        504.92        521.62         5.62 o                         
  -3   2   7        110.38        130.91         1.71 o                         
  -2   2   7        561.97        624.18         6.12 o                         
  -1   2   7         57.46         87.89         1.30 o                         
   0   2   7         31.50         19.70         0.63 o                         
   1   2   7        333.70        345.79         3.88 o                         
   2   2   7        137.03        129.87         1.90 o                         
   3   2   7        247.06        267.12         3.44 o                         
   4   2   7        211.29        241.01         3.40 o                         
   5   2   7        222.61        237.49         3.39 o                         
   6   2   7         10.40         11.68         1.20 o                         
   7   2   7         60.53         63.39         2.76 o                         
   8   2   7        136.33        141.60         7.09 o                         
   9   2   7         11.19          4.11         1.58 o                         
 -14   3   7         66.05         66.19         6.07 o                         
 -13   3   7          3.82          1.25         1.42 o                         
 -12   3   7          6.62          5.51         1.55 o                         
 -11   3   7         25.46         31.57         2.73 o                         
 -10   3   7         71.74         81.51         2.19 o                         
  -9   3   7         53.02         56.57         2.23 o                         
  -8   3   7         56.26         55.64         1.33 o                         
  -7   3   7        204.35        190.89         3.30 o                         
  -6   3   7         57.60         57.04         1.11 o                         
  -5   3   7        147.66        133.09         1.67 o                         
  -4   3   7         99.33         97.41         1.32 o                         
  -3   3   7          8.09          4.68         0.53 o                         
  -2   3   7        118.79        118.28         1.52 o                         
  -1   3   7          0.86          0.40         0.34 o                         
   0   3   7         86.07         77.57         1.31 o                         
   1   3   7         62.35         59.30         1.68 o                         
   2   3   7          8.87          6.15         0.72 o                         
   3   3   7         82.77         85.83         1.82 o                         
   4   3   7         32.42         33.00         1.53 o                         
   5   3   7         38.79         37.11         1.65 o                         
   6   3   7         94.50        101.18         3.32 o                         
   7   3   7          0.74         -0.66         1.16 o                         
   8   3   7          7.39          4.90         1.40 o                         
   9   3   7         17.41         16.30         2.30 o                         
 -14   4   7          6.28          3.36         1.65 o                         
 -13   4   7          4.09         -0.97         1.41 o                         
 -12   4   7         17.02         24.17         3.15 o                         
 -11   4   7         44.90         47.55         2.04 o                         
 -10   4   7         45.03         40.18         1.56 o                         
  -9   4   7          4.46          9.18         1.28 o                         
  -8   4   7         78.73         80.56         1.96 o                         
  -7   4   7        117.94        128.21         2.12 o                         
  -6   4   7        303.55        322.42         4.86 o                         
  -5   4   7         45.58         36.71         1.90 o                         
  -4   4   7         84.20         87.53         1.45 o                         
  -3   4   7         45.95         37.85         0.86 o                         
  -2   4   7         14.31         14.94         0.60 o                         
  -1   4   7        194.06        187.13         2.20 o                         
   0   4   7        123.64        119.63         4.98 o                         
   1   4   7          9.83         11.14         0.66 o                         
   2   4   7         27.32         24.10         0.99 o                         
   3   4   7          0.16         -0.31         0.69 o                         
   4   4   7         64.76         62.22         1.51 o                         
   5   4   7         20.66         21.45         1.52 o                         
   6   4   7          6.92          2.94         1.08 o                         
   7   4   7         68.16         80.01         4.16 o                         
   8   4   7         17.50         14.54         1.98 o                         
 -13   5   7         13.19         11.85         1.57 o                         
 -12   5   7         77.53         76.30         2.46 o                         
 -11   5   7          0.00         -1.04         1.04 o                         
 -10   5   7         38.95         31.61         1.44 o                         
  -9   5   7         31.39         32.56         2.06 o                         
  -8   5   7        113.58        113.87         2.25 o                         
  -7   5   7         79.81         84.28         1.96 o                         
  -6   5   7          0.68          1.28         0.61 o                         
  -5   5   7          5.93          6.18         0.62 o                         
  -4   5   7        297.26        296.34         6.39 o                         
  -3   5   7          0.37          0.49         0.50 o                         
  -2   5   7        195.23        204.96         2.41 o                         
  -1   5   7          4.12          7.55         0.78 o                         
   0   5   7         24.03         23.83         0.81 o                         
   1   5   7         58.17         63.29         1.19 o                         
   2   5   7         80.87         60.62         1.40 o                         
   3   5   7         33.23         22.48         1.40 o                         
   4   5   7          1.52         -0.22         0.97 o                         
   5   5   7          8.34          9.77         1.26 o                         
   6   5   7          3.29          3.09         1.21 o                         
   7   5   7         16.41         18.07         1.69 o                         
   8   5   7         23.86         20.53         3.01 o                         
 -13   6   7         23.99         13.46         3.75 o                         
 -12   6   7          7.52          5.74         1.47 o                         
 -11   6   7         81.85         77.36         2.72 o                         
 -10   6   7         17.77         17.40         1.97 o                         
  -9   6   7         97.72        102.71         2.76 o                         
  -8   6   7        120.92        121.03         2.46 o                         
  -7   6   7          8.68          5.30         0.87 o                         
  -6   6   7        464.23        463.31         8.00 o                         
  -5   6   7        136.12        135.76         2.10 o                         
  -4   6   7        660.44        670.70         6.76 o                         
  -3   6   7        226.92        225.18         2.74 o                         
  -2   6   7         14.48         12.40         0.71 o                         
  -1   6   7        714.95        772.83         7.72 o                         
   0   6   7        692.20        724.72         8.49 o                         
   1   6   7        713.06        746.54        10.14 o                         
   2   6   7         93.00         85.36         1.66 o                         
   3   6   7        187.27        198.64         3.44 o                         
   4   6   7         23.89         24.09         1.46 o                         
   5   6   7          0.97          0.15         1.03 o                         
   6   6   7         71.08         67.07         3.14 o                         
   7   6   7         63.25         67.08         3.54 o                         
   8   6   7          0.03         -1.43         1.43 o                         
 -12   7   7          3.85          3.28         1.77 o                         
 -11   7   7          0.00         -1.06         1.06 o                         
 -10   7   7         70.80         61.93         2.22 o                         
  -9   7   7          9.41         11.83         1.39 o                         
  -8   7   7         72.81         73.63         2.17 o                         
  -7   7   7          3.05          4.47         0.80 o                         
  -6   7   7         39.08         37.42         1.94 o                         
  -5   7   7        190.11        197.01         2.85 o                         
  -4   7   7         36.64         35.29         1.32 o                         
  -3   7   7        696.30        691.68         6.77 o                         
  -2   7   7        961.43       1037.87        10.91 o                         
  -1   7   7        973.84       1040.36        10.92 o                         
   0   7   7        201.38        185.41         2.85 o                         
   1   7   7          0.01          1.12         0.80 o                         
   2   7   7        328.48        295.30         5.28 o                         
   3   7   7         48.20         39.80         1.76 o                         
   4   7   7        135.87        131.79         7.09 o                         
   5   7   7         64.23         65.61         2.50 o                         
   6   7   7          1.07          0.75         1.35 o                         
   7   7   7         24.40         52.30        13.28 o                         
 -12   8   7         37.23         28.07         6.21 o                         
 -11   8   7         42.51         26.44         4.00 o                         
 -10   8   7          0.04         -1.25         1.25 o                         
  -9   8   7          7.21          3.74         1.17 o                         
  -8   8   7          9.75         10.39         1.47 o                         
  -7   8   7         16.40         18.91         2.33 o                         
  -6   8   7         20.80         22.21         1.35 o                         
  -5   8   7         14.33         16.39         1.90 o                         
  -4   8   7         79.54         74.05         1.83 o                         
  -3   8   7        169.35        161.34         4.49 o                         
  -2   8   7        229.15        232.94         6.06 o                         
   0   8   7         12.42         17.78         1.30 o                         
   1   8   7        337.51        375.27         5.26 o                         
   2   8   7         81.59         84.92         2.32 o                         
   3   8   7        389.84        427.60         7.19 o                         
   4   8   7          9.13          4.04         1.52 o                         
   5   8   7          0.01         -1.37         1.37 o                         
   6   8   7         15.62         11.10         1.74 o                         
   7   8   7         63.71         30.27         6.00 o                         
 -11   9   7         28.83         22.44         4.70 o                         
 -10   9   7         11.47          7.07         2.74 o                         
  -9   9   7        117.72        135.48         3.07 o                         
  -8   9   7         99.96        100.17         2.94 o                         
  -7   9   7         73.54         66.91         2.12 o                         
  -6   9   7        137.83        135.93         2.67 o                         
  -5   9   7         54.19         52.25         1.85 o                         
  -4   9   7        149.20        152.00         4.39 o                         
  -3   9   7          0.65          0.05         0.73 o                         
  -2   9   7         90.38         98.22         2.60 o                         
  -1   9   7          3.13          1.63         0.84 o                         
   0   9   7         26.10         21.48         1.25 o                         
   1   9   7         80.36         76.60         2.07 o                         
   2   9   7         34.04         31.86         3.02 o                         
   3   9   7         69.64         61.96         2.64 o                         
   4   9   7          2.30         -1.50         1.50 o                         
   5   9   7         19.19         12.81         1.61 o                         
   6   9   7         20.06         17.68         6.27 o                         
 -10  10   7        155.34        160.61         5.23 o                         
  -9  10   7         35.41         23.14         5.45 o                         
  -8  10   7         16.22          9.40         1.77 o                         
  -7  10   7         48.19         36.69         4.33 o                         
  -6  10   7          1.68         -1.06         1.06 o                         
  -5  10   7          0.40         -1.05         1.05 o                         
  -4  10   7          4.98          2.49         0.87 o                         
  -3  10   7         21.99         20.41         2.14 o                         
  -2  10   7         17.62         16.19         2.60 o                         
  -1  10   7         54.50         63.33         2.19 o                         
   0  10   7          5.06          4.22         1.70 o                         
   1  10   7         33.47         28.18         1.61 o                         
   2  10   7         37.69         22.91         1.80 o                         
   3  10   7          1.97          0.72         1.63 o                         
   4  10   7         20.95          8.25         1.94 o                         
   5  10   7          4.05         -1.53         2.25 o                         
  -9  11   7          4.10         -1.14         7.14 o                         
  -8  11   7         12.48          9.44         2.43 o                         
  -7  11   7         32.57         32.64         5.59 o                         
  -6  11   7          0.16         -1.14         1.14 o                         
  -5  11   7          1.95          2.22         1.17 o                         
  -4  11   7          0.63          0.35         1.07 o                         
  -3  11   7         37.55         36.27         1.89 o                         
  -2  11   7          3.09          0.60         1.15 o                         
  -1  11   7          4.25          2.54         1.15 o                         
   0  11   7          3.86          2.30         1.41 o                         
   1  11   7         73.92         97.74         5.67 o                         
   2  11   7          0.38         -1.43         1.43 o                         
   3  11   7         15.14          7.96         2.95 o                         
  -7  12   7          0.01         -4.28         4.28 o                         
  -6  12   7          2.64         -1.51         1.51 o                         
  -5  12   7         18.66         12.46         3.09 o                         
  -4  12   7          0.99         -0.90         1.51 o                         
  -3  12   7         28.45         28.78         3.53 o                         
  -2  12   7          0.97          0.50         1.65 o                         
  -1  12   7         98.09        128.52         8.85 o                         
   0  12   7         38.77         55.55         3.94 o                         
   1  12   7          1.04          0.96         2.14 o                         
 -14   0   8         23.51         22.27         3.43 o                         
 -13   0   8        138.50        154.38         5.48 o                         
 -12   0   8         39.07         43.72         3.28 o                         
 -11   0   8        103.86        117.23         3.86 o                         
 -10   0   8          0.05         -1.30         1.30 o                         
  -9   0   8        242.92        261.27         6.71 o                         
  -8   0   8         28.08         22.48         1.71 o                         
  -7   0   8        128.64        120.57         3.23 o                         
  -6   0   8        595.73        595.10        30.27 o                         
  -5   0   8        337.07        354.94         6.57 o                         
  -4   0   8          0.15         -0.57         0.69 o                         
  -3   0   8        634.32        639.22        12.71 o                         
  -2   0   8          4.74          7.28         0.61 o                         
  -1   0   8        557.96        570.04         9.61 o                         
   0   0   8          6.63         12.97         1.02 o                         
   1   0   8         79.67         85.38         2.57 o                         
   2   0   8        970.61       1110.30        16.43 o                         
   3   0   8        409.16        473.31         8.85 o                         
   4   0   8          0.01         -0.99         0.99 o                         
   5   0   8          3.19          2.90         1.21 o                         
   6   0   8        266.20        312.94        23.13 o                         
   7   0   8         26.49         27.83         2.58 o                         
   8   0   8        399.01        453.86        44.69 o                         
 -14   1   8        116.94        147.04         4.21 o                         
 -13   1   8         37.33         42.50         4.31 o                         
 -12   1   8         59.64         63.11         2.23 o                         
 -11   1   8        171.63        166.46         3.31 o                         
 -10   1   8        321.19        354.13         4.78 o                         
  -9   1   8       1120.56       1169.19        19.83 o                         
  -8   1   8        355.23        367.53         4.70 o                         
  -7   1   8        645.80        651.37         9.11 o                         
  -6   1   8          4.82          4.82         0.46 o                         
  -5   1   8        217.78        217.09         2.53 o                         
  -4   1   8        246.55        257.16         2.95 o                         
  -3   1   8         39.59         43.64         0.89 o                         
  -2   1   8        439.72        430.17         4.38 o                         
  -1   1   8          4.94          2.55         0.45 o                         
   0   1   8         88.94         85.56         1.53 o                         
   1   1   8          4.10          3.46         0.69 o                         
   2   1   8        126.00        124.01         2.06 o                         
   3   1   8         39.45         39.00         1.29 o                         
   4   1   8         70.67         84.42         1.79 o                         
   5   1   8        351.04        425.07         5.53 o                         
   6   1   8         22.39         24.25         1.37 o                         
   7   1   8        329.86        396.73        14.20 o                         
   8   1   8         41.71         42.12         4.58 o                         
 -14   2   8         17.81         19.70         2.00 o                         
 -13   2   8          7.85         10.49         1.51 o                         
 -12   2   8          0.90          0.99         1.09 o                         
 -11   2   8         72.78         72.18         2.03 o                         
 -10   2   8         47.24         44.33         1.80 o                         
  -9   2   8        122.46        121.41         2.57 o                         
  -8   2   8         31.76         35.14         1.11 o                         
  -7   2   8          1.06          1.74         0.51 o                         
  -6   2   8          0.93          0.81         0.42 o                         
  -5   2   8         32.37         33.70         0.90 o                         
  -4   2   8        358.95        365.47         4.35 o                         
  -3   2   8         66.71         57.99         1.11 o                         
  -2   2   8        114.27        114.18         2.38 o                         
  -1   2   8        586.05        567.95         6.71 o                         
   0   2   8         70.53         67.74         1.39 o                         
   1   2   8        216.74        221.06         2.84 o                         
   2   2   8        162.81        166.94         2.40 o                         
   3   2   8          0.11         -0.11         0.72 o                         
   4   2   8        557.96        628.64         8.20 o                         
   5   2   8         14.49         14.39         1.90 o                         
   6   2   8         26.10         25.95         2.47 o                         
   7   2   8         53.81         54.72         2.96 o                         
   8   2   8         76.69         93.45         3.71 o                         
 -14   3   8        111.94        122.34         8.94 o                         
 -13   3   8          3.32          1.23         1.28 o                         
 -12   3   8          0.45          0.07         1.20 o                         
 -11   3   8         79.98         78.25         3.63 o                         
 -10   3   8        220.38        227.45         3.75 o                         
  -9   3   8        615.06        646.24        13.60 o                         
  -8   3   8        253.35        238.02         3.30 o                         
  -7   3   8        163.33        167.77         2.16 o                         
  -6   3   8          7.15          5.53         0.78 o                         
  -5   3   8         25.11         22.88         0.87 o                         
  -4   3   8         34.60         38.56         0.92 o                         
  -3   3   8        562.00        539.61         5.25 o                         
  -2   3   8         38.19         30.20         0.81 o                         
  -1   3   8          4.76          3.61         0.45 o                         
   0   3   8        251.50        249.25         5.07 o                         
   1   3   8          3.71          2.60         0.69 o                         
   2   3   8        165.89        186.06         3.05 o                         
   3   3   8          0.11         -0.58         0.58 o                         
   4   3   8         22.13         19.05         1.31 o                         
   5   3   8          0.92         -0.89         0.89 o                         
   6   3   8         64.73         83.14         4.75 o                         
   7   3   8          2.51          0.13         1.36 o                         
   8   3   8          9.64          7.68         1.96 o                         
 -14   4   8          8.86          5.09         1.84 o                         
 -13   4   8          0.01         -1.46         1.46 o                         
 -12   4   8         54.83         59.32         2.37 o                         
 -11   4   8         20.54         18.89         3.13 o                         
 -10   4   8        114.18        124.59         2.64 o                         
  -9   4   8         11.85         11.18         1.28 o                         
  -8   4   8         82.94         74.78         2.36 o                         
  -7   4   8        392.77        423.36         5.08 o                         
  -6   4   8        340.57        351.45         3.71 o                         
  -5   4   8         10.84         12.03         0.71 o                         
  -4   4   8          3.56          4.68         0.57 o                         
  -3   4   8         70.64         72.05         1.35 o                         
  -2   4   8        102.48         99.86         1.49 o                         
  -1   4   8        224.82        208.97         2.50 o                         
   0   4   8          8.45          7.56         0.70 o                         
   1   4   8         14.79         13.13         0.93 o                         
   2   4   8        128.81        136.02         2.22 o                         
   3   4   8         12.61          7.05         1.15 o                         
   4   4   8        119.32        114.96         4.20 o                         
   5   4   8         48.49         56.86         2.14 o                         
   6   4   8         20.22         25.82         2.02 o                         
   7   4   8         67.66         67.91         3.22 o                         
   8   4   8          6.78          0.13         2.79 o                         
 -13   5   8          0.35         -1.61         1.61 o                         
 -12   5   8          5.83          5.54         1.19 o                         
 -11   5   8         10.14         10.27         1.28 o                         
 -10   5   8        169.06        175.10         6.38 o                         
  -9   5   8          3.86          2.00         0.91 o                         
  -8   5   8        213.63        218.52         3.68 o                         
  -7   5   8         26.87         22.08         1.90 o                         
  -6   5   8        577.68        605.63         7.17 o                         
  -5   5   8        106.87         90.72         1.55 o                         
  -4   5   8        102.95         95.57         1.81 o                         
  -3   5   8        495.17        533.91         5.49 o                         
  -2   5   8          0.30         -0.48         0.48 o                         
  -1   5   8         50.27         49.21         1.36 o                         
   0   5   8         10.70          9.17         0.78 o                         
   1   5   8          0.13         -0.12         0.84 o                         
   2   5   8         70.17         79.60         2.27 o                         
   3   5   8        108.81        114.61         2.35 o                         
   4   5   8         36.86         39.01         1.60 o                         
   5   5   8          9.67          8.14         1.17 o                         
   6   5   8          1.01         -1.10         1.26 o                         
   7   5   8          1.61         -1.58         1.58 o                         
 -13   6   8          4.73         -0.18         1.93 o                         
 -12   6   8          0.49         -0.62         1.26 o                         
 -11   6   8         21.21         24.46         1.60 o                         
 -10   6   8        243.84        256.08         4.08 o                         
  -9   6   8          3.02          1.32         0.87 o                         
  -8   6   8        109.27         97.82         2.24 o                         
  -7   6   8        299.62        327.91         5.73 o                         
  -6   6   8          9.36          6.68         1.06 o                         
  -5   6   8        755.87        807.66         7.79 o                         
  -4   6   8         11.09         12.55         1.11 o                         
  -3   6   8        841.19        853.35         8.44 o                         
  -2   6   8          0.01         -0.29         0.57 o                         
  -1   6   8        214.58        235.08         2.91 o                         
   0   6   8         27.69         30.59         1.13 o                         
   1   6   8         35.28         33.65         1.41 o                         
   2   6   8          0.13          0.19         0.71 o                         
   3   6   8        106.44         93.94         2.47 o                         
   4   6   8         10.38          5.94         1.20 o                         
   5   6   8          1.29         -1.25         1.25 o                         
   6   6   8          3.59          1.43         1.72 o                         
   7   6   8         11.82          7.33         1.87 o                         
 -12   7   8          0.31         -1.46         1.46 o                         
 -11   7   8          0.00         -1.16         1.16 o                         
 -10   7   8         79.28         85.33         2.33 o                         
  -9   7   8         43.49         38.10         3.04 o                         
  -8   7   8          4.79          2.53         0.81 o                         
  -7   7   8        166.96        166.82         2.98 o                         
  -6   7   8          0.60         -0.74         0.74 o                         
  -5   7   8        163.35        165.99         2.68 o                         
  -4   7   8        502.73        566.35         7.87 o                         
  -3   7   8         67.16         64.44         2.18 o                         
  -2   7   8        319.52        340.28         3.77 o                         
  -1   7   8        151.18        194.56         2.88 o                         
   0   7   8          0.01         -0.41         0.72 o                         
   1   7   8         37.06         46.28         1.56 o                         
   2   7   8        106.03        115.05         3.09 o                         
   3   7   8         67.28         75.99         2.68 o                         
   4   7   8         11.87          8.86         1.50 o                         
   5   7   8          7.93          7.72         1.54 o                         
   6   7   8         48.13         66.17         6.57 o                         
 -12   8   8         69.30         84.88         3.85 o                         
 -11   8   8          1.83         -0.11         1.15 o                         
 -10   8   8          2.00          2.55         1.20 o                         
  -9   8   8         11.22          9.27         2.06 o                         
  -8   8   8         16.07         13.34         2.86 o                         
  -7   8   8         47.33         39.66         3.62 o                         
  -6   8   8         52.72         51.52         1.81 o                         
  -5   8   8          0.01         -0.82         0.82 o                         
  -4   8   8        410.76        421.17         8.16 o                         
  -3   8   8         48.61         47.74         1.47 o                         
  -2   8   8        173.90        185.05         2.64 o                         
  -1   8   8          8.79          5.51         0.88 o                         
   0   8   8          6.75          6.65         0.97 o                         
   1   8   8        559.60        612.11         7.83 o                         
   2   8   8         20.61         21.23         2.76 o                         
   3   8   8        112.86        107.88         3.25 o                         
   4   8   8          0.04         -1.81         1.81 o                         
   5   8   8         14.17         10.51         1.81 o                         
   6   8   8          0.04         -1.94         1.94 o                         
 -11   9   8         34.63         16.27         4.98 o                         
 -10   9   8         44.78         28.68         2.46 o                         
  -9   9   8         10.96          6.08         1.96 o                         
  -8   9   8          1.80          1.31         0.99 o                         
  -7   9   8         30.78         23.83         4.20 o                         
  -6   9   8         24.60         25.07         4.25 o                         
  -5   9   8         22.07         25.57         1.65 o                         
  -4   9   8        126.59        132.10         2.39 o                         
  -3   9   8         28.66         31.63         2.84 o                         
  -2   9   8         23.45         21.09         2.64 o                         
  -1   9   8          2.41          0.79         0.94 o                         
   0   9   8          1.32          1.08         0.90 o                         
   1   9   8         93.83        102.61         2.30 o                         
   2   9   8         42.72         40.30         2.28 o                         
   3   9   8         42.10         51.39         3.66 o                         
   4   9   8         53.11         35.02         2.43 o                         
   5   9   8         12.43          7.04         1.79 o                         
 -10  10   8         33.46         24.93         5.30 o                         
  -9  10   8         35.17         28.54         3.99 o                         
  -8  10   8          0.04         -1.09         1.09 o                         
  -7  10   8         29.75         31.94         3.76 o                         
  -6  10   8          3.18          0.11         1.05 o                         
  -5  10   8          0.44         -0.59         0.98 o                         
  -4  10   8          1.44          0.30         1.01 o                         
  -3  10   8         32.22         37.72         2.31 o                         
  -2  10   8          0.06         -0.31         1.20 o                         
  -1  10   8         11.98         11.28         1.43 o                         
   0  10   8         43.69         47.97         2.68 o                         
   1  10   8         18.74         14.09         1.69 o                         
   2  10   8         22.51         10.93         1.77 o                         
   3  10   8         22.16         16.19         2.13 o                         
   4  10   8         69.30         61.81        10.71 o                         
  -8  11   8          6.62          2.01         1.36 o                         
  -7  11   8         11.80          8.88         1.48 o                         
  -6  11   8         23.38         17.40         3.46 o                         
  -5  11   8         10.87          8.16         1.74 o                         
  -4  11   8         38.61         47.33         4.22 o                         
  -3  11   8         15.78         10.99         2.56 o                         
  -2  11   8         92.35        110.36         8.45 o                         
  -1  11   8         22.32         21.56         1.78 o                         
   0  11   8          0.45         -0.38         1.41 o                         
   1  11   8         11.18          5.87         1.86 o                         
   2  11   8          0.00         -2.26         2.26 o                         
  -6  12   8          9.51         11.10         1.78 o                         
  -5  12   8          3.47         -1.45         1.45 o                         
  -4  12   8          0.69         -1.43         1.43 o                         
  -3  12   8         17.77         12.70         3.42 o                         
  -2  12   8          8.73         10.95         2.47 o                         
  -1  12   8          7.00          4.64         1.73 o                         
   0  12   8         10.28          4.71         2.02 o                         
 -14   1   9         12.25          3.96         1.79 o                         
 -13   1   9          0.00         -0.35         1.48 o                         
 -12   1   9          0.50         -1.48         1.48 o                         
 -11   1   9         27.45         27.68         2.14 o                         
 -10   1   9          0.08          1.09         1.03 o                         
  -9   1   9        182.89        179.69         2.79 o                         
  -8   1   9        642.74        677.35         7.09 o                         
  -7   1   9         99.19         95.67         1.69 o                         
  -6   1   9         91.37         88.15         1.51 o                         
  -5   1   9        159.34        147.85         2.10 o                         
  -4   1   9        234.66        245.26         3.19 o                         
  -3   1   9         42.36         34.16         0.86 o                         
  -2   1   9         12.31         12.89         0.99 o                         
  -1   1   9          0.50          0.13         0.56 o                         
   0   1   9        242.26        244.57         4.82 o                         
   1   1   9       1157.52       1281.17        16.36 o                         
   2   1   9         59.42         62.88         1.62 o                         
   3   1   9        174.34        209.68         4.29 o                         
   4   1   9        169.09        200.21         4.16 o                         
   5   1   9          0.49          1.77         0.94 o                         
   6   1   9         37.59         32.02         2.47 o                         
   7   1   9          2.80         -0.18         1.40 o                         
 -14   2   9        118.91        138.79         5.69 o                         
 -13   2   9         39.29         57.72         3.63 o                         
 -12   2   9          1.70          0.73         1.31 o                         
 -11   2   9         26.22         22.70         1.51 o                         
 -10   2   9        214.52        215.36         4.48 o                         
  -9   2   9          0.23          0.48         0.89 o                         
  -8   2   9        311.91        305.58         3.60 o                         
  -7   2   9          7.02          4.17         0.59 o                         
  -6   2   9          9.05          7.64         0.82 o                         
  -5   2   9          0.64          0.04         0.45 o                         
  -4   2   9        110.78        124.00         2.76 o                         
  -3   2   9        130.13        137.23         2.27 o                         
  -2   2   9        442.40        435.91         6.10 o                         
  -1   2   9          2.01          0.79         0.53 o                         
   0   2   9        563.15        617.91         7.17 o                         
   1   2   9        272.76        285.98         3.71 o                         
   2   2   9        308.62        371.68         6.43 o                         
   3   2   9         17.62         12.79         1.11 o                         
   4   2   9          0.10         -0.82         0.82 o                         
   5   2   9        199.08        243.78        10.96 o                         
   6   2   9         25.98         28.20         2.14 o                         
   7   2   9          0.40         -1.01         1.29 o                         
 -14   3   9          0.03         -1.50         1.50 o                         
 -13   3   9         26.52         34.41         3.71 o                         
 -12   3   9          1.23          1.65         1.21 o                         
 -11   3   9          9.75         10.31         1.30 o                         
 -10   3   9        292.17        324.18         4.63 o                         
  -9   3   9          3.32          1.08         0.68 o                         
  -8   3   9          3.84          5.98         1.11 o                         
  -7   3   9          0.14         -0.58         1.15 o                         
  -6   3   9        105.40        100.45         1.62 o                         
  -5   3   9          0.00          0.32         0.45 o                         
  -4   3   9         80.01         82.94         1.44 o                         
  -3   3   9        388.90        385.20         6.19 o                         
  -2   3   9         77.50         79.58         1.41 o                         
  -1   3   9        482.80        496.25        11.27 o                         
   0   3   9         42.56         35.07         1.32 o                         
   1   3   9          1.25          4.00         0.78 o                         
   2   3   9        641.21        658.82        11.33 o                         
   3   3   9         13.41         13.99         1.13 o                         
   4   3   9         48.39         43.39         1.59 o                         
   5   3   9         23.92         21.69         1.45 o                         
   6   3   9          0.00         -1.26         1.26 o                         
   7   3   9         27.46         20.65         1.64 o                         
 -14   4   9         46.96         29.02         4.04 o                         
 -13   4   9         27.41         27.91         4.49 o                         
 -12   4   9         59.65         65.10         2.57 o                         
 -11   4   9          2.00          1.63         0.94 o                         
 -10   4   9        216.76        233.37         6.47 o                         
  -9   4   9          0.09         -0.77         0.77 o                         
  -8   4   9        446.84        441.57         5.47 o                         
  -7   4   9        193.01        192.72         2.56 o                         
  -6   4   9         60.86         56.53         1.17 o                         
  -5   4   9          3.36          3.42         0.78 o                         
  -4   4   9         42.39         47.60         1.44 o                         
  -3   4   9        252.89        259.23         3.54 o                         
  -2   4   9        140.46        153.15         2.76 o                         
  -1   4   9          1.34         -0.66         0.66 o                         
   0   4   9          1.41         -0.63         0.63 o                         
   1   4   9         63.19         82.33         1.84 o                         
   2   4   9         22.34         19.89         1.36 o                         
   3   4   9         11.84          8.98         1.09 o                         
   4   4   9        114.54        113.73         2.97 o                         
   5   4   9         21.02         17.61         1.90 o                         
   6   4   9         21.91         18.50         2.23 o                         
   7   4   9          0.00         -1.64         1.67 o                         
 -13   5   9         12.72         13.65         1.84 o                         
 -12   5   9          0.15         -0.82         1.65 o                         
 -11   5   9         59.99         70.06         3.27 o                         
 -10   5   9         27.30         32.06         1.76 o                         
  -9   5   9          1.27         -0.99         0.99 o                         
  -8   5   9         57.82         54.24         1.76 o                         
  -7   5   9         82.97         95.36         2.10 o                         
  -6   5   9         11.78         12.25         0.95 o                         
  -5   5   9         94.97         98.03         2.78 o                         
  -4   5   9        289.63        288.45         3.27 o                         
  -3   5   9         89.04         92.35         1.56 o                         
  -2   5   9        327.51        325.63         4.53 o                         
  -1   5   9         71.66         63.50         1.43 o                         
   0   5   9          0.00         -0.70         0.70 o                         
   1   5   9         55.83         43.17         1.55 o                         
   2   5   9         29.05         25.80         1.29 o                         
   3   5   9          3.91          2.87         1.05 o                         
   4   5   9         11.44         10.67         1.55 o                         
   5   5   9         19.28         13.58         2.68 o                         
   6   5   9          0.01         -1.48         1.48 o                         
 -13   6   9          2.10         -0.31         1.55 o                         
 -12   6   9          3.61          0.45         1.22 o                         
 -11   6   9         10.36          4.89         1.21 o                         
 -10   6   9         21.00         16.88         3.10 o                         
  -9   6   9        258.15        267.07         4.90 o                         
  -8   6   9         32.63         38.45         1.59 o                         
  -7   6   9          7.01          5.86         0.86 o                         
  -6   6   9        874.07        978.21        10.05 o                         
  -5   6   9         91.72         94.55         1.83 o                         
  -4   6   9        482.03        490.88         5.08 o                         
  -3   6   9        149.17        145.38         2.12 o                         
  -2   6   9        180.83        181.16         2.65 o                         
  -1   6   9        131.75        134.04         2.11 o                         
   0   6   9         24.99         29.10         1.29 o                         
   1   6   9         50.38         42.24         1.90 o                         
   2   6   9         19.19         15.38         1.83 o                         
   3   6   9         28.29         20.56         1.54 o                         
   4   6   9          9.04          8.28         1.43 o                         
   5   6   9         21.08         17.11         1.96 o                         
   6   6   9          6.11          0.04         1.79 o                         
 -12   7   9          4.29          1.50         1.29 o                         
 -11   7   9          5.86          3.72         1.98 o                         
 -10   7   9          0.20         -1.14         1.44 o                         
  -9   7   9        157.92        171.45         3.52 o                         
  -8   7   9          7.67          6.05         1.32 o                         
  -7   7   9        117.43        111.51         2.44 o                         
  -6   7   9         13.30         10.70         1.23 o                         
  -5   7   9        327.81        353.80         4.45 o                         
  -4   7   9         35.31         29.44         1.19 o                         
  -3   7   9         13.19          8.14         0.78 o                         
  -2   7   9        656.09        670.69         9.84 o                         
  -1   7   9          2.75          0.29         0.78 o                         
   0   7   9         64.02         51.15         1.81 o                         
   1   7   9          4.43          0.47         1.12 o                         
   2   7   9          5.10          2.34         0.95 o                         
   3   7   9          2.88          1.82         1.24 o                         
   4   7   9         31.75         24.43         1.87 o                         
   5   7   9          4.10          2.69         1.71 o                         
 -11   8   9          0.01         -0.42         1.49 o                         
 -10   8   9          2.35          2.28         1.09 o                         
  -9   8   9         27.06         23.41         2.39 o                         
  -8   8   9          8.69          6.20         1.94 o                         
  -7   8   9          2.95          0.41         1.07 o                         
  -6   8   9         13.89         10.31         1.73 o                         
  -5   8   9         34.85         43.43         1.54 o                         
  -4   8   9         87.89         99.95         2.64 o                         
  -3   8   9        108.94        107.54         2.03 o                         
  -2   8   9          5.26          3.75         0.87 o                         
  -1   8   9         80.79         73.49         2.06 o                         
   0   8   9          1.48          1.19         0.90 o                         
   1   8   9        112.90        139.45         3.53 o                         
   2   8   9         38.98         35.20         3.30 o                         
   3   8   9         30.40         23.58         1.93 o                         
   4   8   9         24.26         19.08         2.35 o                         
   5   8   9         65.00         66.74         6.44 o                         
 -11   9   9          2.92          2.78         2.57 o                         
 -10   9   9         17.73         13.21         2.97 o                         
  -8   9   9          2.05         -0.40         1.06 o                         
  -7   9   9         15.83          9.07         2.08 o                         
  -6   9   9         23.39         20.47         2.68 o                         
  -5   9   9         16.32         15.81         1.57 o                         
  -4   9   9         46.66         40.39         2.80 o                         
  -3   9   9          6.32          4.38         1.37 o                         
  -2   9   9          9.19         10.41         1.51 o                         
  -1   9   9          6.35          6.64         1.19 o                         
   0   9   9          5.98          7.28         1.22 o                         
   1   9   9         86.90         95.23         2.72 o                         
   2   9   9         24.67         18.01         1.97 o                         
   3   9   9          0.03         -2.27         2.27 o                         
   4   9   9          0.00         -1.72         1.72 o                         
  -9  10   9         37.01         33.76         4.95 o                         
  -8  10   9          1.97         -0.65         1.24 o                         
  -7  10   9          5.42          2.52         1.73 o                         
  -6  10   9         47.68         53.01         2.97 o                         
  -5  10   9         40.15         48.35         2.68 o                         
  -4  10   9          0.15         -1.16         1.16 o                         
  -3  10   9          8.19          3.12         1.94 o                         
  -2  10   9          1.18         -1.18         1.18 o                         
  -1  10   9          0.22         -1.25         1.25 o                         
   0  10   9          9.47          5.62         1.48 o                         
   1  10   9          4.51          0.36         1.37 o                         
   2  10   9         40.25         21.75         2.50 o                         
  -8  11   9          1.81         -4.85         4.85 o                         
  -7  11   9          1.61         -0.85         1.26 o                         
  -6  11   9         24.52         20.92         4.86 o                         
  -5  11   9          5.55          0.50         1.42 o                         
  -4  11   9          2.03          2.31         1.65 o                         
  -3  11   9         14.62         15.31         1.68 o                         
  -2  11   9          0.02         -0.08         1.66 o                         
  -1  11   9          1.78          5.98         2.09 o                         
   0  11   9          6.62          3.42         1.82 o                         
   1  11   9         11.00          9.71         3.14 o                         
  -4  12   9         45.16         19.13         6.28 o                         
 -14   0  10          0.60         -2.24         2.24 o                         
 -13   0  10        540.64        591.41        17.42 o                         
 -12   0  10          2.22          0.71         2.14 o                         
 -11   0  10          0.79         -0.04         1.50 o                         
 -10   0  10        470.65        480.20         9.79 o                         
  -9   0  10        396.83        407.06        13.71 o                         
  -8   0  10          0.27         -0.63         1.14 o                         
  -7   0  10         45.45         38.79         1.78 o                         
  -6   0  10          1.45          2.57         1.43 o                         
  -5   0  10          2.80          1.49         0.89 o                         
  -4   0  10         47.28         40.67         2.57 o                         
  -3   0  10         57.91         50.80         3.14 o                         
  -2   0  10         34.69         33.57         1.99 o                         
  -1   0  10         17.17         18.06         2.57 o                         
   0   0  10          0.23         -0.44         1.14 o                         
   1   0  10         35.62         37.70         1.79 o                         
   2   0  10         55.22         61.43         2.59 o                         
   3   0  10         53.59         44.19         2.24 o                         
   4   0  10          5.11          7.24         3.01 o                         
   5   0  10         64.70         72.92         3.00 o                         
   6   0  10          9.55          6.85         2.00 o                         
   7   0  10          3.09          1.43         3.43 o                         
 -14   1  10         85.31         86.32         3.35 o                         
 -13   1  10         32.28         36.56         3.77 o                         
 -12   1  10         95.96        102.34         2.74 o                         
 -11   1  10          7.67          6.98         1.21 o                         
 -10   1  10          5.17          4.39         1.03 o                         
  -9   1  10         33.00         27.35         1.48 o                         
  -8   1  10          2.70          1.97         0.74 o                         
  -7   1  10          0.20         -0.07         0.57 o                         
  -6   1  10          0.60          0.39         0.57 o                         
  -5   1  10          4.94          4.01         0.67 o                         
  -4   1  10          0.05          0.04         0.57 o                         
  -3   1  10          0.00         -0.62         0.62 o                         
  -2   1  10        135.93        130.43         2.42 o                         
  -1   1  10          0.99          0.29         1.36 o                         
   0   1  10         25.83         20.75         1.57 o                         
   1   1  10        196.57        224.28         3.60 o                         
   2   1  10         67.14         70.70         2.43 o                         
   3   1  10        236.76        280.31         7.29 o                         
   4   1  10         16.44         16.48         1.19 o                         
   5   1  10          0.55         -1.03         1.03 o                         
   6   1  10         52.50         67.23         3.59 o                         
   7   1  10          0.07         -2.28         4.85 o                         
 -14   2  10         26.48         29.13         2.40 o                         
 -13   2  10         20.64         21.36         2.35 o                         
 -12   2  10          0.47         -0.69         1.36 o                         
 -11   2  10         11.30          8.59         1.18 o                         
 -10   2  10         16.25         11.10         1.09 o                         
  -9   2  10         95.40         92.82         2.47 o                         
  -8   2  10        236.77        238.50         3.38 o                         
  -7   2  10        141.73        126.05         2.00 o                         
  -6   2  10         90.45         84.59         2.31 o                         
  -5   2  10        454.99        459.63         5.26 o                         
  -4   2  10          4.17          0.98         0.47 o                         
  -3   2  10        987.77       1019.61         9.54 o                         
  -2   2  10        670.74        715.43         9.42 o                         
  -1   2  10       1437.27       1525.36        19.45 o                         
   0   2  10         86.34         95.99         2.38 o                         
   1   2  10         95.96         96.25         2.39 o                         
   2   2  10         28.97         27.83         1.69 o                         
   3   2  10          0.37         -0.91         0.91 o                         
   4   2  10         12.24          6.44         1.09 o                         
   5   2  10         46.77         54.04         2.20 o                         
   6   2  10          5.52          1.53         1.53 o                         
 -14   3  10         34.28         34.97         5.48 o                         
 -13   3  10         57.19         60.10         2.75 o                         
 -12   3  10         19.63         21.07         2.39 o                         
 -11   3  10         73.03         72.94         2.61 o                         
 -10   3  10         21.36         18.29         2.02 o                         
  -9   3  10        566.30        584.71         7.34 o                         
  -8   3  10         20.60         21.46         1.30 o                         
  -7   3  10        101.90         90.03         1.64 o                         
  -6   3  10        152.94        155.65         2.29 o                         
  -5   3  10         83.23         73.15         1.43 o                         
  -4   3  10         15.87         14.19         0.82 o                         
  -3   3  10        190.78        180.97         2.49 o                         
  -2   3  10         14.33         21.69         1.03 o                         
  -1   3  10         46.53         37.79         1.41 o                         
   0   3  10        126.12        122.41         2.27 o                         
   1   3  10          5.16          3.92         0.98 o                         
   2   3  10         38.75         35.13         2.39 o                         
   3   3  10         38.08         44.77         1.84 o                         
   4   3  10         10.92          4.17         1.20 o                         
   5   3  10          0.16          0.72         2.02 o                         
   6   3  10         64.78         76.65         4.90 o                         
 -13   4  10          0.15         -1.90         2.62 o                         
 -12   4  10         43.34         39.31         3.41 o                         
 -11   4  10          1.32          0.18         1.32 o                         
 -10   4  10         18.15         19.60         3.02 o                         
  -9   4  10         62.62         65.25         2.35 o                         
  -8   4  10         53.86         48.12         1.89 o                         
  -7   4  10         32.24         35.93         1.53 o                         
  -6   4  10          9.34          7.95         0.94 o                         
  -5   4  10         29.93         29.28         1.01 o                         
  -4   4  10         95.03         94.40         1.59 o                         
  -3   4  10        520.44        529.38         5.62 o                         
  -2   4  10        191.11        173.28         2.43 o                         
  -1   4  10          1.74         -0.06         0.70 o                         
   0   4  10          5.89          3.34         0.84 o                         
   1   4  10        175.27        183.85         4.33 o                         
   2   4  10         16.80         18.32         1.42 o                         
   3   4  10        177.14        183.04         4.91 o                         
   4   4  10          7.26          6.52         1.10 o                         
   5   4  10        136.43        143.85         6.51 o                         
   6   4  10         14.68         11.30         1.80 o                         
 -13   5  10        200.68        203.22        13.10 o                         
 -12   5  10         69.51         73.94         3.16 o                         
 -11   5  10         86.90        101.20         2.49 o                         
 -10   5  10        201.69        240.51         4.19 o                         
  -9   5  10         73.50         83.78         2.12 o                         
  -8   5  10         87.23        107.85         2.25 o                         
  -7   5  10        119.68        131.20         2.76 o                         
  -6   5  10        419.65        488.11         5.44 o                         
  -5   5  10         23.45         18.61         0.94 o                         
  -4   5  10          1.51          1.49         0.63 o                         
  -3   5  10         25.76         34.33         1.12 o                         
  -2   5  10         39.16         38.61         1.65 o                         
  -1   5  10         23.28         21.99         1.22 o                         
   0   5  10         21.12         21.76         1.30 o                         
   1   5  10         72.85         72.04         2.23 o                         
   2   5  10          7.55          6.86         1.13 o                         
   3   5  10          8.66          2.79         1.12 o                         
   4   5  10          1.50         -0.74         1.35 o                         
   5   5  10          0.12         -1.50         1.50 o                         
 -13   6  10          9.44          6.14         2.73 o                         
 -12   6  10          2.50         -0.25         1.39 o                         
 -11   6  10        133.41        149.44         3.25 o                         
 -10   6  10        157.41        178.23         3.47 o                         
  -9   6  10        342.03        384.61         5.28 o                         
  -8   6  10         51.30         46.97         1.63 o                         
  -7   6  10        358.56        387.97         4.92 o                         
  -6   6  10          9.59          8.55         0.99 o                         
  -5   6  10         24.60         21.93         1.54 o                         
  -4   6  10        237.84        248.96         3.05 o                         
  -3   6  10        137.54        144.38         2.22 o                         
  -2   6  10         24.81         28.40         1.20 o                         
  -1   6  10          2.35          1.29         1.11 o                         
   0   6  10         23.53         20.75         1.33 o                         
   1   6  10         18.15         16.48         1.25 o                         
   2   6  10         12.84          9.67         1.58 o                         
   3   6  10          0.02         -1.20         1.20 o                         
   4   6  10         26.54         24.07         2.54 o                         
   5   6  10         23.20         12.82         2.02 o                         
 -12   7  10          1.72         -0.30         1.40 o                         
 -11   7  10         47.19         38.89         1.85 o                         
 -10   7  10          0.00         -0.17         1.21 o                         
  -9   7  10        171.46        192.61         3.72 o                         
  -8   7  10         21.02         14.69         1.36 o                         
  -7   7  10          9.51          6.39         1.10 o                         
  -6   7  10         54.27         52.91         3.05 o                         
  -5   7  10          5.10          3.52         0.78 o                         
  -4   7  10         88.65        106.45         1.90 o                         
  -3   7  10        101.25        111.99         2.06 o                         
  -2   7  10          1.24          0.74         0.82 o                         
  -1   7  10          0.00         -0.91         0.91 o                         
   0   7  10          1.24         -0.88         0.88 o                         
   1   7  10         19.41         14.38         2.96 o                         
   2   7  10          0.40         -1.24         1.24 o                         
   3   7  10          0.24         -0.47         1.73 o                         
   4   7  10          0.05         -1.56         1.69 o                         
 -11   8  10         23.93         20.61         2.23 o                         
 -10   8  10         18.68         14.02         1.44 o                         
  -9   8  10         38.00         34.73         5.11 o                         
  -8   8  10         33.08         21.44         1.57 o                         
  -7   8  10         84.11         85.16         3.86 o                         
  -6   8  10         68.03         75.89         2.15 o                         
  -5   8  10          0.03         -0.82         0.82 o                         
  -4   8  10          3.58         -0.61         0.90 o                         
  -3   8  10          0.36         -0.88         0.88 o                         
  -2   8  10         63.36         72.20         3.46 o                         
  -1   8  10         14.88         20.50         1.73 o                         
   0   8  10          8.73          7.75         1.23 o                         
   1   8  10         18.79         14.38         1.59 o                         
   2   8  10          3.33          3.64         1.47 o                         
   3   8  10          1.21         -0.25         1.57 o                         
 -10   9  10          9.14          2.63         1.88 o                         
  -9   9  10         47.72         24.03         5.43 o                         
  -8   9  10          0.27          0.00         1.28 o                         
  -7   9  10          3.39          1.14         1.13 o                         
  -6   9  10          9.19          8.68         1.73 o                         
  -5   9  10         43.30         37.78         2.47 o                         
  -4   9  10          6.55          6.42         1.06 o                         
  -3   9  10         23.98         18.79         2.25 o                         
  -2   9  10          2.74         -0.52         1.20 o                         
  -1   9  10          0.35         -1.09         1.09 o                         
   0   9  10          9.73          3.01         1.34 o                         
   1   9  10          0.22         -1.35         1.45 o                         
   2   9  10         52.16         31.22         3.28 o                         
  -9  10  10          2.43         -2.86         2.86 o                         
  -8  10  10         40.24         45.86         4.63 o                         
  -7  10  10          2.30         -0.34         1.35 o                         
  -6  10  10          4.15          1.57         1.48 o                         
  -5  10  10          4.18          2.13         1.53 o                         
  -4  10  10         29.64         26.04         3.85 o                         
  -3  10  10          0.28         -1.23         1.23 o                         
  -2  10  10        114.03        144.58         5.15 o                         
  -1  10  10          0.77         -2.03         2.18 o                         
   0  10  10          0.19         -1.59         1.59 o                         
   1  10  10          0.03         -1.49         1.49 o                         
  -6  11  10         10.07          9.23         1.69 o                         
  -5  11  10          8.48          6.19         1.91 o                         
  -4  11  10        114.11        135.46         6.14 o                         
  -3  11  10         58.10         65.54         4.99 o                         
  -2  11  10         13.86          7.51         2.29 o                         
  -1  11  10         22.39          9.84         2.81 o                         
 -14   1  11         23.47         27.93         2.54 o                         
 -13   1  11          5.40          1.93         1.59 o                         
 -12   1  11          4.63          7.60         1.65 o                         
 -11   1  11          3.81          2.58         1.17 o                         
 -10   1  11         18.72         18.27         1.38 o                         
  -9   1  11         32.62         33.40         1.53 o                         
  -8   1  11        345.07        333.85         4.36 o                         
  -7   1  11          2.06          2.70         0.80 o                         
  -6   1  11          0.01         -0.34         0.67 o                         
  -5   1  11         89.36         87.05         2.51 o                         
  -4   1  11         27.37         29.96         1.41 o                         
  -3   1  11          0.82          0.59         0.91 o                         
  -2   1  11         49.41         44.28         1.83 o                         
  -1   1  11          0.02         -0.98         0.98 o                         
   0   1  11        134.80        139.88         3.22 o                         
   1   1  11        133.14        140.70         7.38 o                         
   2   1  11         11.21          9.87         1.26 o                         
   3   1  11          0.25         -1.06         1.06 o                         
   4   1  11         24.01         25.35         1.56 o                         
   5   1  11          0.00         -1.39         1.39 o                         
 -14   2  11         36.76         31.84         5.03 o                         
 -13   2  11          2.27          0.39         2.20 o                         
 -12   2  11          0.68         -0.61         1.42 o                         
 -11   2  11          2.35          1.60         1.10 o                         
 -10   2  11         16.69         19.26         1.44 o                         
  -9   2  11         92.97         97.07         2.11 o                         
  -8   2  11          5.71          8.77         1.44 o                         
  -7   2  11        101.22        114.87         2.26 o                         
  -6   2  11        188.13        201.36         3.25 o                         
  -5   2  11          9.69         13.62         1.14 o                         
  -4   2  11        489.25        530.18         6.63 o                         
  -3   2  11          2.93          4.03         0.91 o                         
  -2   2  11        947.89       1045.17        16.36 o                         
  -1   2  11          5.18          2.57         0.94 o                         
   0   2  11          5.13          4.13         0.98 o                         
   1   2  11        304.99        341.85         8.20 o                         
   2   2  11         85.35         94.28         4.61 o                         
   3   2  11          0.00         -1.00         1.00 o                         
   4   2  11          0.04         -1.23         1.23 o                         
   5   2  11          8.70          7.50         1.80 o                         
 -14   3  11         13.58          4.28         4.00 o                         
 -13   3  11          0.78         -1.54         1.59 o                         
 -12   3  11         13.94         11.01         2.80 o                         
 -11   3  11          0.70         -0.52         1.30 o                         
 -10   3  11        142.30        162.41         3.24 o                         
  -9   3  11          5.29          8.02         1.03 o                         
  -8   3  11        295.89        324.17         4.20 o                         
  -7   3  11        305.63        303.80         4.01 o                         
  -6   3  11        242.65        258.11         3.80 o                         
  -5   3  11        160.52        169.39         2.51 o                         
  -4   3  11        183.02        163.40         2.35 o                         
  -3   3  11        482.44        535.67         6.08 o                         
  -2   3  11        322.50        304.59         4.34 o                         
  -1   3  11         87.12         94.49         2.13 o                         
   0   3  11         38.40         35.42         1.51 o                         
   1   3  11        185.13        179.64         5.11 o                         
   2   3  11          1.30          0.21         1.09 o                         
   3   3  11        132.20        149.00         3.19 o                         
   4   3  11          4.72          1.33         1.80 o                         
   5   3  11         38.80         36.50         2.84 o                         
 -13   4  11         26.61         19.11         1.93 o                         
 -12   4  11         40.25         34.78         5.15 o                         
 -11   4  11         54.90         64.54         3.05 o                         
 -10   4  11         37.83         35.68         2.11 o                         
  -9   4  11        137.01        140.35         3.48 o                         
  -8   4  11        251.86        266.96         3.66 o                         
  -7   4  11          2.24          1.68         0.71 o                         
  -6   4  11         49.18         51.78         1.38 o                         
  -5   4  11         43.70         42.86         1.33 o                         
  -4   4  11          0.75         -0.52         0.63 o                         
  -3   4  11          4.72          5.74         1.29 o                         
  -2   4  11        262.02        272.83         4.05 o                         
  -1   4  11          0.87          0.18         0.96 o                         
   0   4  11         68.02         59.49         1.89 o                         
   1   4  11          0.05          0.10         0.90 o                         
   2   4  11         50.03         54.62         2.00 o                         
   3   4  11         18.82         23.05         1.44 o                         
   4   4  11          6.09          1.28         1.53 o                         
   5   4  11         24.15         14.29         2.05 o                         
 -13   5  11         56.76         29.98         3.38 o                         
 -12   5  11         73.75         70.88         3.25 o                         
 -11   5  11        131.15        130.20         3.64 o                         
 -10   5  11        114.60        111.83         3.07 o                         
  -9   5  11        156.05        157.30         3.17 o                         
  -8   5  11        315.24        347.31         5.33 o                         
  -7   5  11          0.77         -0.80         0.80 o                         
  -6   5  11         12.48          9.41         0.92 o                         
  -5   5  11         13.94          7.74         0.81 o                         
  -4   5  11          0.26         -0.65         0.65 o                         
  -3   5  11        119.90        117.57         2.04 o                         
  -2   5  11          3.49          0.37         0.86 o                         
  -1   5  11         12.52         12.89         1.17 o                         
   0   5  11         17.56         13.56         1.15 o                         
   1   5  11          1.55          1.48         0.90 o                         
   2   5  11          6.18          3.55         1.16 o                         
   3   5  11         18.42         16.28         1.73 o                         
   4   5  11          0.39          0.07         1.73 o                         
 -12   6  11         13.82          9.49         1.63 o                         
 -11   6  11         42.65         40.07         2.47 o                         
 -10   6  11         15.76          9.68         2.34 o                         
  -9   6  11         70.83         81.35         2.25 o                         
  -8   6  11         15.02         15.20         2.51 o                         
  -7   6  11        144.38        166.16         2.79 o                         
  -6   6  11         51.00         45.39         3.95 o                         
  -5   6  11          1.02          0.57         0.78 o                         
  -4   6  11         45.49         55.79         1.60 o                         
  -3   6  11         54.20         65.51         1.69 o                         
  -2   6  11         26.24         27.83         1.35 o                         
  -1   6  11          8.04          6.51         0.95 o                         
   0   6  11          0.45         -0.06         0.87 o                         
   1   6  11         16.20         16.94         1.45 o                         
   2   6  11          0.72         -1.25         1.25 o                         
   3   6  11          3.59          1.73         1.53 o                         
   4   6  11         31.55         26.47         3.34 o                         
 -11   7  11          0.19         -1.41         1.41 o                         
 -10   7  11          9.21          4.45         1.20 o                         
  -9   7  11        142.59        164.67         3.20 o                         
  -8   7  11          0.08         -1.06         1.06 o                         
  -7   7  11         28.54         22.75         1.41 o                         
  -6   7  11         26.78         21.20         1.23 o                         
  -5   7  11         29.95         25.92         1.42 o                         
  -4   7  11         26.32         22.79         1.36 o                         
  -3   7  11         47.60         56.87         1.65 o                         
  -2   7  11         27.28         21.36         1.35 o                         
  -1   7  11         12.67         13.68         1.32 o                         
   0   7  11         15.83         11.49         1.38 o                         
   1   7  11          8.58          7.76         1.20 o                         
   2   7  11         12.75          8.71         1.85 o                         
   3   7  11          5.75         -0.12         1.74 o                         
 -11   8  11          2.75         -3.26         3.26 o                         
 -10   8  11         56.09         60.30         2.31 o                         
  -9   8  11         25.09         22.45         1.60 o                         
  -8   8  11        133.37        157.49         3.79 o                         
  -7   8  11          0.37         -1.21         1.21 o                         
  -6   8  11         25.27         28.01         3.00 o                         
  -5   8  11         61.68         62.90         1.87 o                         
  -4   8  11          0.66         -0.79         1.02 o                         
  -3   8  11         30.48         41.12         3.13 o                         
  -2   8  11         61.60         67.21         1.98 o                         
  -1   8  11         95.18        115.87         3.63 o                         
   0   8  11          3.97          3.29         1.20 o                         
   1   8  11        208.40        220.92         6.96 o                         
   2   8  11          0.02         -1.10         1.53 o                         
  -9   9  11          0.82          0.13         1.61 o                         
  -8   9  11          0.23         -1.98         1.98 o                         
  -7   9  11          1.41         -0.55         1.13 o                         
  -6   9  11         24.14         20.85         1.65 o                         
  -5   9  11          1.03         -1.03         1.05 o                         
  -4   9  11          3.77          3.82         1.61 o                         
  -3   9  11          5.33          1.64         1.32 o                         
  -2   9  11          0.28         -1.53         1.53 o                         
  -1   9  11         15.98         11.49         1.73 o                         
   0   9  11         41.71         31.32         3.92 o                         
   1   9  11         27.34         27.24         2.88 o                         
  -8  10  11          0.18          1.26         3.49 o                         
  -7  10  11          0.00         -1.35         1.35 o                         
  -6  10  11         36.96         41.42         2.04 o                         
  -5  10  11         36.32         45.24         5.35 o                         
  -4  10  11          0.41         -1.38         1.38 o                         
  -3  10  11          0.08         -1.40         1.40 o                         
  -2  10  11          2.68          1.75         1.56 o                         
  -1  10  11          5.17          1.30         1.84 o                         
 -13   0  12        113.66        112.13         4.57 o                         
 -12   0  12          2.02          3.04         1.91 o                         
 -11   0  12         31.48         23.66         3.00 o                         
 -10   0  12          0.35         -0.15         1.30 o                         
  -9   0  12        108.01        101.79         2.95 o                         
  -8   0  12          5.93          3.62         1.21 o                         
  -7   0  12        239.89        215.29         4.38 o                         
  -6   0  12         13.92         12.18         1.43 o                         
  -4   0  12         24.02         30.36         2.86 o                         
  -3   0  12          4.63          6.20         1.64 o                         
  -2   0  12        798.09        872.79        19.12 o                         
  -1   0  12         14.35          6.94         6.43 o                         
   0   0  12         74.73         75.56         3.41 o                         
   1   0  12         27.24         21.13         2.40 o                         
   2   0  12          1.26          1.40         1.99 o                         
   3   0  12         23.55         17.17         5.28 o                         
   4   0  12         46.83         54.81         4.57 o                         
 -13   1  12          0.01          0.49         1.59 o                         
 -12   1  12          0.10         -1.20         1.20 o                         
 -11   1  12          1.22          1.92         1.21 o                         
 -10   1  12         28.12         28.34         1.75 o                         
  -9   1  12         74.09         73.28         1.81 o                         
  -8   1  12          9.26          9.01         0.97 o                         
  -7   1  12          8.58          6.48         1.28 o                         
  -6   1  12         83.09         95.48         2.14 o                         
  -5   1  12         30.51         29.31         1.23 o                         
  -4   1  12         53.00         50.56         2.39 o                         
  -3   1  12        156.77        177.25         3.95 o                         
  -2   1  12        101.37        105.20         2.83 o                         
  -1   1  12        121.33        121.26         2.97 o                         
   0   1  12          5.13          1.73         1.11 o                         
   1   1  12          2.01         -0.14         1.23 o                         
   2   1  12         42.99         50.70         2.60 o                         
   3   1  12         12.87         12.12         2.93 o                         
   4   1  12          7.80         10.05         1.72 o                         
 -13   2  12          2.34         -1.23         1.60 o                         
 -12   2  12         17.14         16.30         1.84 o                         
 -11   2  12         32.11         27.99         1.73 o                         
 -10   2  12         12.94         18.71         1.42 o                         
  -9   2  12         70.87         70.78         1.99 o                         
  -8   2  12          0.27          2.09         0.87 o                         
  -7   2  12        323.28        346.90         4.75 o                         
  -6   2  12         53.94         50.77         1.59 o                         
  -5   2  12        318.30        335.82         4.46 o                         
  -4   2  12        132.06        115.70         2.32 o                         
  -3   2  12          0.19          0.64         1.03 o                         
  -2   2  12        151.92        163.75         3.21 o                         
  -1   2  12         15.84         12.15         1.37 o                         
   0   2  12          5.30          5.08         1.33 o                         
   1   2  12          0.18         -0.64         1.15 o                         
   2   2  12          7.71          4.86         1.24 o                         
   3   2  12          1.79         -0.83         1.45 o                         
   4   2  12         52.40         59.61         2.85 o                         
 -13   3  12          0.00         -1.62         1.62 o                         
 -12   3  12         38.52         40.61         4.12 o                         
 -11   3  12         53.85         49.89         5.07 o                         
 -10   3  12          8.01          7.67         1.61 o                         
  -9   3  12        123.60        127.40         2.51 o                         
  -8   3  12         48.21         54.39         1.62 o                         
  -7   3  12        324.40        345.51         4.49 o                         
  -6   3  12        126.96        128.03         3.50 o                         
  -5   3  12          4.61         -0.24         0.87 o                         
  -4   3  12        407.76        421.73         5.70 o                         
  -3   3  12        121.84        117.79         3.26 o                         
  -2   3  12        295.33        298.79         8.51 o                         
  -1   3  12         71.37         65.68         2.18 o                         
   0   3  12        153.99        157.48         3.42 o                         
   1   3  12          4.27          1.80         1.33 o                         
   2   3  12         28.84         18.70         1.73 o                         
   3   3  12          2.11          2.56         1.73 o                         
   4   3  12          4.89         -1.28         1.28 o                         
 -13   4  12          0.55         -1.86         1.86 o                         
 -12   4  12          4.98          0.08         2.60 o                         
 -11   4  12          2.88          1.55         1.36 o                         
 -10   4  12          1.10         -0.14         1.53 o                         
  -9   4  12          4.81          1.35         1.16 o                         
  -8   4  12          2.38          0.92         0.98 o                         
  -7   4  12         16.28         10.92         1.03 o                         
  -6   4  12         24.34         20.61         1.18 o                         
  -5   4  12         47.20         48.15         1.50 o                         
  -4   4  12          7.53          7.04         0.94 o                         
  -3   4  12          0.05         -0.32         0.89 o                         
  -2   4  12        226.17        231.71         4.00 o                         
  -1   4  12         12.42         13.60         1.18 o                         
   0   4  12          5.14          1.83         0.97 o                         
   1   4  12         18.49         12.91         1.69 o                         
   2   4  12          1.25          0.53         1.06 o                         
   3   4  12         21.24         21.82         1.81 o                         
   4   4  12         44.31         34.85         3.77 o                         
 -12   5  12        108.13        101.92        10.72 o                         
 -11   5  12         15.19         10.36         2.31 o                         
 -10   5  12          5.24          3.01         1.99 o                         
  -9   5  12         82.08         85.20         2.91 o                         
  -8   5  12         61.42         67.48         2.43 o                         
  -7   5  12         53.71         60.88         2.14 o                         
  -6   5  12         13.07         10.19         1.21 o                         
  -5   5  12         10.38          9.46         0.95 o                         
  -4   5  12         14.75         18.27         1.20 o                         
  -3   5  12          4.87          2.66         0.89 o                         
  -2   5  12          0.39          1.18         0.95 o                         
  -1   5  12          0.12         -0.78         0.94 o                         
   0   5  12          5.99          5.70         1.15 o                         
   1   5  12         52.92         66.27         2.30 o                         
   2   5  12         39.09         24.01         1.94 o                         
   3   5  12         16.24         11.72         1.71 o                         
 -12   6  12          9.03         -0.14         4.71 o                         
 -11   6  12        120.51        137.51         8.20 o                         
 -10   6  12          0.08         -0.38         1.41 o                         
  -9   6  12        140.32        160.30         3.71 o                         
  -8   6  12         85.08         91.14         2.48 o                         
  -7   6  12         84.35         83.38         2.05 o                         
  -6   6  12          5.28          2.18         0.94 o                         
  -5   6  12          0.18         -0.82         0.82 o                         
  -4   6  12          1.05          0.80         0.87 o                         
  -3   6  12         10.38         10.73         1.28 o                         
  -2   6  12          9.80          9.03         1.15 o                         
  -1   6  12          0.33         -1.06         1.07 o                         
   0   6  12          1.03          0.10         1.11 o                         
   1   6  12          0.18         -0.99         1.28 o                         
   2   6  12          0.29         -1.31         1.31 o                         
   3   6  12          6.00         -0.57         4.00 o                         
 -11   7  12          0.02         -1.51         1.51 o                         
 -10   7  12         58.65         50.51         2.39 o                         
  -9   7  12        207.46        247.53         4.02 o                         
  -8   7  12          3.70          3.07         1.02 o                         
  -7   7  12         74.29         88.46         3.26 o                         
  -6   7  12         78.36         94.81         2.06 o                         
  -5   7  12         20.53         18.95         1.72 o                         
  -4   7  12          4.01          3.46         0.94 o                         
  -3   7  12         16.93         14.87         1.28 o                         
  -2   7  12          0.33         -1.07         1.07 o                         
  -1   7  12         76.30         95.83         2.40 o                         
   0   7  12         89.87        102.11         4.12 o                         
   1   7  12          5.06          1.70         1.50 o                         
   2   7  12          0.77         -1.56         1.56 o                         
 -10   8  12          3.83         -0.72         1.53 o                         
  -9   8  12         92.58        113.55         2.70 o                         
  -8   8  12          0.10         -1.15         1.15 o                         
  -7   8  12          9.55          3.97         1.21 o                         
  -6   8  12          1.04         -1.06         1.06 o                         
  -5   8  12         11.45         12.89         2.36 o                         
  -4   8  12         18.16         13.22         1.71 o                         
  -3   8  12         24.73         23.74         2.27 o                         
  -2   8  12        121.10        153.71         9.03 o                         
  -1   8  12         11.41          5.50         1.41 o                         
   0   8  12         12.32         13.53         3.21 o                         
   1   8  12          0.41         -2.02         2.02 o                         
  -8   9  12          1.22         -0.10         1.23 o                         
  -7   9  12         37.49         35.12         5.48 o                         
  -6   9  12         26.62         21.32         3.59 o                         
  -5   9  12          0.04         -1.27         1.27 o                         
  -4   9  12         17.58         13.12         2.63 o                         
  -3   9  12          0.73         -1.47         1.47 o                         
  -2   9  12         26.21         18.28         2.35 o                         
  -1   9  12          1.98         -1.56         1.56 o                         
  -5  10  12         16.17          7.23         4.00 o                         
  -4  10  12          4.73         -0.36         3.04 o                         
 -13   1  13          3.63          2.54         1.70 o                         
 -12   1  13          0.75         -0.72         1.34 o                         
 -11   1  13          0.32         -1.17         1.17 o                         
 -10   1  13          0.67         -0.38         1.17 o                         
  -9   1  13         48.06         47.86         1.60 o                         
  -8   1  13          3.75          0.46         0.89 o                         
  -7   1  13         73.85         67.96         1.79 o                         
  -6   1  13         52.89         47.21         1.59 o                         
  -5   1  13        118.90        107.91         3.30 o                         
  -4   1  13         23.90         21.68         1.89 o                         
  -3   1  13         18.91         20.21         1.74 o                         
  -2   1  13        112.72        118.21         2.93 o                         
  -1   1  13         55.95         64.78         2.51 o                         
   0   1  13         28.60         30.91         2.37 o                         
   1   1  13          2.96          0.46         1.47 o                         
   2   1  13          5.10          4.65         2.06 o                         
   3   1  13         80.70        107.74         9.19 o                         
 -13   2  13          9.40          5.91         1.84 o                         
 -12   2  13          7.90          8.01         1.75 o                         
 -11   2  13         45.31         51.27         2.09 o                         
 -10   2  13          6.89          4.42         1.07 o                         
  -9   2  13         75.62         81.05         2.21 o                         
  -8   2  13        204.34        220.38         3.34 o                         
  -7   2  13          0.59         -0.27         0.89 o                         
  -6   2  13        218.39        229.20         3.62 o                         
  -5   2  13          4.26          0.79         1.13 o                         
  -4   2  13          0.31          4.00         3.34 o                         
  -3   2  13        351.53        375.63        12.49 o                         
  -2   2  13         36.83         31.54         2.84 o                         
  -1   2  13         75.46         83.01         2.51 o                         
   0   2  13         14.51         13.53         1.65 o                         
   1   2  13          0.73          0.51         1.90 o                         
   2   2  13          2.03         -1.33         1.56 o                         
   3   2  13          4.83          1.45         1.67 o                         
 -13   3  13         45.22         26.18        13.56 o                         
 -12   3  13         60.95         70.94         5.90 o                         
 -11   3  13         23.37         21.96         2.01 o                         
 -10   3  13        172.37        213.20         3.88 o                         
  -9   3  13        130.68        153.52         5.07 o                         
  -8   3  13          1.06          5.69         2.76 o                         
  -7   3  13        463.86        517.68         6.15 o                         
  -6   3  13          0.73         -0.48         0.87 o                         
  -5   3  13          3.72          2.60         1.24 o                         
  -4   3  13        115.10        106.99         2.72 o                         
  -3   3  13          1.69         -0.21         1.36 o                         
  -2   3  13          0.03         -0.75         1.15 o                         
  -1   3  13         57.13         57.51         2.30 o                         
   0   3  13          5.16          2.26         1.41 o                         
   2   3  13          1.82          0.80         2.50 o                         
   3   3  13          0.26         -2.06         2.06 o                         
 -12   4  13         31.49         14.82         2.92 o                         
 -11   4  13         52.79         42.74         4.29 o                         
 -10   4  13         71.34         70.12         2.51 o                         
  -9   4  13          1.58         -1.17         1.17 o                         
  -8   4  13          9.87          5.78         1.10 o                         
  -7   4  13          4.80          3.64         1.13 o                         
  -6   4  13          1.33         -0.90         0.92 o                         
  -5   4  13         41.79         38.56         2.80 o                         
  -4   4  13          0.22         -0.89         1.13 o                         
  -3   4  13         39.10         37.91         1.90 o                         
  -2   4  13          3.52          1.05         1.26 o                         
  -1   4  13          8.50          5.46         1.36 o                         
   0   4  13          9.12          2.46         1.25 o                         
   1   4  13          0.00         -0.24         1.90 o                         
   2   4  13         43.95         32.37         2.23 o                         
 -12   5  13         57.80         27.31        11.57 o                         
 -11   5  13          1.91         -1.07         2.18 o                         
 -10   5  13          1.60         -0.33         1.32 o                         
  -9   5  13          3.07         -1.22         1.22 o                         
  -8   5  13         17.42         14.72         2.72 o                         
  -7   5  13          1.29         -0.22         0.94 o                         
  -6   5  13         18.14         20.15         1.36 o                         
  -5   5  13          2.13          0.44         0.92 o                         
  -4   5  13          1.57          1.36         0.99 o                         
  -3   5  13         41.13         35.01         2.03 o                         
  -2   5  13         50.96         60.50         2.34 o                         
  -1   5  13          4.76          3.24         1.25 o                         
   0   5  13         23.31         16.98         2.23 o                         
   1   5  13          4.53         -0.36         2.27 o                         
   2   5  13         34.61         23.94         2.42 o                         
 -11   6  13          0.37         -1.07         2.04 o                         
 -10   6  13          4.70          3.77         1.52 o                         
  -9   6  13        159.32        180.56         4.07 o                         
  -8   6  13         65.61         73.64         3.27 o                         
  -7   6  13         43.17         35.50         4.12 o                         
  -6   6  13         62.76         79.66         2.62 o                         
  -5   6  13          0.50         -1.00         1.00 o                         
  -4   6  13         12.05          7.16         1.35 o                         
  -3   6  13          2.06          1.88         1.02 o                         
  -2   6  13          2.34         -0.74         1.33 o                         
  -1   6  13        123.07        160.23        11.09 o                         
   0   6  13          1.00          0.81         1.23 o                         
   1   6  13         31.76         22.57         5.40 o                         
 -10   7  13         35.71         37.54         2.09 o                         
  -9   7  13         30.68         29.74         2.04 o                         
  -8   7  13         58.53         50.80         3.09 o                         
  -7   7  13         90.62        114.75         3.00 o                         
  -6   7  13         13.88          9.26         1.85 o                         
  -5   7  13         19.92         15.26         1.35 o                         
  -4   7  13         21.37         19.64         2.04 o                         
  -3   7  13         39.87         35.26         3.22 o                         
  -2   7  13         87.56        102.40         5.52 o                         
  -1   7  13         22.23         16.68         1.55 o                         
   0   7  13          1.60         -0.47         1.69 o                         
  -9   8  13         72.00         82.53        11.14 o                         
  -8   8  13          3.40          0.35         1.31 o                         
  -7   8  13          1.08         -0.39         1.40 o                         
  -6   8  13         49.14         57.01         3.05 o                         
  -5   8  13          4.89          2.67         1.13 o                         
  -4   8  13         22.82         15.98         1.51 o                         
  -3   8  13          3.68          0.75         1.53 o                         
  -2   8  13          0.06         -1.32         1.32 o                         
  -1   8  13          1.25         -1.99         1.99 o                         
  -6   9  13         12.36          3.02         2.53 o                         
  -5   9  13         17.84          5.40         1.89 o                         
  -4   9  13         38.12         18.45         3.09 o                         
 -12   0  14         14.91          6.43         2.22 o                         
 -11   0  14          4.92          5.57         2.02 o                         
 -10   0  14          1.03         -0.72         1.50 o                         
  -9   0  14          6.78          3.46         1.58 o                         
  -8   0  14        294.50        320.48         6.02 o                         
  -7   0  14         23.06         20.58         1.85 o                         
  -6   0  14         18.54         17.32         2.40 o                         
  -5   0  14         32.67         32.35         3.57 o                         
  -4   0  14          5.68          1.71         1.71 o                         
  -3   0  14          0.60          5.90         1.71 o                         
  -2   0  14         12.11         11.31         2.86 o                         
  -1   0  14         71.10         68.14         3.86 o                         
   0   0  14         72.90         73.93         7.57 o                         
   1   0  14         52.49         77.08        10.14 o                         
   2   0  14         33.81         36.06         3.43 o                         
 -12   1  14         62.33         60.22         3.42 o                         
 -11   1  14          6.40          6.30         1.42 o                         
 -10   1  14          0.03         -0.99         1.21 o                         
  -9   1  14         25.07         20.31         2.14 o                         
  -8   1  14         25.14         22.17         2.93 o                         
  -7   1  14         16.33         11.80         1.09 o                         
  -6   1  14          0.00         -0.93         1.92 o                         
  -5   1  14          5.52          2.40         1.23 o                         
  -4   1  14         30.64         32.58         1.97 o                         
  -3   1  14         87.84         97.03         3.94 o                         
  -2   1  14        247.66        259.07         9.21 o                         
  -1   1  14        123.54        140.39         7.51 o                         
   0   1  14         98.53        117.55         6.39 o                         
   1   1  14         88.15        108.79         8.28 o                         
   2   1  14          0.85         -1.67         2.11 o                         
 -12   2  14         56.11         47.29         4.57 o                         
 -11   2  14          0.57          0.45         1.27 o                         
 -10   2  14        154.36        157.01         6.49 o                         
  -9   2  14         12.34         12.20         1.65 o                         
  -8   2  14          3.30         -0.41         0.97 o                         
  -7   2  14         68.12         66.52         1.84 o                         
  -6   2  14         13.46         11.36         2.41 o                         
  -5   2  14         59.84         48.78         2.31 o                         
  -4   2  14          1.73          0.11         1.26 o                         
  -3   2  14          5.48          7.21         1.42 o                         
  -2   2  14         23.98         24.64         1.78 o                         
  -1   2  14          5.68          5.47         1.45 o                         
   0   2  14          0.26         -1.18         1.90 o                         
   1   2  14          3.36         -1.27         1.67 o                         
 -12   3  14         19.56         13.01         4.07 o                         
 -11   3  14        106.44        130.31         4.83 o                         
 -10   3  14         22.19         24.15         3.59 o                         
  -9   3  14         15.81         10.78         1.17 o                         
  -8   3  14         38.18         30.97         1.49 o                         
  -7   3  14         91.75         84.75         4.47 o                         
  -6   3  14          2.58         -0.49         1.18 o                         
  -5   3  14         26.00         19.99         2.64 o                         
  -4   3  14          8.88         11.49         1.55 o                         
  -3   3  14          7.83          5.77         1.36 o                         
  -2   3  14         19.62         14.35         1.61 o                         
  -1   3  14          1.87          0.13         1.32 o                         
   0   3  14         27.56         23.75         2.11 o                         
   1   3  14          2.89         -0.78         1.57 o                         
 -11   4  14          6.23          1.40         1.43 o                         
 -10   4  14         11.57          4.81         1.85 o                         
  -9   4  14          0.01         -0.51         1.30 o                         
  -8   4  14         84.59         94.24         2.64 o                         
  -7   4  14         52.55         55.26         1.96 o                         
  -6   4  14         19.31         14.92         1.81 o                         
  -5   4  14          7.90          4.11         1.36 o                         
  -4   4  14          0.07         -1.36         1.36 o                         
  -3   4  14         30.75         26.02         2.39 o                         
  -2   4  14          6.18          0.07         1.35 o                         
  -1   4  14         17.74         19.64         2.68 o                         
   0   4  14         60.44         76.20         8.13 o                         
   1   4  14         29.30         23.89         2.43 o                         
 -11   5  14         31.66         25.57         3.53 o                         
 -10   5  14          1.95          3.15         2.31 o                         
  -9   5  14          0.00         -1.32         1.32 o                         
  -8   5  14          0.02         -1.43         1.43 o                         
  -7   5  14          4.62          5.79         1.55 o                         
  -6   5  14          3.84          0.98         1.07 o                         
  -5   5  14          8.22          5.76         1.26 o                         
  -4   5  14          0.17          0.44         1.20 o                         
  -3   5  14         17.78         19.99         2.03 o                         
  -2   5  14          7.47          5.90         1.40 o                         
  -1   5  14          0.13         -0.55         1.35 o                         
   0   5  14        199.76        246.97        16.24 o                         
 -10   6  14         13.59          7.45         2.93 o                         
  -9   6  14         14.15          7.64         3.05 o                         
  -8   6  14          0.06         -1.36         1.42 o                         
  -7   6  14        102.11        133.46         3.69 o                         
  -6   6  14          0.12         -1.25         1.25 o                         
  -5   6  14          3.56          0.66         1.35 o                         
  -4   6  14         33.82         31.09         2.15 o                         
  -3   6  14         24.98         22.02         1.94 o                         
  -2   6  14         26.39         19.10         2.68 o                         
  -1   6  14          6.29          2.91         1.61 o                         
  -8   7  14          0.15         -1.46         1.46 o                         
  -7   7  14          1.07         -0.48         1.49 o                         
  -6   7  14          0.01         -1.28         1.28 o                         
  -5   7  14         16.07         12.48         3.05 o                         
  -4   7  14         11.93          6.57         1.95 o                         
  -3   7  14          7.41          1.61         1.50 o                         
  -2   7  14          0.28         -1.86         2.86 o                         
 -11   1  15         24.02         17.63         2.37 o                         
 -10   1  15          0.16         -0.61         1.36 o                         
  -9   1  15         24.98         24.82         2.64 o                         
  -8   1  15          6.59          6.02         1.16 o                         
  -7   1  15         83.41         79.54         3.40 o                         
  -6   1  15          4.15          2.69         1.34 o                         
  -5   1  15         18.60         22.71         2.18 o                         
  -4   1  15          0.90         -1.34         1.34 o                         
  -3   1  15         18.25         12.85         1.90 o                         
  -2   1  15         20.42         14.03         2.14 o                         
  -1   1  15         26.69         19.40         2.67 o                         
   0   1  15         37.64         27.20         4.22 o                         
 -11   2  15          4.42          4.83         1.64 o                         
 -10   2  15         10.67         10.47         2.86 o                         
  -9   2  15          4.05          1.60         1.19 o                         
  -8   2  15          3.46          2.32         1.18 o                         
  -7   2  15        157.70        158.44         4.08 o                         
  -6   2  15          2.83          1.31         1.36 o                         
  -5   2  15          0.00         -1.30         1.30 o                         
  -4   2  15         53.85         54.29         2.55 o                         
  -3   2  15         17.43         13.28         1.72 o                         
  -2   2  15        133.69        154.28         8.51 o                         
  -1   2  15          0.42          0.46         1.90 o                         
   0   2  15         48.20         64.57         4.51 o                         
 -11   3  15         69.35         67.75         6.41 o                         
 -10   3  15          0.00          6.34         4.70 o                         
  -9   3  15         65.71         67.94         5.61 o                         
  -8   3  15         35.09         29.56         2.35 o                         
  -7   3  15         53.50         53.44         2.24 o                         
  -6   3  15         20.28         23.24         2.28 o                         
  -5   3  15         38.01         24.77         3.44 o                         
  -4   3  15          8.11          5.22         1.47 o                         
  -3   3  15          4.41          2.79         1.47 o                         
  -2   3  15         28.95         24.37         1.99 o                         
  -1   3  15         24.43         14.08         1.91 o                         
 -10   4  15         29.55         25.94         2.82 o                         
  -9   4  15         35.75         26.20         3.24 o                         
  -8   4  15          0.33         -0.82         1.32 o                         
  -7   4  15         23.21         19.35         3.15 o                         
  -6   4  15          6.94          4.40         1.47 o                         
  -5   4  15          2.12         -0.35         1.37 o                         
  -4   4  15          8.41          4.22         1.54 o                         
  -3   4  15          0.45         -1.58         1.58 o                         
  -2   4  15         59.12         75.19         4.66 o                         
  -1   4  15         65.92         34.27         7.42 o                         
  -9   5  15          0.93          0.27         1.98 o                         
  -8   5  15          0.12         -1.81         1.81 o                         
  -7   5  15         17.96         10.74         3.10 o                         
  -6   5  15         40.10         38.09         2.15 o                         
  -5   5  15         11.28          7.88         1.56 o                         
  -4   5  15          5.37          3.59         1.64 o                         
  -3   5  15          0.62          1.20         1.49 o                         
  -2   5  15         15.15         15.45         3.28 o                         
  -8   6  15         24.67          8.66         3.84 o                         
  -7   6  15          5.13          3.48         1.94 o                         
  -6   6  15          3.32         -0.93         2.60 o                         
  -5   6  15         26.93         29.04         3.31 o                         
  -4   6  15         23.25         17.79         4.14 o                         
 -10   0  16         10.21          4.71         2.02 o                         
  -9   0  16          2.22          0.77         2.14 o                         
  -8   0  16         23.06         15.37        10.42 o                         
  -7   0  16         60.05         30.27         5.14 o                         
  -6   0  16         23.49         17.54         2.42 o                         
  -5   0  16         21.49         11.78         2.47 o                         
  -4   0  16        115.89        104.54        11.85 o                         
  -3   0  16        145.79        140.18         9.99 o                         
  -2   0  16         13.76          6.00         4.28 o                         
 -10   1  16          8.62          3.28         1.60 o                         
  -9   1  16          3.36          0.49         1.42 o                         
  -8   1  16         10.31          9.72         1.65 o                         
  -7   1  16         10.42          5.25         1.61 o                         
  -6   1  16         54.45         40.63         3.79 o                         
  -5   1  16          0.73         -1.48         1.48 o                         
  -4   1  16         11.99          4.95         1.59 o                         
  -3   1  16          1.40          0.68         1.97 o                         
  -9   2  16         57.81         64.20         4.16 o                         
  -8   2  16         74.07         76.93         2.85 o                         
  -7   2  16          7.90          3.68         2.56 o                         
  -6   2  16          4.93          2.45         1.59 o                         
  -5   2  16          5.05          1.02         1.58 o                         
  -4   2  16          0.34         -0.79         1.55 o                         
  -3   2  16         13.04          7.03         1.67 o                         
  -9   3  16          0.36         -2.01         2.01 o                         
  -8   3  16          1.16         -1.59         1.59 o                         
  -7   3  16         16.11         17.72         2.81 o                         
  -6   3  16          0.01         -1.52         1.52 o                         
  -5   3  16          5.70          5.72         2.35 o                         
  -4   3  16          6.97          4.26         1.56 o                         
  -7   4  16          0.44         -1.47         1.47 o                         
  -6   4  16          0.01         -1.54         1.54 o                         
  -5   4  16         16.01          7.85         2.22 o                         
                                                                                
