# Supplementary material for: Crystal structure determination as part of an undergraduate laboratory experiment: 1′,3′,3′-tri­methyl­spiro­[chromene-2,2′-indoline] and 1′,3′,3′-trimethyl-4-[(E)-(1,3,3-tri­methyl­indolin-2-yl­idene)meth­yl]spiro­[chroman-2,2′-indoline]
Source: Acta Crystallogr E Crystallogr Commun. 2016 Oct 28;72(Pt 11):1659–62. doi: 10.1107/S2056989016016042 (PMC5095856; doi:10.1107/S2056989016016042)
Supplement: Supplementary file 3 [file e-72-01659-2sup3.hkl]

data_2                                                                          
_shelx_title ' mn2232 in P2(1)/c'                                               
_shelx_refln_list_code          4                                               
_shelx_F_calc_maximum      183.54                                               
_exptl_crystal_F_000       968.00                                               
_reflns_d_resolution_high  0.6897                                               
                                                                                
loop_                                                                           
 _space_group_symop_operation_xyz                                               
 'x, y, z'                                                                      
 '-x, y+1/2, -z+1/2'                                                            
 '-x, -y, -z'                                                                   
 'x, -y-1/2, z-1/2'                                                             
                                                                                
_cell_length_a    14.1774                                                       
_cell_length_b    11.6019                                                       
_cell_length_c    16.2847                                                       
_cell_angle_alpha  90.000                                                       
_cell_angle_beta  115.613                                                       
_cell_angle_gamma  90.000                                                       
                                                                                
_shelx_F_squared_multiplier     1.000                                           
                                                                                
loop_                                                                           
 _refln_index_h                                                                 
 _refln_index_k                                                                 
 _refln_index_l                                                                 
 _refln_F_squared_calc                                                          
 _refln_F_squared_meas                                                          
 _refln_F_squared_sigma                                                         
 _refln_observed_status                                                         
   2   0   0       3831.52       3662.46        83.92 o                         
   3   0   0        616.96        568.84         5.44 o                         
   4   0   0       1662.93       1661.28        15.21 o                         
   5   0   0        124.54        145.61         2.73 o                         
   6   0   0       2008.64       2169.47        18.50 o                         
   7   0   0         42.89         30.51         1.75 o                         
   8   0   0        191.43        207.74         4.06 o                         
   9   0   0         88.40         71.50         3.24 o                         
  10   0   0        720.77        661.64         8.37 o                         
  11   0   0          6.40          7.60         2.52 o                         
  12   0   0        752.60        662.92        11.27 o                         
  13   0   0         26.72         16.62         3.15 o                         
  14   0   0          0.33          2.84         4.86 o                         
  15   0   0        260.56        262.45        11.02 o                         
  16   0   0         69.94         78.53         7.71 o                         
  17   0   0         39.57         55.21         6.97 o                         
  18   0   0         22.06         28.99         6.37 o                         
   1   1   0       3694.44       3565.56        47.34 o                         
   2   1   0       7709.24       7926.46        48.93 o                         
   3   1   0       3404.46       3389.04        18.60 o                         
   4   1   0       1985.25       2064.76        11.97 o                         
   5   1   0        452.36        494.94         4.13 o                         
   6   1   0        220.34        194.65         2.40 o                         
   7   1   0        131.12        140.64         2.14 o                         
   8   1   0         11.54          2.19         0.80 o                         
   9   1   0         28.66         34.32         1.46 o                         
  10   1   0          0.29          0.45         1.21 o                         
  11   1   0        204.46        176.20         3.91 o                         
  12   1   0        607.76        543.79         7.18 o                         
  13   1   0        140.02        111.78         4.03 o                         
  14   1   0          5.70          6.70         2.95 o                         
  15   1   0        163.99        167.24         6.77 o                         
  16   1   0         35.17         37.00         4.33 o                         
  17   1   0         28.43         22.52         4.10 o                         
  18   1   0        463.31        532.96        11.89 o                         
   0   2   0      23114.59      23863.09       179.51 o                         
   1   2   0         21.62         20.32         0.67 o                         
   2   2   0       2104.42       2352.89        13.16 o                         
   3   2   0        218.93        217.35         2.03 o                         
   4   2   0         67.63         71.73         1.63 o                         
   5   2   0         86.47         95.85         1.98 o                         
   6   2   0        368.81        408.71         4.05 o                         
   7   2   0         91.71         69.31         1.63 o                         
   8   2   0          6.54          3.85         0.92 o                         
   9   2   0        149.20        155.05         4.14 o                         
  10   2   0        122.26        116.45         2.99 o                         
  11   2   0        308.91        264.01         4.80 o                         
  12   2   0         25.73         19.26         1.92 o                         
  13   2   0          1.40          0.96         2.37 o                         
  14   2   0         50.15         47.38         3.54 o                         
  15   2   0         13.02          8.56         3.23 o                         
  16   2   0         42.50         36.99         4.35 o                         
  17   2   0         18.61         28.18         4.38 o                         
  18   2   0         49.16         53.63         5.13 o                         
   1   3   0      16955.37      17252.18        98.37 o                         
   2   3   0       2771.08       2932.89        16.44 o                         
   3   3   0       2796.61       2653.92        15.16 o                         
   4   3   0       1542.41       1595.83        12.00 o                         
   5   3   0         13.23         18.94         1.17 o                         
   6   3   0         99.46        125.09         2.40 o                         
   7   3   0        379.53        344.08         4.49 o                         
   8   3   0       1004.13        973.31         8.18 o                         
   9   3   0        263.18        258.60         3.95 o                         
  10   3   0        735.14        718.38         7.19 o                         
  11   3   0        253.07        226.99         4.15 o                         
  12   3   0        103.94         91.06         3.16 o                         
  13   3   0         48.67         48.24         2.98 o                         
  14   3   0        137.83        115.51         4.82 o                         
  15   3   0         25.37         21.35         3.68 o                         
  16   3   0        403.68        480.66        10.63 o                         
  17   3   0         29.34         36.41         4.52 o                         
  18   3   0        116.41        120.05         6.77 o                         
   0   4   0      33685.28      34213.27       298.38 o                         
   1   4   0          0.35          7.44         1.38 o                         
   2   4   0        353.62        357.63         3.59 o                         
   3   4   0       1672.34       1799.81        10.98 o                         
   4   4   0       1257.45       1313.08         8.54 o                         
   5   4   0       2035.24       2244.62        14.87 o                         
   6   4   0        806.32        824.10         7.05 o                         
   7   4   0        852.91       1005.60         8.31 o                         
   8   4   0       1394.38       1437.32        11.54 o                         
   9   4   0         34.20         37.21         2.19 o                         
  10   4   0        157.57        111.91         3.06 o                         
  11   4   0        605.93        550.93         7.06 o                         
  12   4   0        178.47        164.21         4.57 o                         
  13   4   0         20.37         19.53         2.60 o                         
  14   4   0          0.24          0.42         2.34 o                         
  15   4   0          5.38          7.18         2.83 o                         
  16   4   0        181.46        177.10         7.35 o                         
  17   4   0          3.52          6.76         4.16 o                         
  18   4   0          3.56          1.39         4.91 o                         
   1   5   0         74.39        101.49         1.92 o                         
   2   5   0       4025.23       4284.13        25.97 o                         
   3   5   0       2250.28       2331.16        13.99 o                         
   4   5   0       2938.56       3029.31        17.85 o                         
   5   5   0        126.92        142.86         2.16 o                         
   6   5   0       1233.90       1275.60        10.39 o                         
   7   5   0         81.25         60.99         2.22 o                         
   8   5   0        499.07        481.01         5.54 o                         
   9   5   0        697.74        714.93         7.30 o                         
  10   5   0        498.39        428.13         5.72 o                         
  11   5   0        144.47        137.64         3.68 o                         
  12   5   0          0.23         -0.17         1.90 o                         
  13   5   0        236.03        214.18         8.65 o                         
  14   5   0         22.56         29.77         2.91 o                         
  15   5   0          2.15          1.96         2.76 o                         
  16   5   0         32.28         37.77         4.50 o                         
  17   5   0        327.29        337.46         9.63 o                         
   0   6   0       1138.84       1330.29        14.95 o                         
   1   6   0         17.85         19.46         1.46 o                         
   2   6   0        932.19       1099.98         8.27 o                         
   3   6   0        153.44        177.99         2.83 o                         
   4   6   0          0.16          0.94         0.80 o                         
   5   6   0        132.53        118.59         2.15 o                         
   6   6   0         61.99         58.38         1.59 o                         
   7   6   0       1456.44       1319.83        10.59 o                         
   8   6   0        303.74        325.63         4.68 o                         
   9   6   0       4222.26       4036.20        26.67 o                         
  10   6   0          6.55         16.55         1.84 o                         
  11   6   0        577.87        528.94         8.96 o                         
  12   6   0         22.44         27.42         2.74 o                         
  13   6   0          6.74         12.71         2.36 o                         
  14   6   0         85.73         79.54         3.98 o                         
  15   6   0        123.97        130.15         8.09 o                         
  16   6   0         77.94         77.55         6.74 o                         
  17   6   0         75.98         83.61         7.13 o                         
   1   7   0          0.60          1.79         0.89 o                         
   2   7   0        344.99        454.81         4.67 o                         
   3   7   0          0.09          1.08         1.03 o                         
   4   7   0          0.83          0.55         0.73 o                         
   5   7   0        247.95        231.63         4.27 o                         
   6   7   0        415.69        417.50         4.97 o                         
   7   7   0        114.31        119.60         3.02 o                         
   8   7   0        488.46        452.19         5.76 o                         
   9   7   0         18.93         26.46         2.38 o                         
  10   7   0         47.70         41.11         2.75 o                         
  11   7   0        401.59        414.39         7.67 o                         
  12   7   0         22.04         11.20         2.71 o                         
  13   7   0         58.97         64.43         4.14 o                         
  14   7   0         67.73         62.11         4.22 o                         
  15   7   0         44.75         38.99         3.98 o                         
  16   7   0         82.85         97.31         7.25 o                         
   0   8   0        262.04        219.22         5.55 o                         
   1   8   0         37.38         32.42         1.98 o                         
   2   8   0         53.38         46.39         1.86 o                         
   3   8   0         99.15        131.81         3.21 o                         
   4   8   0         21.16         13.13         1.71 o                         
   5   8   0        111.96        102.46         2.75 o                         
   6   8   0          0.58          0.32         1.62 o                         
   7   8   0          1.10          2.37         1.76 o                         
   8   8   0       2299.84       2263.67        18.55 o                         
   9   8   0          2.23          4.60         2.04 o                         
  10   8   0        168.18        177.87         5.50 o                         
  11   8   0          4.78          7.03         2.63 o                         
  12   8   0         15.12         13.73         3.00 o                         
  13   8   0         39.41         36.14         3.86 o                         
  14   8   0          5.56          7.05         3.13 o                         
  15   8   0        374.82        372.04         8.70 o                         
  16   8   0          0.42         -1.48         3.62 o                         
   1   9   0        191.33        143.08         3.61 o                         
   2   9   0         61.99         59.63         2.78 o                         
   3   9   0         82.64         78.84         3.01 o                         
   4   9   0        619.02        593.63         6.44 o                         
   5   9   0        143.39        130.85         3.83 o                         
   6   9   0        146.28        152.34         4.17 o                         
   7   9   0        322.72        295.04         5.52 o                         
   8   9   0        294.09        257.39         5.44 o                         
   9   9   0       1136.77       1064.51        11.47 o                         
  10   9   0         41.98         37.71         3.41 o                         
  11   9   0        329.39        335.03         8.29 o                         
  12   9   0         19.19          9.14         2.93 o                         
  13   9   0        114.97        112.06         5.39 o                         
  14   9   0        399.29        412.29         8.99 o                         
  15   9   0          0.07          0.22         3.12 o                         
   0  10   0        311.90        293.30         7.27 o                         
   1  10   0        107.37        114.17         3.66 o                         
   2  10   0          0.21         -0.53         1.74 o                         
   3  10   0        390.60        403.08         6.22 o                         
   4  10   0        232.22        246.97         5.00 o                         
   5  10   0        460.50        426.94         7.61 o                         
   6  10   0          0.16          1.39         2.26 o                         
   7  10   0         55.05         57.47         3.77 o                         
   8  10   0         66.86         64.98         3.96 o                         
   9  10   0        427.64        434.48         8.21 o                         
  10  10   0         61.75         53.07         3.93 o                         
  11  10   0         94.20         99.74         5.14 o                         
  12  10   0          0.02         -0.77         2.78 o                         
  13  10   0         19.52         16.43         3.54 o                         
  14  10   0         82.94         72.05         4.91 o                         
   1  11   0          7.89          5.75         2.38 o                         
   2  11   0          8.91          5.81         2.11 o                         
   3  11   0        138.68        166.33         4.62 o                         
   4  11   0          5.46          6.15         2.51 o                         
   5  11   0         34.13         29.66         3.62 o                         
   6  11   0         86.02         93.83         4.55 o                         
   7  11   0         41.83         46.01         3.69 o                         
   8  11   0        218.68        228.78         6.54 o                         
   9  11   0        162.58        163.15         7.01 o                         
  10  11   0        374.08        389.69         9.78 o                         
  11  11   0         33.17         40.71         4.56 o                         
  12  11   0         14.10         12.94         3.95 o                         
  13  11   0         24.27         22.90         4.38 o                         
  14  11   0         47.87         65.31        11.46 o                         
   0  12   0         34.09         42.43         4.27 o                         
   1  12   0        213.13        184.34         4.94 o                         
   2  12   0        407.57        393.56         6.82 o                         
   3  12   0        231.98        197.94         5.96 o                         
   4  12   0         17.08         14.08         3.02 o                         
   5  12   0         19.08         25.21         5.30 o                         
   6  12   0         51.61         41.68         3.75 o                         
   7  12   0        239.66        212.63         6.58 o                         
   8  12   0        416.45        433.86        10.28 o                         
   9  12   0         44.72         32.79         4.44 o                         
  10  12   0        256.85        268.05         8.79 o                         
  11  12   0          5.73         16.20         4.96 o                         
  12  12   0         10.82         19.31         4.43 o                         
   1  13   0         31.02         26.53         2.98 o                         
   2  13   0         14.17         16.15         2.61 o                         
   3  13   0         28.57         22.68         3.48 o                         
   4  13   0         70.78         63.64         4.29 o                         
   5  13   0          9.62         11.18         3.16 o                         
   6  13   0         14.07         11.48         3.24 o                         
   7  13   0         52.69         42.68         4.16 o                         
   8  13   0         90.26         67.17         5.41 o                         
   9  13   0          9.04          8.47         4.00 o                         
  10  13   0         20.57         18.03         5.42 o                         
  11  13   0        103.74         89.73         6.36 o                         
   0  14   0        273.76        250.95         8.80 o                         
   1  14   0        413.02        416.65         7.75 o                         
   2  14   0          2.30         -2.40         2.88 o                         
   3  14   0         94.81         82.96         4.89 o                         
   4  14   0          0.66         -3.89         3.89 o                         
   5  14   0          0.73          2.90         3.87 o                         
   6  14   0         12.90         12.38         3.58 o                         
   7  14   0         11.80         15.67         4.27 o                         
   8  14   0        212.21        240.70        10.90 o                         
   9  14   0        157.27        154.41         7.65 o                         
  10  14   0        162.58        150.28         7.69 o                         
   1  15   0          3.43          5.00         3.28 o                         
   2  15   0          6.68         13.67         3.60 o                         
   3  15   0        261.94        257.05         7.96 o                         
   4  15   0        104.96         97.85         5.51 o                         
   5  15   0         26.37         37.73         4.43 o                         
   6  15   0          9.36          7.17         4.15 o                         
   7  15   0         22.68         30.37         4.80 o                         
   8  15   0         26.72         31.12         4.99 o                         
   0  16   0          0.07         -0.35         5.90 o                         
   1  16   0        429.93        422.93         9.65 o                         
   2  16   0         72.27         78.64         5.26 o                         
   3  16   0        351.61        368.82         9.35 o                         
   4  16   0         14.09         21.32         4.57 o                         
   5  16   0         11.38          6.95         3.81 o                         
 -18   1   1         82.42         82.84         5.92 o                         
 -17   1   1         55.59         60.71         6.22 o                         
 -16   1   1         51.08         48.93         5.37 o                         
 -15   1   1         30.71         31.97         3.92 o                         
 -14   1   1         21.19         18.64         3.27 o                         
 -13   1   1          0.98          1.50         2.13 o                         
 -12   1   1        255.28        239.89         4.15 o                         
 -11   1   1        324.08        309.07         4.44 o                         
 -10   1   1        219.62        202.57         3.03 o                         
  -9   1   1          4.34          1.07         0.89 o                         
  -8   1   1         22.70         42.05         1.46 o                         
  -7   1   1       3911.25       4258.62        24.19 o                         
  -6   1   1         45.96         63.99         1.83 o                         
  -5   1   1       1332.97       1322.98         8.26 o                         
  -4   1   1       2279.28       2213.94        12.65 o                         
  -3   1   1      13309.16      13465.96        72.47 o                         
  -2   1   1       5190.51       5618.39        32.04 o                         
  -1   1   1        153.01        132.93        11.03 o                         
   1   1   1       9040.91       9123.25        48.82 o                         
   2   1   1        174.95        183.39         2.63 o                         
   3   1   1       2458.88       2479.41        13.97 o                         
   4   1   1       3022.48       3052.33        17.21 o                         
   5   1   1       1645.46       1746.33        10.70 o                         
   6   1   1        580.45        636.12         4.98 o                         
   7   1   1        367.32        422.95         3.97 o                         
   8   1   1          0.30          3.31         0.91 o                         
   9   1   1        203.52        226.66         3.13 o                         
  10   1   1        174.32        156.31         3.34 o                         
  11   1   1         60.92         60.28         3.09 o                         
  12   1   1         16.29         10.12         2.06 o                         
  13   1   1         44.53         45.74         2.92 o                         
  14   1   1          1.79          0.06         2.58 o                         
  15   1   1         36.89         28.04         3.86 o                         
  16   1   1          2.18         -1.04         3.35 o                         
  17   1   1         98.58         98.26         6.16 o                         
  18   1   1          2.64          5.92         3.81 o                         
 -18   2   1        204.42        223.35         8.59 o                         
 -17   2   1         65.78         69.49         6.02 o                         
 -16   2   1         69.46         60.41         4.96 o                         
 -15   2   1         23.12         26.80         3.76 o                         
 -14   2   1         67.93         68.89         4.25 o                         
 -13   2   1        833.75        743.88         9.96 o                         
 -12   2   1         35.13         25.14         1.99 o                         
 -11   2   1       1197.04       1102.43        10.36 o                         
 -10   2   1         37.42         39.50         1.92 o                         
  -9   2   1        475.53        470.40         5.07 o                         
  -8   2   1         34.37         36.40         1.44 o                         
  -7   2   1         16.54         15.83         1.01 o                         
  -6   2   1         95.85        121.15         1.90 o                         
  -5   2   1        169.32        152.48         2.15 o                         
  -4   2   1       3089.15       3141.66        17.66 o                         
  -3   2   1        482.64        521.72         4.02 o                         
  -2   2   1        301.99        292.21         2.49 o                         
  -1   2   1      15756.23      16373.51        87.47 o                         
   0   2   1         11.81         22.26         0.97 o                         
   1   2   1       7399.27       7698.68        41.04 o                         
   2   2   1          1.39          4.47         0.78 o                         
   3   2   1       2319.90       2285.21        15.29 o                         
   4   2   1        463.93        442.93         4.04 o                         
   5   2   1        792.24        851.23         7.95 o                         
   6   2   1       3370.50       3733.24        23.18 o                         
   7   2   1         77.09         73.73         2.12 o                         
   8   2   1        115.00         91.26         2.41 o                         
   9   2   1        902.06        865.14         7.83 o                         
  10   2   1        323.88        345.19         4.79 o                         
  11   2   1       2768.24       2484.49        22.79 o                         
  12   2   1        109.07        128.25         9.17 o                         
  13   2   1        616.29        592.62         9.12 o                         
  14   2   1         65.15         61.52         3.88 o                         
  15   2   1        194.11        183.06         7.15 o                         
  16   2   1        294.75        308.58         8.90 o                         
  17   2   1         13.85         12.75         4.01 o                         
  18   2   1         31.96         35.29         6.51 o                         
 -18   3   1         64.42         60.65         5.45 o                         
 -17   3   1          0.23         -3.31         3.31 o                         
 -16   3   1         47.14         52.31         4.76 o                         
 -15   3   1        258.13        231.61         7.55 o                         
 -14   3   1         12.54          9.31         2.48 o                         
 -13   3   1         17.48         14.50         2.17 o                         
 -12   3   1        730.68        704.21         8.31 o                         
 -11   3   1          0.10         -1.30         1.30 o                         
 -10   3   1        416.96        385.61         4.92 o                         
  -9   3   1         75.57         58.97         2.10 o                         
  -8   3   1         48.78         41.82         1.69 o                         
  -7   3   1       2304.47       2430.32        14.82 o                         
  -6   3   1        221.05        266.59         2.95 o                         
  -5   3   1         59.41         49.68         1.48 o                         
  -4   3   1        465.20        450.77         3.62 o                         
  -3   3   1       3696.44       3581.10        24.39 o                         
  -2   3   1       2903.02       3203.75        17.83 o                         
  -1   3   1      30123.16      31592.78       168.47 o                         
   0   3   1        446.25        468.97         3.71 o                         
   1   3   1      12261.47      12723.53        99.71 o                         
   2   3   1       1081.20       1187.00         7.41 o                         
   3   3   1          0.94          1.86         0.52 o                         
   4   3   1        949.17        906.17         6.89 o                         
   5   3   1       2255.79       2420.16        15.69 o                         
   6   3   1        832.37        957.35         7.68 o                         
   7   3   1       1931.57       2048.78        14.22 o                         
   8   3   1        150.75        149.28         2.99 o                         
   9   3   1        170.92        130.68         3.08 o                         
  10   3   1         38.92         51.44         2.39 o                         
  11   3   1        131.89        131.74         3.53 o                         
  12   3   1        678.98        614.43         8.16 o                         
  13   3   1        111.09         91.85         4.33 o                         
  14   3   1         78.99         82.59         5.01 o                         
  15   3   1         18.06         18.75         3.34 o                         
  16   3   1         57.01         62.84        10.42 o                         
  17   3   1         31.86         38.41         4.59 o                         
 -18   4   1         30.61         32.07         4.63 o                         
 -17   4   1        117.29        127.19         6.60 o                         
 -16   4   1          2.87         -3.20         3.20 o                         
 -15   4   1         77.06         76.63         5.08 o                         
 -14   4   1         64.05         54.16         3.31 o                         
 -13   4   1        641.35        586.76         8.03 o                         
 -12   4   1        161.00        153.87         4.32 o                         
 -11   4   1        140.00        114.30         3.28 o                         
 -10   4   1        234.85        219.26         3.89 o                         
  -9   4   1        255.03        305.25         4.27 o                         
  -8   4   1        427.88        435.27         4.95 o                         
  -7   4   1       1040.85       1039.37         8.41 o                         
  -6   4   1       1552.50       1552.06        10.67 o                         
  -5   4   1         27.72         24.49         1.12 o                         
  -4   4   1        258.03        277.28         2.84 o                         
  -3   4   1        949.97       1071.42         7.07 o                         
  -2   4   1        304.69        357.09         3.07 o                         
  -1   4   1         67.14        108.25         1.85 o                         
   0   4   1        371.81        398.81         3.77 o                         
   1   4   1        233.71        199.75         2.45 o                         
   2   4   1        237.27        299.20         2.79 o                         
   3   4   1        576.49        598.31         4.59 o                         
   4   4   1        350.44        363.00         4.71 o                         
   5   4   1        358.52        440.69         4.53 o                         
   6   4   1        639.25        638.50         5.97 o                         
   7   4   1         17.24         19.35         1.45 o                         
   8   4   1        166.76        196.50         3.53 o                         
   9   4   1         34.24         48.40         2.61 o                         
  10   4   1         90.20         96.06         3.05 o                         
  11   4   1         27.70         17.94         1.92 o                         
  12   4   1        742.26        716.82        10.46 o                         
  13   4   1          6.68          3.51         2.13 o                         
  14   4   1        231.37        225.15         6.41 o                         
  15   4   1          0.08         -0.33         2.64 o                         
  16   4   1          0.22         -3.06         3.06 o                         
  17   4   1        105.47        122.50         6.62 o                         
 -18   5   1         81.08         85.48         6.01 o                         
 -17   5   1        215.22        247.13         8.60 o                         
 -16   5   1        179.07        210.35         7.75 o                         
 -15   5   1          1.58         -1.46         2.52 o                         
 -14   5   1         44.80         47.09         3.21 o                         
 -13   5   1         96.36         91.24         3.87 o                         
 -12   5   1         14.25         21.18         2.37 o                         
 -11   5   1         25.80         17.69         2.15 o                         
 -10   5   1       1571.92       1516.66        13.61 o                         
  -9   5   1        216.05        173.06         3.49 o                         
  -8   5   1          1.37          2.50         1.19 o                         
  -7   5   1        185.48        195.31         3.04 o                         
  -6   5   1        295.21        316.07         4.29 o                         
  -5   5   1        885.76        913.05         7.18 o                         
  -4   5   1        498.51        485.81         5.20 o                         
  -3   5   1       2225.47       2615.65        15.45 o                         
  -2   5   1       1215.52       1314.52         8.34 o                         
  -1   5   1       3487.05       4022.10        22.52 o                         
   0   5   1        929.95       1058.50         7.65 o                         
   1   5   1        641.20        683.39         5.60 o                         
   2   5   1        345.57        344.55         3.65 o                         
   3   5   1         79.18         88.96         1.70 o                         
   4   5   1         16.55         25.96         1.12 o                         
   5   5   1        369.06        446.33         5.12 o                         
   6   5   1        525.21        533.52         5.78 o                         
   7   5   1         37.60         44.04         1.98 o                         
   8   5   1        490.09        467.11         5.56 o                         
   9   5   1       1072.65       1000.62         9.19 o                         
  10   5   1         29.18         46.84         2.45 o                         
  11   5   1         51.42         51.18         2.65 o                         
  12   5   1        157.70        155.88         4.60 o                         
  13   5   1          7.36          9.35         2.22 o                         
  14   5   1          0.45         -2.49         2.49 o                         
  15   5   1         77.33         98.67         5.07 o                         
  16   5   1         43.91         50.66         4.83 o                         
  17   5   1         12.14         20.72         4.19 o                         
 -17   6   1         22.73         21.23         8.36 o                         
 -16   6   1          0.43         -3.98         3.98 o                         
 -15   6   1        424.32        460.85         8.16 o                         
 -14   6   1         17.39         16.22         3.03 o                         
 -13   6   1         77.42         70.86         3.55 o                         
 -12   6   1        386.70        385.14         8.39 o                         
 -11   6   1          8.91         11.88         2.22 o                         
 -10   6   1        148.66        154.80         3.67 o                         
  -9   6   1        663.62        592.31         6.55 o                         
  -8   6   1         37.36         28.23         1.84 o                         
  -7   6   1        680.11        704.85         9.20 o                         
  -6   6   1        253.01        265.90         3.24 o                         
  -5   6   1          4.23          3.66         0.88 o                         
  -4   6   1         53.59         94.22         2.15 o                         
  -3   6   1       1070.87       1168.72         8.00 o                         
  -2   6   1       5275.09       5893.19        35.15 o                         
  -1   6   1         36.56         37.34         1.81 o                         
   0   6   1          6.75         34.38         1.38 o                         
   1   6   1       1117.55       1100.58         8.25 o                         
   2   6   1        367.53        361.61         3.99 o                         
   3   6   1        181.86        144.87         3.69 o                         
   4   6   1          2.95          2.75         0.77 o                         
   5   6   1        109.67        118.48         2.08 o                         
   6   6   1        955.56        965.81         8.35 o                         
   7   6   1        818.52        814.96         9.36 o                         
   8   6   1       2302.21       2317.78        16.76 o                         
   9   6   1        817.69        807.57         8.38 o                         
  10   6   1        253.33        228.28         4.47 o                         
  11   6   1         60.82         59.95         2.87 o                         
  12   6   1         39.55         37.06         2.81 o                         
  13   6   1          6.53          6.67         2.33 o                         
  14   6   1        294.68        295.02         6.69 o                         
  15   6   1         25.35         21.89         4.04 o                         
  16   6   1         20.19         23.44         5.12 o                         
 -17   7   1        183.85        199.07         9.82 o                         
 -16   7   1         53.79         58.02         6.00 o                         
 -15   7   1          6.97          7.23         3.06 o                         
 -14   7   1         15.41         16.37         3.17 o                         
 -13   7   1         23.30         23.91         3.22 o                         
 -12   7   1         20.48         17.02         2.87 o                         
 -11   7   1         48.82         59.77         3.64 o                         
 -10   7   1        438.97        451.86         6.64 o                         
  -9   7   1          3.04          9.95         1.66 o                         
  -8   7   1        239.22        216.62         3.96 o                         
  -7   7   1        875.40        843.73         7.85 o                         
  -6   7   1         49.37         50.06         1.73 o                         
  -5   7   1         33.05         47.14         1.64 o                         
  -4   7   1        974.73       1037.60         7.64 o                         
  -3   7   1        761.06        811.62         7.06 o                         
  -2   7   1        625.22        701.32         6.14 o                         
  -1   7   1        121.22        111.65         2.77 o                         
   0   7   1        305.48        350.77         3.85 o                         
   1   7   1       1116.71       1193.15         9.07 o                         
   2   7   1       2485.24       2601.26        16.21 o                         
   3   7   1        329.83        317.73         4.05 o                         
   4   7   1       1457.01       1454.85        10.03 o                         
   5   7   1        954.10        967.20         7.47 o                         
   6   7   1        610.03        609.87         7.12 o                         
   7   7   1          0.35          1.58         1.31 o                         
   8   7   1        428.90        427.49         6.62 o                         
   9   7   1         65.61         70.78         3.26 o                         
  10   7   1         71.20         58.90         3.19 o                         
  11   7   1        175.12        166.74         5.46 o                         
  12   7   1          0.67          1.41         2.47 o                         
  13   7   1          3.86         -0.43         2.69 o                         
  14   7   1        102.83         98.88         5.03 o                         
  15   7   1        142.57        131.70         6.67 o                         
  16   7   1         18.72         10.31         4.01 o                         
 -16   8   1         14.88          9.03         4.10 o                         
 -15   8   1          0.61          3.16         3.03 o                         
 -14   8   1         32.52         30.16         4.72 o                         
 -13   8   1         58.57         55.84         4.06 o                         
 -12   8   1         26.39         22.31         3.85 o                         
 -11   8   1         78.99         95.81         4.66 o                         
 -10   8   1        103.51         81.36         4.14 o                         
  -9   8   1        194.12        167.02         4.49 o                         
  -8   8   1        103.03         94.70         3.50 o                         
  -7   8   1        534.69        512.83         7.40 o                         
  -6   8   1        106.60        110.82         3.47 o                         
  -5   8   1        573.61        606.53         6.26 o                         
  -4   8   1        317.17        288.63         4.10 o                         
  -3   8   1          1.07         -0.67         1.56 o                         
  -2   8   1       1127.26       1227.29         9.55 o                         
  -1   8   1       1094.89       1098.01         9.93 o                         
   0   8   1         10.54         12.32         1.56 o                         
   1   8   1         13.91         17.54         1.31 o                         
   2   8   1        536.60        618.67         5.76 o                         
   3   8   1        169.19        171.69         3.20 o                         
   4   8   1        119.47        121.32         2.91 o                         
   5   8   1         17.99         32.81         2.21 o                         
   6   8   1        122.28        106.62         3.63 o                         
   7   8   1         48.64         46.78         2.75 o                         
   8   8   1        388.52        395.95         6.36 o                         
   9   8   1         33.92         34.41         2.73 o                         
  10   8   1        121.35         98.25         4.00 o                         
  11   8   1          3.52         -0.20         3.07 o                         
  12   8   1          7.86          6.49         2.80 o                         
  13   8   1         25.53         23.34         3.42 o                         
  14   8   1         25.38         27.87         3.68 o                         
  15   8   1          0.22         -1.01         3.23 o                         
 -16   9   1         69.57         93.80        11.81 o                         
 -15   9   1         56.28         63.71         5.26 o                         
 -14   9   1         55.27         52.33         4.27 o                         
 -13   9   1         11.92         11.77         3.10 o                         
 -12   9   1         70.43         88.15         4.66 o                         
 -11   9   1          8.89          8.60         2.85 o                         
 -10   9   1         21.40         22.46         2.99 o                         
  -9   9   1          6.30          7.20         2.50 o                         
  -8   9   1        449.49        398.67         6.51 o                         
  -7   9   1        868.86        859.70        11.99 o                         
  -6   9   1         14.93         17.27         2.20 o                         
  -5   9   1        320.81        316.62         4.65 o                         
  -4   9   1          8.10          3.12         1.65 o                         
  -3   9   1        383.89        402.90         5.84 o                         
  -2   9   1        553.78        556.03         6.74 o                         
  -1   9   1        136.50        134.40         5.50 o                         
   0   9   1        216.36        224.57         4.61 o                         
   1   9   1        318.24        287.28         4.82 o                         
   2   9   1        479.77        433.98         6.09 o                         
   3   9   1        169.89        163.74         3.61 o                         
   4   9   1        329.90        285.77         4.38 o                         
   5   9   1          7.20         10.12         2.56 o                         
   6   9   1         44.46         43.15         2.79 o                         
   7   9   1         87.14         98.39         3.79 o                         
   8   9   1          6.32          9.36         2.24 o                         
   9   9   1         63.38         46.99         3.15 o                         
  10   9   1         63.15         59.08         3.84 o                         
  11   9   1         24.68         29.83         3.41 o                         
  12   9   1         39.62         39.28         3.81 o                         
  13   9   1         26.99         31.01         3.71 o                         
  14   9   1         47.85         44.06         4.39 o                         
  15   9   1         15.99         15.62         3.56 o                         
 -15  10   1        210.70        231.56         7.62 o                         
 -14  10   1          3.23          1.81         3.18 o                         
 -13  10   1         64.39         55.98         4.41 o                         
 -12  10   1        118.74        117.06         5.38 o                         
 -11  10   1        166.64        190.94         6.33 o                         
 -10  10   1         40.98         42.11         3.60 o                         
  -9  10   1        189.40        198.74         6.93 o                         
  -8  10   1          3.05          1.88         2.50 o                         
  -7  10   1         14.98         12.12         2.70 o                         
  -6  10   1        138.44        152.04         6.27 o                         
  -5  10   1       1439.52       1404.08        14.89 o                         
  -4  10   1         54.36         60.17         2.94 o                         
  -3  10   1        197.83        164.90         4.23 o                         
  -2  10   1         28.97         32.61         2.46 o                         
  -1  10   1        307.81        304.91         5.27 o                         
   0  10   1        261.87        255.29         4.92 o                         
   1  10   1       2235.23       2118.34        17.22 o                         
   2  10   1        279.31        237.87         4.94 o                         
   3  10   1       1453.99       1403.78        13.07 o                         
   4  10   1         17.24         20.68         2.70 o                         
   5  10   1        126.68        117.15         4.65 o                         
   6  10   1         16.76         10.60         2.66 o                         
   7  10   1         87.32         83.71         4.32 o                         
   8  10   1          2.45         -0.19         2.80 o                         
   9  10   1        311.41        299.67         7.46 o                         
  10  10   1          8.24         12.62         2.95 o                         
  11  10   1         42.35         37.89         3.72 o                         
  12  10   1          6.31          7.92         3.17 o                         
  13  10   1          6.79         12.04         3.59 o                         
  14  10   1        352.69        362.78         8.87 o                         
 -14  11   1          2.54          2.35         3.91 o                         
 -13  11   1         47.18         59.91         5.77 o                         
 -12  11   1        133.31        143.85        10.68 o                         
 -11  11   1         10.18         12.00         3.74 o                         
 -10  11   1         82.54         92.58         7.67 o                         
  -9  11   1          8.67         12.23         3.53 o                         
  -8  11   1         36.74         31.71         3.62 o                         
  -7  11   1         35.28         48.91         3.70 o                         
  -6  11   1          0.09         -1.80         2.45 o                         
  -5  11   1          0.02          1.52         2.46 o                         
  -4  11   1        664.80        580.36         7.92 o                         
  -3  11   1         23.48         19.56         2.40 o                         
  -2  11   1        771.54        695.56         8.51 o                         
  -1  11   1        704.93        713.88         8.58 o                         
   0  11   1        547.61        508.84         7.14 o                         
   1  11   1         88.78         99.20         3.70 o                         
   2  11   1        317.76        254.40         5.32 o                         
   3  11   1          1.54          7.76         2.00 o                         
   4  11   1        149.72        126.05         5.37 o                         
   5  11   1        658.46        650.22        10.96 o                         
   6  11   1         83.43         88.94         4.53 o                         
   7  11   1        706.64        717.56        10.77 o                         
   8  11   1        170.25        148.11         6.68 o                         
   9  11   1         94.47        101.88         5.79 o                         
  10  11   1         68.52         62.56         5.26 o                         
  11  11   1          0.00         -1.17         3.49 o                         
  12  11   1          1.61         -3.47         3.47 o                         
  13  11   1          4.38          4.46         5.16 o                         
 -13  12   1          4.08          8.89         3.89 o                         
 -12  12   1         90.59         95.75         6.40 o                         
 -11  12   1        168.54        183.69         8.02 o                         
 -10  12   1          2.06         -1.17         3.49 o                         
  -9  12   1        295.31        286.89        13.44 o                         
  -8  12   1         21.68         26.87         4.08 o                         
  -7  12   1          2.87          3.39         3.41 o                         
  -6  12   1          0.15         -1.32         2.63 o                         
  -5  12   1         18.09         14.30         2.98 o                         
  -4  12   1        144.45        146.24         6.29 o                         
  -3  12   1         84.10         93.77         3.98 o                         
  -2  12   1        154.28        153.11         4.85 o                         
  -1  12   1         64.29         64.69         3.77 o                         
   0  12   1         24.52         25.41         2.65 o                         
   1  12   1        510.16        474.41         7.28 o                         
   2  12   1         85.83         83.82         3.75 o                         
   3  12   1         11.16         18.51         3.64 o                         
   4  12   1          0.01          3.25         3.08 o                         
   5  12   1         34.13         32.68         3.58 o                         
   6  12   1        395.37        411.05         8.43 o                         
   7  12   1        238.67        229.17         6.77 o                         
   8  12   1          2.03          4.45         3.02 o                         
   9  12   1         23.71         23.40         4.16 o                         
  10  12   1        211.24        241.82        10.03 o                         
  11  12   1         27.33         28.36         4.58 o                         
  12  12   1          0.00         -2.49         3.59 o                         
 -12  13   1          2.71          3.07         4.36 o                         
 -11  13   1         11.07         19.89         4.58 o                         
 -10  13   1         33.83         31.62         4.75 o                         
  -9  13   1          1.52          1.28         3.74 o                         
  -8  13   1        388.83        398.13        12.03 o                         
  -7  13   1        461.90        480.32        18.85 o                         
  -6  13   1          0.05          2.98         3.03 o                         
  -5  13   1          8.57          9.83         3.18 o                         
  -4  13   1         73.40         74.61         4.53 o                         
  -3  13   1          4.19          2.61         2.83 o                         
  -2  13   1        195.85        189.70         5.34 o                         
  -1  13   1         18.62         21.38         2.84 o                         
   0  13   1         29.54         25.45         2.85 o                         
   1  13   1          0.39          2.02         2.30 o                         
   2  13   1        147.02        142.05         5.74 o                         
   3  13   1        248.12        237.19         7.84 o                         
   4  13   1         11.69         12.04         4.50 o                         
   5  13   1         58.30         65.02         4.49 o                         
   6  13   1         92.67         97.68         5.20 o                         
   7  13   1         71.55         76.59         4.90 o                         
   8  13   1          0.39         -2.22         3.59 o                         
   9  13   1        257.73        320.46         9.74 o                         
  10  13   1         42.82         48.14         5.23 o                         
  11  13   1          6.54         13.69         4.32 o                         
 -10  14   1         35.82         33.11         5.32 o                         
  -9  14   1          3.00          5.94         4.12 o                         
  -8  14   1         23.64         28.08         4.96 o                         
  -7  14   1          4.80          6.88         3.87 o                         
  -6  14   1         78.85         81.25         5.04 o                         
  -5  14   1         46.37         50.94         4.36 o                         
  -4  14   1          0.04          4.71         3.17 o                         
  -3  14   1         26.36         17.80         3.47 o                         
  -2  14   1        366.86        392.94         9.84 o                         
  -1  14   1         77.29         80.44         3.87 o                         
   0  14   1          2.63          4.59         2.57 o                         
   1  14   1          4.80          7.62         3.20 o                         
   2  14   1         98.40        109.91         5.41 o                         
   3  14   1         43.85         47.86         4.27 o                         
   4  14   1        220.17        201.27         7.06 o                         
   5  14   1         28.56         32.18         4.02 o                         
   6  14   1        441.62        446.77         9.55 o                         
   7  14   1          9.03          4.59         3.97 o                         
   8  14   1        112.73        112.36         6.87 o                         
   9  14   1          5.57          4.57         4.19 o                         
  -8  15   1         11.97         16.46         4.68 o                         
  -7  15   1         46.49         39.51         5.06 o                         
  -6  15   1        102.30        101.66         6.52 o                         
  -5  15   1        113.55        118.42         5.99 o                         
  -4  15   1          6.89         14.25         3.78 o                         
  -3  15   1        182.12        185.77         7.11 o                         
  -2  15   1         83.93         86.63         5.21 o                         
  -1  15   1        196.14        207.88         6.28 o                         
   0  15   1         86.48         78.70         4.31 o                         
   1  15   1          8.14         15.01         3.59 o                         
   2  15   1         56.11         58.03         4.61 o                         
   3  15   1          4.91          8.92         3.57 o                         
   4  15   1         27.26         25.76         4.06 o                         
   5  15   1        279.61        311.22         8.63 o                         
   6  15   1         53.85         47.18         4.74 o                         
   7  15   1        103.34        100.59         6.72 o                         
  -5  16   1         79.87         77.11         6.12 o                         
  -4  16   1         71.74         90.50         6.58 o                         
  -3  16   1          6.37          2.56         3.64 o                         
  -2  16   1          0.09          2.23         3.58 o                         
  -1  16   1         25.87         24.23         4.10 o                         
   0  16   1         46.61         62.79         5.03 o                         
   1  16   1         18.70         12.96         4.32 o                         
   2  16   1          7.75          7.75         3.71 o                         
   3  16   1          6.19          4.28         3.71 o                         
   4  16   1        437.26        457.77        11.94 o                         
   5  16   1         10.88          9.98         3.81 o                         
 -19   0   2         74.22        107.06         9.21 o                         
 -18   0   2         27.04         31.35         6.77 o                         
 -17   0   2        152.55        179.10        10.68 o                         
 -16   0   2         77.64         97.07         7.98 o                         
 -15   0   2        638.98        599.94        15.72 o                         
 -14   0   2         64.44         42.38         5.59 o                         
 -13   0   2         17.07         20.69         4.25 o                         
 -12   0   2        657.53        598.76        10.16 o                         
 -11   0   2        170.82        147.16         4.61 o                         
 -10   0   2        375.66        400.39         5.98 o                         
  -9   0   2        223.79        272.86         4.59 o                         
  -8   0   2        972.29       1058.89        10.63 o                         
  -7   0   2       1257.75       1366.93        12.60 o                         
  -6   0   2        701.41        657.55         8.52 o                         
  -5   0   2       3031.31       3186.37        34.00 o                         
  -4   0   2          0.29          8.45         1.74 o                         
  -3   0   2        212.75        212.18         3.26 o                         
  -2   0   2      15425.41      16193.42       122.92 o                         
  -1   0   2       1930.65       1736.35        67.05 o                         
   0   0   2       2800.79       3108.87        33.66 o                         
   1   0   2       1467.07       1320.90        10.72 o                         
   2   0   2         97.88        114.49         2.21 o                         
   3   0   2         99.75         72.78         1.94 o                         
   4   0   2        394.79        377.19         4.63 o                         
   5   0   2       7609.13       8609.60       119.80 o                         
   6   0   2       3228.11       3534.84        28.98 o                         
   7   0   2         40.60         16.84         1.57 o                         
   8   0   2       3554.52       3427.72        32.80 o                         
   9   0   2         29.12         39.02         4.90 o                         
  10   0   2       3529.95       3319.52        34.47 o                         
  11   0   2        886.83        761.60        12.25 o                         
  12   0   2       1270.91       1153.63        16.46 o                         
  13   0   2        207.12        182.96         7.04 o                         
  14   0   2        105.95         89.77         5.56 o                         
  15   0   2         86.18         86.88        17.54 o                         
  16   0   2         63.65         69.03         9.90 o                         
  17   0   2        727.26        775.88        19.53 o                         
 -19   1   2        372.65        419.69        11.07 o                         
 -18   1   2         52.12         80.02         5.79 o                         
 -17   1   2         49.72         44.20         4.69 o                         
 -16   1   2        112.91        107.62         5.89 o                         
 -15   1   2         20.36         16.21         3.39 o                         
 -14   1   2         50.03         43.51         3.98 o                         
 -13   1   2         40.06         50.49         3.16 o                         
 -12   1   2        164.24        161.55         3.50 o                         
 -11   1   2        115.48         96.01         2.39 o                         
 -10   1   2        638.58        608.91         6.26 o                         
  -9   1   2         36.98         40.03         1.46 o                         
  -8   1   2         46.31         60.81         1.64 o                         
  -7   1   2       1414.20       1555.97        13.26 o                         
  -6   1   2        357.57        322.44         3.03 o                         
  -5   1   2       1891.13       1941.16        12.33 o                         
  -4   1   2       2609.40       2716.49        15.26 o                         
  -3   1   2       5260.80       5711.23        32.86 o                         
  -2   1   2      18478.96      19183.34       103.55 o                         
  -1   1   2      20572.71      21299.34       113.86 o                         
   0   1   2         42.96         21.72         0.71 o                         
   1   1   2          0.72          3.60         0.54 o                         
   2   1   2       3220.22       3324.72        18.34 o                         
   3   1   2       1898.78       1886.76        11.07 o                         
   4   1   2       2891.30       2928.84        22.63 o                         
   5   1   2         31.67         23.39         1.00 o                         
   6   1   2        178.40        175.73         2.93 o                         
   7   1   2        214.02        213.23         2.75 o                         
   8   1   2         54.81         63.70         1.89 o                         
   9   1   2        193.57        185.68         3.43 o                         
  10   1   2         58.91         33.90         2.02 o                         
  11   1   2        540.66        469.32         6.68 o                         
  12   1   2         26.44         27.92         2.50 o                         
  13   1   2         90.89         76.05         4.69 o                         
  14   1   2          0.85          0.60         2.44 o                         
  15   1   2         20.17         20.26         3.65 o                         
  16   1   2        398.36        427.26        10.16 o                         
  17   1   2         12.24         24.89         6.38 o                         
 -19   2   2         34.06         45.86         5.21 o                         
 -18   2   2        195.06        237.24         8.73 o                         
 -17   2   2          7.93         11.43         4.71 o                         
 -16   2   2         29.09         31.19         4.00 o                         
 -15   2   2         82.34         75.16         4.96 o                         
 -14   2   2          2.45          2.70         2.80 o                         
 -13   2   2         15.15          9.73         2.24 o                         
 -12   2   2        365.24        323.89         7.77 o                         
 -11   2   2        184.58        173.60         3.43 o                         
 -10   2   2         56.29         62.73         1.96 o                         
  -9   2   2        574.74        553.58         5.01 o                         
  -8   2   2        382.37        401.94         4.22 o                         
  -7   2   2          1.07          9.20         0.90 o                         
  -6   2   2        161.30        181.64         2.40 o                         
  -5   2   2        346.24        356.26         3.18 o                         
  -4   2   2          8.81         10.40         1.42 o                         
  -3   2   2       2619.20       2895.67        16.16 o                         
  -2   2   2         61.50         55.35         1.30 o                         
  -1   2   2      12995.86      13377.61        71.43 o                         
   0   2   2       1870.94       2029.18        13.21 o                         
   1   2   2       7065.08       7292.94        39.01 o                         
   2   2   2        149.41        139.29         1.81 o                         
   3   2   2        760.08        799.65         5.98 o                         
   4   2   2        109.10        148.50         2.36 o                         
   5   2   2        126.30        109.75         2.37 o                         
   6   2   2       1806.74       1991.35        14.89 o                         
   7   2   2          4.28         14.11         1.33 o                         
   8   2   2        152.60        148.40         3.03 o                         
   9   2   2         94.20         86.24         2.68 o                         
  10   2   2         59.89         63.85         2.49 o                         
  11   2   2        931.92        814.88         9.17 o                         
  12   2   2        110.06        117.94         4.05 o                         
  13   2   2          3.65         -0.76         2.00 o                         
  14   2   2         65.06         66.51         4.07 o                         
  15   2   2          5.63          9.68         3.46 o                         
  16   2   2        127.28        130.85         6.51 o                         
  17   2   2        185.92        228.71         8.46 o                         
 -18   3   2          1.01          1.29         3.75 o                         
 -17   3   2         12.33         14.17         3.92 o                         
 -16   3   2         77.31         79.99         5.32 o                         
 -15   3   2        126.80        137.94         6.26 o                         
 -14   3   2          4.85          9.22         2.16 o                         
 -13   3   2         20.47         19.05         2.80 o                         
 -12   3   2         92.73         81.44         3.24 o                         
 -11   3   2        363.45        341.40         4.88 o                         
 -10   3   2        660.98        601.46         6.25 o                         
  -9   3   2        112.31         92.65         2.07 o                         
  -8   3   2        283.87        328.19         3.52 o                         
  -7   3   2        173.95        212.84         2.67 o                         
  -6   3   2        637.02        715.57         5.42 o                         
  -5   3   2        306.30        375.22         3.40 o                         
  -4   3   2        571.18        542.02         4.37 o                         
  -3   3   2       2168.73       2137.69        12.46 o                         
  -2   3   2       3781.23       3889.23        24.06 o                         
  -1   3   2       2530.52       2784.79        15.57 o                         
   0   3   2      14986.89      15467.51        88.30 o                         
   1   3   2       1058.53       1158.25         7.19 o                         
   2   3   2       1104.26       1147.30         7.26 o                         
   3   3   2          4.13          4.46         0.80 o                         
   4   3   2        950.39       1044.07         7.84 o                         
   5   3   2        733.83        780.80         6.52 o                         
   6   3   2         55.83         38.07         1.66 o                         
   7   3   2         60.60         76.29         2.33 o                         
   8   3   2        959.47        983.43        10.56 o                         
   9   3   2       1353.71       1238.82        10.35 o                         
  10   3   2        610.39        521.88         6.22 o                         
  11   3   2        504.05        454.03         6.02 o                         
  12   3   2         26.93         19.65         2.20 o                         
  13   3   2         35.42         30.32         3.15 o                         
  14   3   2          0.00          0.86         4.12 o                         
  15   3   2          0.78         -1.25         2.77 o                         
  16   3   2        121.99        127.27         6.51 o                         
  17   3   2         92.31         96.77         6.12 o                         
 -18   4   2        201.04        223.33         8.56 o                         
 -17   4   2        589.51        627.46        12.32 o                         
 -16   4   2          3.29          4.84         3.33 o                         
 -15   4   2        456.77        439.57         9.60 o                         
 -14   4   2          4.80          3.67         2.09 o                         
 -13   4   2        364.61        314.15         5.93 o                         
 -12   4   2         67.37         62.87         3.94 o                         
 -11   4   2        192.75        191.58         4.41 o                         
 -10   4   2        283.34        269.21         4.12 o                         
  -9   4   2       1633.35       1518.49        11.63 o                         
  -8   4   2         62.77         77.04         1.84 o                         
  -7   4   2         14.75          9.55         1.53 o                         
  -6   4   2         61.08         78.76         1.77 o                         
  -5   4   2          5.73          6.27         0.84 o                         
  -4   4   2       1629.47       1697.84        10.54 o                         
  -3   4   2       7664.64       8348.34        45.11 o                         
  -2   4   2        332.21        317.23         3.05 o                         
  -1   4   2       1066.60       1074.88         7.45 o                         
   0   4   2       3040.90       3373.62        20.40 o                         
   1   4   2       1268.66       1244.61         7.86 o                         
   2   4   2        312.69        323.69         3.06 o                         
   3   4   2       1304.16       1341.73         8.67 o                         
   4   4   2       2610.81       2682.58        17.28 o                         
   5   4   2         15.06         16.21         1.26 o                         
   6   4   2        189.89        200.12         3.40 o                         
   7   4   2        179.25        188.17         3.38 o                         
   8   4   2       1618.51       1577.19        12.20 o                         
   9   4   2        710.42        641.46         6.87 o                         
  10   4   2       1053.54       1025.47         9.55 o                         
  11   4   2        470.52        467.17         6.21 o                         
  12   4   2       1051.47       1012.24         9.96 o                         
  13   4   2         14.74         10.72         2.76 o                         
  14   4   2        108.40         80.78         4.42 o                         
  15   4   2        314.74        318.30         7.73 o                         
  16   4   2         89.30        111.25         6.27 o                         
  17   4   2        236.07        246.60         9.01 o                         
 -18   5   2          2.30         -0.12         3.75 o                         
 -17   5   2         87.28        104.79         6.12 o                         
 -16   5   2         48.55         47.33         5.06 o                         
 -15   5   2        374.42        369.78         8.66 o                         
 -14   5   2         27.70         36.81         2.94 o                         
 -13   5   2         91.12         88.62         3.71 o                         
 -12   5   2        141.86        128.82         4.07 o                         
 -11   5   2        755.61        674.17         8.17 o                         
 -10   5   2          9.70          8.81         1.53 o                         
  -9   5   2        923.49        949.01         8.49 o                         
  -8   5   2        492.31        501.63         5.46 o                         
  -7   5   2       1351.44       1312.10         9.17 o                         
  -6   5   2        434.53        469.88         4.34 o                         
  -5   5   2          4.48          4.24         0.85 o                         
  -4   5   2       1054.47       1175.02         8.19 o                         
  -3   5   2        285.42        268.74         2.86 o                         
  -2   5   2       2131.43       2310.52        13.66 o                         
  -1   5   2       2408.68       2636.10        15.33 o                         
   0   5   2         30.14         14.28         1.18 o                         
   1   5   2       2258.79       2358.69        15.17 o                         
   2   5   2        334.40        426.61         3.97 o                         
   3   5   2        142.31        176.51         2.46 o                         
   4   5   2         69.55         87.21         2.13 o                         
   5   5   2        440.23        455.02         4.60 o                         
   6   5   2         84.19         91.48         2.52 o                         
   7   5   2        131.82        125.85         2.98 o                         
   8   5   2          8.45          8.25         1.54 o                         
   9   5   2         20.35         28.57         2.04 o                         
  10   5   2         69.11         71.18         2.91 o                         
  11   5   2        280.11        279.53         5.02 o                         
  12   5   2         36.50         34.05         3.42 o                         
  13   5   2         84.01         74.29         3.75 o                         
  14   5   2          1.19         -2.13         3.26 o                         
  15   5   2        274.90        305.02        10.46 o                         
  16   5   2        203.02        214.49         7.98 o                         
 -17   6   2         12.00         11.70         4.99 o                         
 -16   6   2          1.40          2.68         3.66 o                         
 -15   6   2         72.88         76.54         4.01 o                         
 -14   6   2        563.02        558.97         8.38 o                         
 -13   6   2          0.80          1.71         1.99 o                         
 -12   6   2        397.00        388.82         6.50 o                         
 -11   6   2         21.59         27.91         2.41 o                         
 -10   6   2         32.85         25.10         2.23 o                         
  -9   6   2        145.09        139.07         3.28 o                         
  -8   6   2        504.33        459.77         5.39 o                         
  -7   6   2        971.57        966.48         7.50 o                         
  -6   6   2        379.10        399.77         4.15 o                         
  -5   6   2        137.91        141.96         2.36 o                         
  -4   6   2       2010.50       2239.53        13.91 o                         
  -3   6   2       4656.06       4871.22        27.56 o                         
  -2   6   2        380.64        387.60         3.99 o                         
  -1   6   2       2403.82       2540.04        16.38 o                         
   0   6   2        152.65        202.55         2.85 o                         
   1   6   2      10848.89      11458.20        66.27 o                         
   2   6   2        228.15        254.30         3.38 o                         
   3   6   2        214.10        172.52         2.39 o                         
   4   6   2         62.82         59.16         1.65 o                         
   5   6   2        576.20        498.41         8.84 o                         
   6   6   2         31.10         21.95         2.00 o                         
   7   6   2          8.81         10.89         1.60 o                         
   8   6   2         22.98         36.84         2.15 o                         
   9   6   2        183.12        175.45         3.93 o                         
  10   6   2         65.10         59.33         2.77 o                         
  11   6   2        226.66        205.01         4.59 o                         
  12   6   2        110.37        102.09         4.08 o                         
  13   6   2          3.89          8.18         2.40 o                         
  14   6   2          6.92          7.56         3.58 o                         
  15   6   2         21.46         10.66         3.75 o                         
  16   6   2         27.13         23.04         5.06 o                         
 -17   7   2         35.13         53.79         6.31 o                         
 -16   7   2         24.10         29.11         4.19 o                         
 -15   7   2        340.63        334.11         7.99 o                         
 -14   7   2        104.98        105.52         4.97 o                         
 -13   7   2        195.08        179.85         5.91 o                         
 -12   7   2        295.23        289.97         6.67 o                         
 -11   7   2        298.70        312.46         6.03 o                         
 -10   7   2        430.17        364.22         5.94 o                         
  -9   7   2         50.68         51.56         3.05 o                         
  -8   7   2         48.40         49.66         2.21 o                         
  -7   7   2         52.54         45.01         2.04 o                         
  -6   7   2        114.57        129.59         2.46 o                         
  -5   7   2        208.51        187.79         2.78 o                         
  -4   7   2       1167.60       1270.65         8.98 o                         
  -3   7   2        546.79        547.86         5.42 o                         
  -2   7   2         85.39         93.29         1.75 o                         
  -1   7   2        180.35        157.96         2.59 o                         
   0   7   2        769.53        733.49         6.36 o                         
   1   7   2       1614.10       1701.70        12.11 o                         
   2   7   2         11.66          8.45         1.25 o                         
   3   7   2         25.65         24.99         1.55 o                         
   4   7   2         16.86         22.01         1.22 o                         
   5   7   2        855.71        790.98         7.38 o                         
   6   7   2        849.14        747.12         7.93 o                         
   7   7   2        609.56        605.31         6.81 o                         
   8   7   2        454.66        394.73         6.22 o                         
   9   7   2         69.32         66.45         3.27 o                         
  10   7   2         49.22         61.38         3.27 o                         
  11   7   2         31.77         34.22         2.99 o                         
  12   7   2        457.46        429.75         8.37 o                         
  13   7   2        408.41        393.62         8.72 o                         
  14   7   2         65.85         67.85         4.56 o                         
  15   7   2        122.13        119.24         6.54 o                         
  16   7   2        101.75        103.29         8.62 o                         
 -16   8   2        125.65        142.59        11.17 o                         
 -15   8   2        185.19        178.89         6.59 o                         
 -14   8   2         12.16         14.61         3.21 o                         
 -13   8   2         25.03         26.30         3.34 o                         
 -12   8   2         33.85         31.69         3.26 o                         
 -11   8   2         40.18         35.90         3.25 o                         
 -10   8   2        843.98        782.83        10.58 o                         
  -9   8   2        333.81        320.02         6.48 o                         
  -8   8   2         55.85         73.82         3.13 o                         
  -7   8   2         24.90         28.27         2.24 o                         
  -6   8   2         35.73         30.23         1.81 o                         
  -5   8   2          6.72         14.46         1.54 o                         
  -4   8   2        453.68        483.70         5.35 o                         
  -3   8   2         47.27         43.40         1.83 o                         
  -2   8   2         66.27         63.92         2.50 o                         
  -1   8   2        425.86        439.30         4.75 o                         
   0   8   2         78.75        103.43         2.51 o                         
   1   8   2          9.61         10.09         1.23 o                         
   2   8   2       1368.15       1449.24        11.21 o                         
   3   8   2        312.61        334.92         4.44 o                         
   4   8   2         43.86         41.78         2.26 o                         
   5   8   2        127.66        103.51         3.48 o                         
   6   8   2        191.33        158.06         4.23 o                         
   7   8   2        118.17         99.44         4.35 o                         
   8   8   2         13.14          6.41         2.12 o                         
   9   8   2          4.49          0.26         2.00 o                         
  10   8   2        125.93        114.23         4.30 o                         
  11   8   2         22.23         17.48         3.02 o                         
  12   8   2        201.56        206.28         6.54 o                         
  13   8   2         97.52         96.00         5.06 o                         
  14   8   2        224.52        281.03         7.73 o                         
  15   8   2          1.47         -3.28         3.66 o                         
 -16   9   2        117.46        116.00         6.55 o                         
 -15   9   2          0.96         -1.50         3.09 o                         
 -14   9   2         81.20         77.41         4.77 o                         
 -13   9   2          0.07          5.86         2.88 o                         
 -12   9   2         27.69         28.26         3.34 o                         
 -11   9   2         97.34         86.06         4.36 o                         
 -10   9   2        235.73        205.96         5.84 o                         
  -9   9   2        146.80        145.30         5.34 o                         
  -8   9   2        155.90        136.84         4.25 o                         
  -7   9   2        923.75        884.81         9.61 o                         
  -6   9   2         76.01         78.89         3.17 o                         
  -5   9   2         76.68         70.79         2.90 o                         
  -4   9   2        256.57        243.68         4.76 o                         
  -3   9   2        350.12        344.50         5.37 o                         
  -2   9   2        126.25        153.61         3.74 o                         
  -1   9   2          6.72         10.07         1.77 o                         
   0   9   2          6.51          5.50         1.79 o                         
   1   9   2        551.45        582.50         6.98 o                         
   2   9   2       1964.03       1987.02        16.27 o                         
   3   9   2          3.41          1.68         1.42 o                         
   4   9   2          9.13          7.15         1.89 o                         
   5   9   2         92.43         86.41         3.39 o                         
   6   9   2         91.37         71.00         3.26 o                         
   7   9   2        216.41        191.61         4.87 o                         
   8   9   2         51.18         61.52         3.33 o                         
   9   9   2         15.35         13.12         2.45 o                         
  10   9   2          3.53         -0.36         2.35 o                         
  11   9   2         44.60         40.28         3.63 o                         
  12   9   2          0.50          4.29         3.00 o                         
  13   9   2         34.31         28.59         3.70 o                         
  14   9   2         66.34         59.13         5.20 o                         
 -15  10   2         98.73        116.06         5.79 o                         
 -14  10   2        141.12        139.11         7.62 o                         
 -13  10   2          0.22         -2.81         2.81 o                         
 -12  10   2         22.83         30.19         3.60 o                         
 -11  10   2        232.86        244.29         6.85 o                         
 -10  10   2        110.92        107.36         5.91 o                         
  -9  10   2        573.74        522.87        10.33 o                         
  -8  10   2        349.45        352.62         7.16 o                         
  -7  10   2          3.26          2.31         2.78 o                         
  -6  10   2        456.13        446.35         7.77 o                         
  -5  10   2       1448.06       1343.28        12.71 o                         
  -4  10   2        860.49        966.51        10.19 o                         
  -3  10   2         20.05         14.93         2.11 o                         
  -2  10   2        276.76        260.43         4.98 o                         
  -1  10   2         66.55         79.16         3.17 o                         
   0  10   2        286.20        289.78         5.17 o                         
   1  10   2         31.98         34.51         2.44 o                         
   2  10   2       1810.42       1756.77        15.25 o                         
   3  10   2        119.88        125.03         3.89 o                         
   4  10   2         97.14         82.64         4.06 o                         
   5  10   2          4.43          5.66         2.45 o                         
   6  10   2         28.37         28.68         3.08 o                         
   7  10   2          0.18          4.32         2.46 o                         
   8  10   2        234.69        219.11         6.43 o                         
   9  10   2         18.08         22.07         2.79 o                         
  10  10   2          4.46          0.45         2.63 o                         
  11  10   2          2.07         -2.69         2.69 o                         
  12  10   2          2.65         -0.11         2.98 o                         
  13  10   2          0.13         -2.22         3.00 o                         
  14  10   2          1.88          1.06         6.53 o                         
 -14  11   2          0.02         -4.00         4.00 o                         
 -13  11   2          6.49          7.34         3.84 o                         
 -12  11   2        385.93        364.56        10.03 o                         
 -11  11   2        336.20        355.04         9.51 o                         
 -10  11   2         27.81         32.37         4.46 o                         
  -9  11   2        138.68        137.02         6.38 o                         
  -8  11   2        216.36        194.35         7.07 o                         
  -7  11   2          0.01          0.54         2.48 o                         
  -6  11   2         48.38         64.80         3.98 o                         
  -5  11   2         11.85         29.42         3.13 o                         
  -4  11   2        543.75        532.15         7.90 o                         
  -3  11   2          5.74          9.22         2.12 o                         
  -2  11   2         19.98         18.80         2.34 o                         
  -1  11   2        192.39        185.72         5.90 o                         
   0  11   2        776.48        736.27         8.82 o                         
   1  11   2         64.03         52.85         2.96 o                         
   2  11   2         10.69         12.48         2.19 o                         
   3  11   2         33.39         38.46         3.36 o                         
   4  11   2         46.95         49.76         3.67 o                         
   5  11   2        361.28        347.02         8.23 o                         
   6  11   2         31.25         34.94         3.46 o                         
   7  11   2        527.43        550.50        12.31 o                         
   8  11   2          2.56          7.94         2.99 o                         
   9  11   2         32.55         19.40         3.65 o                         
  10  11   2          7.12          6.15         3.59 o                         
  11  11   2         97.65         98.20         7.67 o                         
  12  11   2         10.32          7.05         4.31 o                         
  13  11   2          5.17          8.16         5.06 o                         
 -13  12   2         52.52         53.92         5.44 o                         
 -12  12   2          0.77          2.36         3.94 o                         
 -11  12   2        104.15        102.60         6.38 o                         
 -10  12   2         42.21         23.40         4.26 o                         
  -9  12   2          0.38         -1.38         3.41 o                         
  -8  12   2          2.84          2.94         3.37 o                         
  -7  12   2         31.16         25.34         3.47 o                         
  -6  12   2        246.26        261.51         6.79 o                         
  -5  12   2         80.51         70.54         4.25 o                         
  -4  12   2         20.58         24.00         2.90 o                         
  -3  12   2        468.08        449.04         7.32 o                         
  -2  12   2         21.86         13.04         2.50 o                         
  -1  12   2          7.82          4.84         2.29 o                         
   0  12   2        378.09        383.82         6.60 o                         
   1  12   2          6.97          7.45         2.32 o                         
   2  12   2        717.80        681.61        10.39 o                         
   3  12   2          2.38          7.84         2.88 o                         
   4  12   2          3.16          5.10         2.98 o                         
   5  12   2          5.41          6.48         2.88 o                         
   6  12   2        227.74        246.61         7.36 o                         
   7  12   2         16.73         14.36         3.22 o                         
   8  12   2         48.38         57.40         4.32 o                         
   9  12   2          3.84         -1.39         3.43 o                         
  10  12   2        138.10        133.60         7.03 o                         
  11  12   2         36.53         45.66         5.57 o                         
  12  12   2         71.88         65.97         6.41 o                         
 -12  13   2        140.04        139.06         7.63 o                         
 -11  13   2          8.38          5.26         4.16 o                         
 -10  13   2          3.87         -1.85         3.72 o                         
  -9  13   2         99.88         94.04         6.16 o                         
  -8  13   2        186.91        187.63         7.86 o                         
  -7  13   2        220.83        231.33         8.02 o                         
  -6  13   2        531.65        515.43         9.54 o                         
  -5  13   2          6.36          9.21         3.05 o                         
  -4  13   2          9.14          7.87         2.97 o                         
  -3  13   2         16.15         25.35         2.94 o                         
  -2  13   2          0.01          0.55         2.44 o                         
  -1  13   2         22.20         23.27         2.88 o                         
   0  13   2          6.07          6.86         2.46 o                         
   1  13   2         60.10         73.84         3.80 o                         
   2  13   2         23.37         24.51         3.46 o                         
   3  13   2         11.76         10.22         3.18 o                         
   4  13   2         34.86         33.82         4.94 o                         
   5  13   2         95.54         87.99         4.98 o                         
   6  13   2         33.36         27.36         3.74 o                         
   7  13   2        568.15        588.08        10.68 o                         
   8  13   2         52.86         62.44         5.44 o                         
   9  13   2        236.07        235.64        11.13 o                         
  10  13   2         15.80         20.14         4.60 o                         
 -10  14   2         73.05         73.81         5.96 o                         
  -9  14   2         37.37         41.58         5.18 o                         
  -8  14   2          0.04         -3.62         3.62 o                         
  -7  14   2         21.29         26.35         4.50 o                         
  -6  14   2          2.07          0.74         3.85 o                         
  -5  14   2          5.29         16.18         4.58 o                         
  -4  14   2         52.71         53.67         5.54 o                         
  -3  14   2         14.03          9.95         3.53 o                         
  -2  14   2         12.67         13.63         2.93 o                         
  -1  14   2          8.15          5.35         2.69 o                         
   0  14   2        397.17        401.69         7.47 o                         
   1  14   2         15.84         14.16         3.40 o                         
   2  14   2        435.71        463.94         9.36 o                         
   3  14   2         31.50         24.61         3.82 o                         
   4  14   2        243.65        236.61         8.48 o                         
   5  14   2          7.31          2.09         3.26 o                         
   6  14   2        405.09        418.72         9.46 o                         
   7  14   2         10.45          6.90         3.53 o                         
   8  14   2         34.53         36.84         4.96 o                         
   9  14   2         36.18         40.23         5.18 o                         
  -8  15   2        254.07        236.48        11.78 o                         
  -7  15   2        368.05        393.49        11.48 o                         
  -6  15   2          6.71          2.17         4.08 o                         
  -5  15   2        220.29        231.54         7.72 o                         
  -4  15   2        107.98        116.37         5.91 o                         
  -3  15   2         15.05          7.45         3.36 o                         
  -2  15   2         21.96         34.41         4.05 o                         
  -1  15   2         96.25         96.83         4.64 o                         
   0  15   2        365.18        388.46        10.04 o                         
   1  15   2         10.41         11.51         3.63 o                         
   2  15   2          3.55          0.30         3.29 o                         
   3  15   2          6.60          4.09         3.47 o                         
   4  15   2          0.22         -1.66         3.34 o                         
   5  15   2        143.32        149.40         6.58 o                         
   6  15   2         31.43         22.48         4.03 o                         
   7  15   2         41.53         40.29         5.72 o                         
  -6  16   2        111.00        109.62         8.57 o                         
  -5  16   2        243.53        258.41         9.60 o                         
  -4  16   2          0.12         -1.56         3.46 o                         
  -3  16   2         14.81         12.85         3.88 o                         
  -2  16   2        150.51        153.40         6.70 o                         
  -1  16   2        135.77        118.52         6.96 o                         
   0  16   2          1.74          0.42         3.37 o                         
   1  16   2         50.62         55.88         7.82 o                         
   2  16   2         25.12         14.96         4.03 o                         
   3  16   2        218.68        236.04         8.12 o                         
   4  16   2        272.00        284.17         9.45 o                         
 -19   1   3         46.23         56.59         5.23 o                         
 -18   1   3        161.60        166.51         7.44 o                         
 -17   1   3          0.18         -0.72         3.18 o                         
 -16   1   3        294.22        268.46         8.12 o                         
 -15   1   3         16.32         20.09         4.50 o                         
 -14   1   3        655.53        611.58        10.65 o                         
 -13   1   3        110.19        111.26         4.05 o                         
 -12   1   3        156.40        131.85         4.16 o                         
 -11   1   3        159.33        121.87         2.57 o                         
 -10   1   3         27.18         19.77         1.31 o                         
  -9   1   3        764.66        790.54         8.40 o                         
  -8   1   3        131.21        120.24         2.14 o                         
  -7   1   3        100.29         89.74         1.76 o                         
  -6   1   3        554.30        622.88         4.72 o                         
  -5   1   3        782.18        835.18         6.23 o                         
  -4   1   3        862.52        896.49         6.35 o                         
  -3   1   3        854.57        934.08         6.81 o                         
  -2   1   3       8703.31       9336.68        62.45 o                         
  -1   1   3       7812.95       8028.74        45.71 o                         
   0   1   3       5395.88       5834.61        36.02 o                         
   1   1   3       2252.23       2331.39        14.04 o                         
   2   1   3       1528.49       1537.38         9.99 o                         
   3   1   3       6220.59       6382.07        34.71 o                         
   4   1   3        184.62        220.32         2.69 o                         
   5   1   3         91.00         90.38         1.79 o                         
   6   1   3         36.63         48.69         1.50 o                         
   7   1   3        103.50        100.99         2.07 o                         
   8   1   3        108.20         96.57         2.63 o                         
   9   1   3         14.84         17.29         1.62 o                         
  10   1   3       2145.07       1894.40        27.06 o                         
  11   1   3        170.17        168.10         4.89 o                         
  12   1   3         28.45         33.88         2.70 o                         
  13   1   3          1.44          0.57         2.08 o                         
  14   1   3          1.52          2.75         2.39 o                         
  15   1   3         31.96         40.95         4.36 o                         
  16   1   3        175.15        207.62         8.15 o                         
  17   1   3         30.96         37.40         4.67 o                         
 -19   2   3          6.81         14.67         4.21 o                         
 -18   2   3         90.61         95.36         6.03 o                         
 -17   2   3          3.29          6.92         3.56 o                         
 -16   2   3         53.21         46.24         4.37 o                         
 -15   2   3         59.33         58.27         4.47 o                         
 -14   2   3          0.88          5.63         3.26 o                         
 -13   2   3         50.94         51.53         2.93 o                         
 -12   2   3         47.99         42.23         2.51 o                         
 -11   2   3         47.64         54.26         2.34 o                         
 -10   2   3        407.88        404.21         4.31 o                         
  -9   2   3         30.71         41.12         1.57 o                         
  -8   2   3       1240.87       1366.16         9.26 o                         
  -7   2   3        215.89        258.17         3.02 o                         
  -6   2   3       3190.58       3378.73        19.36 o                         
  -5   2   3       1010.82       1002.27         7.30 o                         
  -4   2   3        376.93        354.87         3.53 o                         
  -3   2   3        282.24        289.95         2.76 o                         
  -2   2   3       1938.30       1947.58        12.80 o                         
  -1   2   3       3621.77       3814.68        20.83 o                         
   0   2   3       1722.82       1723.51        11.52 o                         
   1   2   3       2785.81       2987.38        16.75 o                         
   2   2   3         95.38        114.19         1.69 o                         
   3   2   3         83.91         63.56         1.72 o                         
   4   2   3        140.42        139.43         1.96 o                         
   5   2   3          3.05          1.23         0.70 o                         
   6   2   3        209.03        185.84         2.45 o                         
   7   2   3         63.09         55.14         1.46 o                         
   8   2   3         66.00         63.34         2.27 o                         
   9   2   3          0.65          3.48         1.38 o                         
  10   2   3        100.92         91.93         3.15 o                         
  11   2   3         23.45         11.62         2.16 o                         
  12   2   3        128.61        109.49         4.03 o                         
  13   2   3          1.44          0.29         3.13 o                         
  14   2   3          0.15          0.88         2.67 o                         
  15   2   3         31.98         38.46         3.71 o                         
  16   2   3        129.98        129.51         6.55 o                         
  17   2   3         13.50         18.26         4.94 o                         
 -19   3   3         42.01         54.62         5.38 o                         
 -18   3   3         39.60         40.85         4.75 o                         
 -17   3   3         38.15         35.38         4.48 o                         
 -16   3   3         60.42         57.81         4.79 o                         
 -15   3   3          2.38          7.76         3.07 o                         
 -14   3   3        620.71        588.47        11.47 o                         
 -13   3   3        202.35        206.55         4.77 o                         
 -12   3   3        261.06        239.95         4.88 o                         
 -11   3   3        994.20        912.50         9.38 o                         
 -10   3   3        274.74        276.14         5.00 o                         
  -9   3   3        841.31        797.39         6.43 o                         
  -8   3   3        126.89         85.62         1.93 o                         
  -7   3   3         11.87         11.99         0.95 o                         
  -6   3   3        402.45        429.78         4.32 o                         
  -5   3   3         44.13         51.74         1.43 o                         
  -4   3   3         30.18         22.04         1.18 o                         
  -3   3   3       1710.90       1743.89        10.44 o                         
  -2   3   3        193.91        146.86         2.42 o                         
  -1   3   3          1.06          2.24         0.92 o                         
   0   3   3       4496.83       4609.38        27.06 o                         
   1   3   3          0.00          6.19         0.82 o                         
   2   3   3        661.82        742.44         6.06 o                         
   3   3   3       8282.31       8757.68        50.58 o                         
   4   3   3       1371.92       1638.20        11.36 o                         
   5   3   3          7.71          7.53         1.07 o                         
   6   3   3        139.67        121.66         2.63 o                         
   7   3   3          9.10         12.03         1.36 o                         
   8   3   3        652.71        626.27         6.53 o                         
   9   3   3         10.80         18.10         1.80 o                         
  10   3   3       3816.16       3342.59        22.92 o                         
  11   3   3         78.47         52.15         2.62 o                         
  12   3   3         46.01         53.58         3.21 o                         
  13   3   3         14.33         17.20         2.61 o                         
  14   3   3         86.82         86.85         4.59 o                         
  15   3   3          0.39          0.13         2.87 o                         
  16   3   3         68.83         93.87         5.87 o                         
 -18   4   3          2.69          2.70         5.42 o                         
 -17   4   3         49.85         70.89         5.40 o                         
 -16   4   3         50.40         45.70         4.47 o                         
 -15   4   3        353.39        332.65         7.17 o                         
 -14   4   3        190.27        201.64         5.05 o                         
 -13   4   3        619.69        549.14         8.08 o                         
 -12   4   3         76.73         78.02         3.30 o                         
 -11   4   3        272.90        257.87         4.92 o                         
 -10   4   3          0.01          7.33         1.45 o                         
  -9   4   3         56.30         52.76         1.81 o                         
  -8   4   3        436.53        383.02         3.93 o                         
  -7   4   3         26.44         36.92         1.43 o                         
  -6   4   3          2.57          7.80         0.94 o                         
  -5   4   3        740.91        825.49         6.05 o                         
  -4   4   3        243.17        290.95         2.97 o                         
  -3   4   3       8117.82       8745.38        47.23 o                         
  -2   4   3        372.23        359.40         3.18 o                         
  -1   4   3       2279.09       2471.08        15.36 o                         
   0   4   3       2633.00       2827.52        17.45 o                         
   1   4   3        839.71        806.93         5.70 o                         
   2   4   3       1273.75       1360.52         8.76 o                         
   3   4   3         10.80         10.49         0.89 o                         
   4   4   3       1075.17       1111.22         8.54 o                         
   5   4   3        244.57        245.54         3.49 o                         
   6   4   3         97.59         89.27         2.50 o                         
   7   4   3          1.25          1.58         1.21 o                         
   8   4   3        463.50        432.23         5.96 o                         
   9   4   3        590.97        562.69         6.51 o                         
  10   4   3          8.41          3.41         1.68 o                         
  11   4   3         81.71         82.96         3.21 o                         
  12   4   3        428.35        388.69         6.52 o                         
  13   4   3         41.13         33.12         3.37 o                         
  14   4   3         13.14         17.96         3.21 o                         
  15   4   3         29.48         35.02         3.86 o                         
  16   4   3         18.58         14.52         4.03 o                         
 -18   5   3          3.94         -0.92         3.65 o                         
 -17   5   3        137.67        152.17         7.01 o                         
 -16   5   3         52.46         57.34         4.83 o                         
 -15   5   3         60.48         55.12         3.81 o                         
 -14   5   3        178.63        194.72         5.13 o                         
 -13   5   3         35.16         36.94         4.22 o                         
 -12   5   3        147.87        143.27         4.23 o                         
 -11   5   3       1958.97       1843.26        20.19 o                         
 -10   5   3          0.53          1.73         1.54 o                         
  -9   5   3         43.61         38.66         1.87 o                         
  -8   5   3        132.26        129.38         2.42 o                         
  -7   5   3        835.22        949.87         7.25 o                         
  -6   5   3        575.65        588.18         5.33 o                         
  -5   5   3       4346.64       4658.21        26.50 o                         
  -4   5   3       1562.25       1736.73        11.04 o                         
  -3   5   3         84.48         83.51         2.30 o                         
  -2   5   3        147.53        105.87         2.00 o                         
  -1   5   3       1062.07       1251.53         8.79 o                         
   0   5   3        402.00        492.41         4.52 o                         
   1   5   3       2166.62       2242.76        13.51 o                         
   2   5   3        695.25        746.59         6.05 o                         
   3   5   3         74.60         78.96         1.69 o                         
   4   5   3          4.28          5.11         0.98 o                         
   5   5   3          9.57         17.10         1.37 o                         
   6   5   3        601.14        650.67         6.45 o                         
   7   5   3         17.03         16.66         1.61 o                         
   8   5   3         90.18         99.33         3.08 o                         
   9   5   3         74.97         68.34         2.79 o                         
  10   5   3          2.11          7.56         1.82 o                         
  11   5   3          4.41          4.46         1.90 o                         
  12   5   3        100.41         86.02         3.48 o                         
  13   5   3         19.77         18.69         3.06 o                         
  14   5   3        133.68        130.37         5.54 o                         
  15   5   3          3.53          0.71         4.34 o                         
  16   5   3          1.26          0.70         3.96 o                         
 -18   6   3        138.27        149.09         9.10 o                         
 -17   6   3         39.43         36.11         5.59 o                         
 -16   6   3         13.79         20.65         3.30 o                         
 -15   6   3         24.33         20.09         3.13 o                         
 -14   6   3         13.94         11.06         2.41 o                         
 -13   6   3         16.26         23.66         2.53 o                         
 -12   6   3          2.71          3.57         1.94 o                         
 -11   6   3        127.26         95.74         3.60 o                         
 -10   6   3       2077.48       1926.46        16.11 o                         
  -9   6   3         38.20         35.99         1.99 o                         
  -8   6   3        164.50        174.29         3.03 o                         
  -7   6   3         81.32         56.69         1.81 o                         
  -6   6   3        112.41         98.12         2.18 o                         
  -5   6   3          3.33          5.40         1.00 o                         
  -4   6   3        614.22        667.11         5.46 o                         
  -3   6   3        666.72        678.84         5.74 o                         
  -2   6   3        943.06        996.14         7.65 o                         
  -1   6   3        257.82        284.52         2.94 o                         
   0   6   3        242.31        238.87         3.18 o                         
   1   6   3       2833.97       2950.81        18.92 o                         
   2   6   3       1262.74       1325.57         9.02 o                         
   3   6   3        448.45        398.85         3.98 o                         
   4   6   3       1039.33        983.78         7.46 o                         
   5   6   3        635.12        634.80         6.38 o                         
   6   6   3        508.15        473.32         6.03 o                         
   7   6   3        199.87        187.48         3.78 o                         
   8   6   3        106.73        112.93         3.30 o                         
   9   6   3        766.51        701.58         7.71 o                         
  10   6   3         47.88         31.05         2.35 o                         
  11   6   3        376.56        373.45         6.12 o                         
  12   6   3        115.60        127.02         4.63 o                         
  13   6   3         65.08         61.50         4.09 o                         
  14   6   3          2.40          1.16         3.41 o                         
  15   6   3         23.08         16.45         4.01 o                         
  16   6   3          2.56         -4.40         5.00 o                         
 -17   7   3          1.63          9.01         4.78 o                         
 -16   7   3         84.54         98.18         5.75 o                         
 -15   7   3         68.53         57.84         4.13 o                         
 -14   7   3         78.45         84.68         4.61 o                         
 -13   7   3        566.30        557.41         9.21 o                         
 -12   7   3          1.05          4.30         1.98 o                         
 -11   7   3          4.43          9.88         2.22 o                         
 -10   7   3       2510.79       2306.82        20.64 o                         
  -9   7   3        520.77        500.85         8.11 o                         
  -8   7   3          0.38          1.84         1.61 o                         
  -7   7   3         13.72         14.13         1.30 o                         
  -6   7   3        345.98        317.74         4.63 o                         
  -5   7   3        161.88        233.30         3.13 o                         
  -4   7   3       1828.45       2011.24        12.92 o                         
  -3   7   3       2355.81       2473.95        16.62 o                         
  -2   7   3         12.33         16.86         1.00 o                         
  -1   7   3          4.12          4.62         1.21 o                         
   0   7   3        422.47        417.58         4.56 o                         
   1   7   3        198.90        207.35         3.19 o                         
   2   7   3        204.03        216.63         3.42 o                         
   3   7   3       1572.65       1544.60        10.57 o                         
   4   7   3        208.93        248.28         4.72 o                         
   5   7   3        635.81        614.58         6.44 o                         
   6   7   3        712.76        719.96         7.53 o                         
   7   7   3        767.81        774.01        12.69 o                         
   8   7   3          1.38          5.41         1.96 o                         
   9   7   3          0.12         -1.28         1.86 o                         
  10   7   3         12.90         13.24         2.54 o                         
  11   7   3        211.62        231.23         5.88 o                         
  12   7   3         92.68        100.18         4.85 o                         
  13   7   3        343.00        327.64         7.82 o                         
  14   7   3         27.20         25.00         4.28 o                         
  15   7   3         94.10        112.05         7.48 o                         
 -17   8   3         21.35         25.88         4.41 o                         
 -16   8   3         17.11         10.39         6.02 o                         
 -15   8   3        173.54        176.98         6.44 o                         
 -14   8   3         12.31         15.79         3.26 o                         
 -13   8   3         46.71         55.49         3.98 o                         
 -12   8   3        123.52        122.78         5.07 o                         
 -11   8   3         71.92         61.06         4.23 o                         
 -10   8   3        601.29        537.27         9.61 o                         
  -9   8   3        633.06        600.96         8.76 o                         
  -8   8   3        359.79        311.99         6.21 o                         
  -7   8   3        332.07        350.51         6.11 o                         
  -6   8   3         38.00         53.75         2.19 o                         
  -5   8   3        351.65        401.02         4.90 o                         
  -4   8   3        147.45        149.70         3.03 o                         
  -3   8   3          2.74         -0.16         1.29 o                         
  -2   8   3        420.10        379.61         4.42 o                         
  -1   8   3         65.91         54.30         2.77 o                         
   0   8   3        242.78        189.74         3.24 o                         
   1   8   3       1344.72       1375.02        13.17 o                         
   2   8   3         63.28         55.72         2.71 o                         
   3   8   3         24.06         23.15         1.66 o                         
   4   8   3        527.15        499.33         6.60 o                         
   5   8   3        833.09        828.05         9.08 o                         
   6   8   3        202.17        200.36         4.65 o                         
   7   8   3        259.40        252.44         6.99 o                         
   8   8   3        273.75        239.65         5.31 o                         
   9   8   3         12.72          8.11         2.26 o                         
  10   8   3        110.06        111.74         4.43 o                         
  11   8   3        139.67        145.77         5.60 o                         
  12   8   3         45.62         33.68         3.68 o                         
  13   8   3         23.22         30.75         3.73 o                         
  14   8   3        240.75        293.36        12.42 o                         
  15   8   3          3.85         11.12         7.64 o                         
 -16   9   3         65.67         56.50         5.18 o                         
 -15   9   3         17.51         25.03         3.68 o                         
 -14   9   3         34.69         34.39         3.85 o                         
 -13   9   3        197.68        214.25         6.66 o                         
 -12   9   3         30.22         36.55         4.04 o                         
 -11   9   3        169.11        169.77         5.74 o                         
 -10   9   3         56.34         48.03         3.60 o                         
  -9   9   3          2.01         -2.12         2.12 o                         
  -8   9   3        136.84        132.82         4.11 o                         
  -7   9   3        111.51        113.16         3.82 o                         
  -6   9   3       1278.27       1238.73        10.61 o                         
  -5   9   3         91.55         95.76         3.33 o                         
  -4   9   3        341.39        340.89         5.44 o                         
  -3   9   3        163.61        162.98         3.89 o                         
  -2   9   3        309.32        326.38         5.14 o                         
  -1   9   3        298.10        291.26         4.87 o                         
   0   9   3         99.71         95.36         3.21 o                         
   1   9   3       3465.53       3261.91        23.84 o                         
   2   9   3       2127.19       2009.65        14.91 o                         
   3   9   3       1149.05       1084.44         9.59 o                         
   4   9   3          0.08          0.29         1.69 o                         
   5   9   3        267.28        251.06         5.11 o                         
   6   9   3         68.52         60.95         3.37 o                         
   7   9   3        215.36        207.84         5.09 o                         
   8   9   3          0.24          3.75         2.18 o                         
   9   9   3         34.90         44.21         3.50 o                         
  10   9   3         18.16         22.67         2.83 o                         
  11   9   3         12.16          8.42         3.00 o                         
  12   9   3         14.29         13.88         3.36 o                         
  13   9   3         12.39          6.74         3.38 o                         
  14   9   3         19.07         24.24         4.23 o                         
 -15  10   3         41.58         39.84         4.29 o                         
 -14  10   3        326.83        326.20         8.23 o                         
 -13  10   3         44.08         47.78         4.02 o                         
 -12  10   3         73.47         90.45         5.02 o                         
 -11  10   3         96.46         83.15         5.35 o                         
 -10  10   3          4.98          9.99         3.28 o                         
  -9  10   3        147.21        134.93         5.91 o                         
  -8  10   3        477.42        472.94        10.11 o                         
  -7  10   3        610.56        516.03         8.48 o                         
  -6  10   3         53.12         55.31         3.44 o                         
  -5  10   3          0.04          7.29         2.10 o                         
  -4  10   3        377.29        396.44         8.00 o                         
  -3  10   3        288.94        239.15         4.93 o                         
  -2  10   3       1016.95       1002.13        10.22 o                         
  -1  10   3        332.53        306.65         5.30 o                         
   0  10   3         19.40          7.68         1.95 o                         
   1  10   3        181.60        151.58         4.07 o                         
   2  10   3        970.59        969.24        10.21 o                         
   3  10   3         92.98        104.77         7.17 o                         
   4  10   3          5.07          4.90         2.41 o                         
   5  10   3          1.74          1.87         2.28 o                         
   6  10   3        651.84        630.26         8.99 o                         
   7  10   3        104.51         98.13         4.08 o                         
   8  10   3        136.41        122.06         4.58 o                         
   9  10   3         27.09         33.95         3.74 o                         
  10  10   3        145.42        168.22         7.25 o                         
  11  10   3         25.23         28.86         4.72 o                         
  12  10   3         50.81         59.94         4.44 o                         
  13  10   3         91.78         95.80         6.02 o                         
 -14  11   3         16.93         13.70         4.28 o                         
 -13  11   3          3.84          5.05         3.79 o                         
 -12  11   3         89.62         84.70         5.93 o                         
 -11  11   3         39.47         43.44         4.55 o                         
 -10  11   3        228.31        215.32         7.67 o                         
  -9  11   3        101.86         96.92         9.37 o                         
  -8  11   3        417.84        394.64        13.99 o                         
  -7  11   3         27.78         35.63         3.49 o                         
  -6  11   3        874.63        745.97        10.58 o                         
  -5  11   3         73.63         86.70         3.67 o                         
  -4  11   3         84.98         68.04         3.31 o                         
  -3  11   3          1.30          8.13         2.19 o                         
  -2  11   3         45.43         45.45         2.88 o                         
  -1  11   3          6.59          9.33         2.15 o                         
   0  11   3        504.45        466.07         7.61 o                         
   1  11   3          1.84         -0.85         1.93 o                         
   2  11   3        572.50        558.16         8.12 o                         
   3  11   3        121.99        119.38         4.89 o                         
   4  11   3          4.77          8.57         2.94 o                         
   5  11   3        589.08        584.15         9.54 o                         
   6  11   3         90.39         81.16         6.76 o                         
   7  11   3         27.70         33.80         3.54 o                         
   8  11   3         70.14         82.18         4.70 o                         
   9  11   3         32.32         36.68         3.87 o                         
  10  11   3         82.86         83.87         5.68 o                         
  11  11   3          3.83          0.72         3.56 o                         
  12  11   3          2.02          3.34         3.83 o                         
 -13  12   3         78.04         73.63         5.97 o                         
 -12  12   3         96.53        110.19         6.66 o                         
 -11  12   3        166.73        153.80         7.92 o                         
 -10  12   3          0.33         -1.69         3.53 o                         
  -9  12   3        276.97        260.11         8.36 o                         
  -8  12   3        226.62        226.02         7.69 o                         
  -7  12   3          0.19         -1.22         3.41 o                         
  -6  12   3        254.83        254.79         6.73 o                         
  -5  12   3          8.47         15.22         3.00 o                         
  -4  12   3         13.58         18.01         2.84 o                         
  -3  12   3         16.61          7.79         2.34 o                         
  -2  12   3         31.67         33.69         2.80 o                         
  -1  12   3         37.76         36.98         3.19 o                         
   0  12   3         26.01         25.55         3.52 o                         
   1  12   3          0.10          0.25         2.22 o                         
   2  12   3        850.56        784.24        12.01 o                         
   3  12   3         34.30         31.39         3.50 o                         
   4  12   3          0.22          1.63         2.79 o                         
   5  12   3         11.63          3.77         2.74 o                         
   6  12   3          8.54          4.15         2.89 o                         
   7  12   3          8.14          8.57         3.11 o                         
   8  12   3         16.52         12.65         3.91 o                         
   9  12   3        109.19        116.60         6.51 o                         
  10  12   3          3.04          9.43         3.90 o                         
  11  12   3         20.10         11.63         8.22 o                         
 -12  13   3        253.67        279.23         9.56 o                         
 -11  13   3         42.45         39.47         5.00 o                         
 -10  13   3         74.64         55.65         7.64 o                         
  -9  13   3        146.33        140.30         7.09 o                         
  -8  13   3         44.62         45.41         4.79 o                         
  -7  13   3         51.84         53.30         5.00 o                         
  -6  13   3       1244.06       1244.19        15.41 o                         
  -5  13   3          0.07          3.34         2.88 o                         
  -4  13   3        126.92        124.56         5.43 o                         
  -3  13   3        174.68        186.09         5.89 o                         
  -2  13   3         94.57        100.02         4.29 o                         
  -1  13   3         52.54         42.87         3.36 o                         
   0  13   3          6.22          3.57         2.40 o                         
   1  13   3          0.01          4.17         2.91 o                         
   2  13   3        145.09        144.61         5.83 o                         
   3  13   3         39.09         39.39         3.93 o                         
   4  13   3        400.27        403.74         8.71 o                         
   5  13   3          0.00          3.90         3.12 o                         
   6  13   3         12.04         16.85         3.45 o                         
   7  13   3        168.45        177.15         6.71 o                         
   8  13   3        327.06        344.95        13.41 o                         
   9  13   3         77.15         69.36         7.44 o                         
  10  13   3         84.95         79.88         9.32 o                         
 -11  14   3         43.09         54.96         5.68 o                         
 -10  14   3        153.94        169.22         8.78 o                         
  -9  14   3          0.84         -0.32         3.85 o                         
  -8  14   3         94.05         79.87         5.94 o                         
  -7  14   3         16.00         25.97         8.40 o                         
  -6  14   3          0.20          1.57         3.64 o                         
  -5  14   3          6.51         10.19         3.29 o                         
  -4  14   3          3.92          7.07         3.35 o                         
  -3  14   3         71.28         79.51         4.48 o                         
  -2  14   3          0.20         -2.11         2.79 o                         
  -1  14   3         26.98         27.60         3.14 o                         
   0  14   3         35.49         38.07         3.86 o                         
   1  14   3         95.99         98.22         5.28 o                         
   2  14   3        139.23        147.21         8.29 o                         
   3  14   3         73.75         79.69         5.01 o                         
   4  14   3         73.54         67.46         4.74 o                         
   5  14   3        152.35        157.86         6.50 o                         
   6  14   3          5.96          4.17         3.42 o                         
   7  14   3         47.00         72.50         5.12 o                         
   8  14   3         79.61         91.02         7.17 o                         
  -9  15   3          0.63          8.24         4.38 o                         
  -8  15   3        394.35        412.50        17.30 o                         
  -7  15   3        101.65         96.38         6.67 o                         
  -6  15   3        980.65       1038.27        16.73 o                         
  -5  15   3         14.90         15.72         5.19 o                         
  -4  15   3          6.84          7.72         3.51 o                         
  -3  15   3          4.85          4.77         3.31 o                         
  -2  15   3         20.37         21.45         3.23 o                         
  -1  15   3         15.19         17.06         3.24 o                         
   0  15   3         28.80         30.26         3.99 o                         
   1  15   3         24.91         23.78         3.89 o                         
   2  15   3          1.63         -3.19         3.19 o                         
   3  15   3         72.52         76.60         5.89 o                         
   4  15   3        197.75        206.18         7.43 o                         
   5  15   3         43.89         40.98         4.56 o                         
   6  15   3         18.02         10.20         3.67 o                         
  -6  16   3         31.44         43.57         6.52 o                         
  -5  16   3         25.83         27.63         6.97 o                         
  -4  16   3          0.07         -3.86         3.86 o                         
  -3  16   3         46.40         45.52         4.97 o                         
  -2  16   3         56.27         65.84         5.78 o                         
  -1  16   3         83.60         85.40         5.62 o                         
   0  16   3          6.24          5.89         3.26 o                         
   1  16   3         21.48         22.52         4.01 o                         
   2  16   3         82.91         70.01         5.19 o                         
   3  16   3         81.42         85.21         5.67 o                         
   4  16   3         80.47         81.64        11.81 o                         
 -19   0   4        378.72        416.71        15.09 o                         
 -18   0   4        154.09        154.42        10.42 o                         
 -17   0   4        210.96        194.60        22.41 o                         
 -16   0   4         48.24         37.41         6.95 o                         
 -15   0   4          3.46          1.78         5.56 o                         
 -14   0   4        350.77        315.91        11.13 o                         
 -13   0   4       3643.59       3390.76        35.81 o                         
 -12   0   4        916.07        919.52        20.29 o                         
 -11   0   4        108.95        129.76         3.64 o                         
 -10   0   4        897.86        847.35        14.24 o                         
  -9   0   4        515.57        440.79         7.10 o                         
  -8   0   4       4043.70       4350.17        35.72 o                         
  -7   0   4        860.96       1033.19        10.05 o                         
  -6   0   4       1188.25       1396.76        12.43 o                         
  -5   0   4        515.16        537.11         5.75 o                         
  -4   0   4      15819.04      16975.84       151.60 o                         
  -3   0   4      28589.94      29308.50       221.77 o                         
  -2   0   4       6556.27       6950.07        59.49 o                         
  -1   0   4       3254.93       3408.45        26.43 o                         
   0   0   4       7604.24       7736.47        67.25 o                         
   1   0   4        408.74        474.17         5.62 o                         
   2   0   4          0.14          3.82         0.94 o                         
   3   0   4       7083.69       7869.85        60.31 o                         
   4   0   4        140.91        146.70         3.03 o                         
   5   0   4       1308.62       1450.43        13.55 o                         
   6   0   4        268.04        310.10         4.94 o                         
   7   0   4        279.06        277.27         4.89 o                         
   8   0   4         82.73         66.41         2.90 o                         
   9   0   4        688.38        600.92        14.11 o                         
  10   0   4        419.69        518.32        13.10 o                         
  11   0   4        770.54        627.29        11.48 o                         
  12   0   4         92.65        100.00         5.52 o                         
  13   0   4        101.44         69.54         5.42 o                         
  14   0   4         21.78         23.45         4.03 o                         
  15   0   4         41.06         59.81         6.83 o                         
  16   0   4        125.08        128.39        10.24 o                         
 -19   1   4         16.59         21.31         5.80 o                         
 -18   1   4         18.10         23.79         5.37 o                         
 -17   1   4        147.86        147.57         6.75 o                         
 -16   1   4        165.29        163.31         6.80 o                         
 -15   1   4         25.02         33.17         3.70 o                         
 -14   1   4        177.66        171.25         6.77 o                         
 -13   1   4          8.50          4.24         3.18 o                         
 -12   1   4         57.86         44.40         2.18 o                         
 -11   1   4        291.93        276.94         4.17 o                         
 -10   1   4         68.68         60.41         2.49 o                         
  -9   1   4        608.31        563.25         5.47 o                         
  -8   1   4        566.22        549.86         4.67 o                         
  -7   1   4        784.44        915.94         6.50 o                         
  -6   1   4       1276.75       1344.21         9.41 o                         
  -5   1   4        282.10        239.69         2.80 o                         
  -4   1   4        101.40        158.38         2.34 o                         
  -3   1   4       7994.75       8529.37        45.61 o                         
  -2   1   4          7.30          1.18         0.60 o                         
  -1   1   4       3180.33       3127.82        17.31 o                         
   0   1   4        568.02        586.26         5.78 o                         
   1   1   4       2491.91       2450.64        16.03 o                         
   2   1   4        810.02        886.83         5.97 o                         
   3   1   4       3677.77       3933.07        22.17 o                         
   4   1   4        234.33        229.37         2.69 o                         
   5   1   4        331.28        295.10         3.25 o                         
   6   1   4          9.16          5.81         0.93 o                         
   7   1   4         37.12         27.11         1.38 o                         
   8   1   4          4.73          6.35         1.69 o                         
   9   1   4       1990.22       1730.08        13.31 o                         
  10   1   4         10.92          6.61         1.88 o                         
  11   1   4          0.48         -1.81         1.81 o                         
  12   1   4        250.76        223.09         5.31 o                         
  13   1   4         23.93         26.80         3.24 o                         
  14   1   4         10.31         15.90         2.75 o                         
  15   1   4        212.16        217.35         7.15 o                         
  16   1   4        337.95        397.37        11.82 o                         
 -19   2   4         31.77         35.60         5.22 o                         
 -18   2   4         10.18         14.98         3.94 o                         
 -17   2   4          9.60          7.75         3.37 o                         
 -16   2   4         22.03         22.10         3.70 o                         
 -15   2   4         87.41         66.94         4.59 o                         
 -14   2   4         17.53         25.12         2.74 o                         
 -13   2   4        865.15        803.56        10.18 o                         
 -12   2   4        399.16        371.47         5.72 o                         
 -11   2   4         47.87         49.53         2.16 o                         
 -10   2   4        519.79        517.98         4.94 o                         
  -9   2   4        378.62        434.86         4.26 o                         
  -8   2   4         54.19         68.36         2.36 o                         
  -7   2   4          0.01          6.24         1.05 o                         
  -6   2   4          2.59          0.79         0.87 o                         
  -5   2   4        969.63       1138.63         8.13 o                         
  -4   2   4        118.39        107.71         1.87 o                         
  -3   2   4        528.95        593.57         4.28 o                         
  -2   2   4       3018.22       3185.03        17.81 o                         
  -1   2   4          2.89          0.67         0.63 o                         
   0   2   4        815.24        809.62         7.72 o                         
   1   2   4        642.87        694.06         5.23 o                         
   2   2   4        129.10        122.65         2.20 o                         
   3   2   4       1113.90       1225.84         8.57 o                         
   4   2   4        111.95        142.16         2.10 o                         
   5   2   4        867.31        983.89         7.13 o                         
   6   2   4          0.06          2.02         0.73 o                         
   7   2   4         24.72         31.79         1.74 o                         
   8   2   4        958.86        901.58         8.21 o                         
   9   2   4         38.27         27.01         1.96 o                         
  10   2   4        168.91        162.01         3.83 o                         
  11   2   4        521.19        476.94         7.12 o                         
  12   2   4        113.64         96.34         3.92 o                         
  13   2   4          0.36          2.14         2.19 o                         
  14   2   4         40.27         38.05         3.60 o                         
  15   2   4         49.69         70.69         4.44 o                         
  16   2   4        131.72        123.01         7.54 o                         
 -19   3   4          1.98          0.30         3.80 o                         
 -18   3   4          9.58          4.93         3.78 o                         
 -17   3   4          3.93          2.66         5.47 o                         
 -16   3   4         11.60         12.17         3.37 o                         
 -15   3   4         84.64         82.71         4.24 o                         
 -14   3   4        188.67        166.50         6.12 o                         
 -13   3   4          4.16          4.81         1.85 o                         
 -12   3   4        354.72        291.39         5.25 o                         
 -11   3   4        644.96        609.36         9.06 o                         
 -10   3   4         25.52         31.19         1.74 o                         
  -9   3   4        120.62        114.52         2.16 o                         
  -8   3   4         83.95         93.11         2.41 o                         
  -7   3   4        752.89        762.90         5.79 o                         
  -6   3   4        253.27        279.89         2.91 o                         
  -5   3   4       4995.40       5661.05        31.26 o                         
  -4   3   4         38.76         38.79         1.22 o                         
  -3   3   4        613.87        722.96         5.16 o                         
  -2   3   4        215.74        213.00         2.33 o                         
  -1   3   4       2348.47       2341.09        14.45 o                         
   0   3   4       1404.10       1493.57         9.81 o                         
   1   3   4        415.58        439.65         5.18 o                         
   2   3   4       1398.94       1611.94        10.73 o                         
   3   3   4       2434.30       2874.08        16.88 o                         
   4   3   4       2088.80       2202.49        13.56 o                         
   5   3   4        588.73        559.91         5.50 o                         
   6   3   4         17.63         18.01         1.42 o                         
   7   3   4       1520.30       1529.18        11.75 o                         
   8   3   4       2755.59       2460.41        17.42 o                         
   9   3   4          0.31          1.72         1.56 o                         
  10   3   4       1268.54       1208.48        10.79 o                         
  11   3   4        150.04        135.94         4.42 o                         
  12   3   4         29.29         22.31         3.79 o                         
  13   3   4         94.68         91.48         4.05 o                         
  14   3   4         88.04         92.91         4.71 o                         
  15   3   4        175.46        202.60         7.58 o                         
  16   3   4        158.87        162.73         8.35 o                         
 -19   4   4        165.13        173.71         7.88 o                         
 -18   4   4          3.08          3.14         3.66 o                         
 -17   4   4          8.37          7.39         4.66 o                         
 -16   4   4         83.84         91.70         5.52 o                         
 -15   4   4         23.17         19.78         2.91 o                         
 -14   4   4         18.65         13.80         2.62 o                         
 -13   4   4         84.01         80.01         3.48 o                         
 -12   4   4         59.22         78.32         3.26 o                         
 -11   4   4        280.68        255.07         4.82 o                         
 -10   4   4         91.77         91.51         3.13 o                         
  -9   4   4       1128.24       1075.77         8.05 o                         
  -8   4   4        234.40        222.21         3.34 o                         
  -7   4   4        166.27        189.65         3.02 o                         
  -6   4   4        345.22        349.29         3.54 o                         
  -5   4   4       1872.54       2053.83        12.63 o                         
  -4   4   4       3768.08       4242.71        23.95 o                         
  -3   4   4       1192.04       1156.55         7.71 o                         
  -2   4   4        359.09        343.48         4.27 o                         
  -1   4   4          0.88         10.76         1.96 o                         
   0   4   4        732.40        797.46         6.17 o                         
   1   4   4       1273.75       1418.28         9.11 o                         
   2   4   4        677.09        677.95         5.31 o                         
   3   4   4       3190.40       3311.15        19.35 o                         
   4   4   4        197.53        223.47         2.71 o                         
   5   4   4         71.72         75.61         2.34 o                         
   6   4   4         78.72         79.36         3.09 o                         
   7   4   4        119.02         97.67         2.82 o                         
   8   4   4        282.46        221.94         4.10 o                         
   9   4   4        313.68        309.48         4.98 o                         
  10   4   4        617.02        614.55         7.30 o                         
  11   4   4        497.01        466.24         6.45 o                         
  12   4   4         43.99         39.62         3.05 o                         
  13   4   4         38.08         36.45         3.30 o                         
  14   4   4        236.04        269.00         7.24 o                         
  15   4   4        158.78        184.12         7.42 o                         
  16   4   4          4.53         11.53         5.34 o                         
 -18   5   4        101.67        133.01         6.85 o                         
 -17   5   4         68.09         77.33         5.77 o                         
 -16   5   4          0.06          1.79         3.10 o                         
 -15   5   4        236.67        218.05         6.26 o                         
 -14   5   4        394.26        366.93         6.65 o                         
 -13   5   4          4.89         -1.16         1.88 o                         
 -12   5   4         44.70         35.27         2.56 o                         
 -11   5   4         77.57         69.46         3.07 o                         
 -10   5   4       2482.02       2419.52        18.92 o                         
  -9   5   4         24.49         26.64         1.52 o                         
  -8   5   4        293.89        282.04         3.50 o                         
  -7   5   4        377.00        397.63         4.09 o                         
  -6   5   4       2961.41       3214.18        19.14 o                         
  -5   5   4       1168.62       1222.37         8.47 o                         
  -4   5   4        320.90        345.15         3.53 o                         
  -3   5   4        283.01        324.46         3.33 o                         
  -2   5   4         27.31         30.40         1.37 o                         
  -1   5   4         56.55         32.17         1.30 o                         
   0   5   4         13.20         13.02         1.39 o                         
   1   5   4       2156.44       2375.43        14.45 o                         
   2   5   4          5.37          2.34         0.84 o                         
   3   5   4        452.40        481.31         4.46 o                         
   4   5   4          0.07          0.12         0.85 o                         
   5   5   4         27.31         17.75         1.47 o                         
   6   5   4         17.71         13.68         1.54 o                         
   7   5   4        147.37        136.74         3.25 o                         
   8   5   4        448.24        464.85         5.93 o                         
   9   5   4         58.88         61.44         2.72 o                         
  10   5   4        227.23        201.17         4.42 o                         
  11   5   4         52.38         50.85         2.82 o                         
  12   5   4        125.65        138.47         4.24 o                         
  13   5   4          4.11          4.04         2.76 o                         
  14   5   4         13.82         21.00         3.70 o                         
  15   5   4         40.86         42.54         4.40 o                         
 -18   6   4         16.56         23.72         5.25 o                         
 -17   6   4         66.93         67.93         7.72 o                         
 -16   6   4          8.30          4.23         2.81 o                         
 -15   6   4         21.12         31.09         3.32 o                         
 -14   6   4        448.14        420.41         7.17 o                         
 -13   6   4        327.78        308.54         6.04 o                         
 -12   6   4        306.48        319.37         5.87 o                         
 -11   6   4         31.73         35.89         2.59 o                         
 -10   6   4        630.19        585.61         7.57 o                         
  -9   6   4        878.41        790.44         8.47 o                         
  -8   6   4        277.30        292.49         3.69 o                         
  -7   6   4        351.68        390.42         4.22 o                         
  -6   6   4        309.77        307.32         3.63 o                         
  -5   6   4       1028.82       1090.69         7.99 o                         
  -4   6   4       2327.69       2499.13        15.36 o                         
  -3   6   4          0.90          0.06         0.83 o                         
  -2   6   4        339.77        363.21         3.92 o                         
  -1   6   4          3.92         12.25         1.14 o                         
   0   6   4        130.26        132.49         2.17 o                         
   1   6   4          8.58          7.94         0.88 o                         
   2   6   4        854.70        891.05         6.81 o                         
   3   6   4         81.48         85.57         1.97 o                         
   4   6   4          6.47          5.06         1.04 o                         
   5   6   4        283.56        263.92         4.00 o                         
   6   6   4        564.98        563.46         6.23 o                         
   7   6   4          3.86          2.96         1.53 o                         
   8   6   4         83.95         66.51         2.74 o                         
   9   6   4        174.07        194.91         4.34 o                         
  10   6   4          0.46          0.63         2.39 o                         
  11   6   4        614.05        559.99         7.34 o                         
  12   6   4         58.32         54.73         3.37 o                         
  13   6   4        123.46        139.19         6.42 o                         
  14   6   4        143.45        150.13         7.99 o                         
  15   6   4        181.09        201.32         9.22 o                         
 -18   7   4         45.13         46.25         6.46 o                         
 -17   7   4         23.69         29.53         5.57 o                         
 -16   7   4          3.98          9.04         3.55 o                         
 -15   7   4        188.82        201.17         7.31 o                         
 -14   7   4         38.57         38.67         3.50 o                         
 -13   7   4        307.91        305.85         9.84 o                         
 -12   7   4         17.46         16.25         2.38 o                         
 -11   7   4         30.99         30.14         2.51 o                         
 -10   7   4          9.32          5.77         1.88 o                         
  -9   7   4         62.19         50.85         2.90 o                         
  -8   7   4         31.76         26.70         1.75 o                         
  -7   7   4        161.41        184.12         3.06 o                         
  -6   7   4        170.17        199.17         3.06 o                         
  -5   7   4          1.09          4.73         1.03 o                         
  -4   7   4         27.16         32.33         1.61 o                         
  -3   7   4         69.71         72.67         2.14 o                         
  -2   7   4         33.50         52.26         1.60 o                         
  -1   7   4        430.22        430.16         4.71 o                         
   0   7   4        993.51       1073.25         8.64 o                         
   1   7   4       1931.84       2030.52        14.19 o                         
   2   7   4          4.81          4.60         0.89 o                         
   3   7   4        485.07        558.16         5.19 o                         
   4   7   4       1592.29       1508.09        11.74 o                         
   5   7   4        524.60        506.44         6.34 o                         
   6   7   4        196.43        171.26         4.23 o                         
   7   7   4        381.99        369.46         6.09 o                         
   8   7   4        208.31        180.22         4.73 o                         
   9   7   4         75.92         88.70         3.76 o                         
  10   7   4          0.53          2.53         2.15 o                         
  11   7   4         53.31         55.90         3.48 o                         
  12   7   4         31.16         28.82         3.44 o                         
  13   7   4         26.46         23.15         3.82 o                         
  14   7   4        131.00        122.52         7.54 o                         
  15   7   4          1.53          7.35         4.46 o                         
 -17   8   4         81.98        105.61         6.40 o                         
 -16   8   4         79.25         79.77         5.65 o                         
 -15   8   4          5.75          4.81         3.03 o                         
 -14   8   4          8.66          8.15         2.86 o                         
 -13   8   4         34.76         39.01         4.18 o                         
 -12   8   4          5.01          8.75         2.62 o                         
 -11   8   4        314.96        281.99         6.52 o                         
 -10   8   4         29.53         15.77         2.72 o                         
  -9   8   4         44.43         42.72         3.58 o                         
  -8   8   4          8.68         15.10         2.04 o                         
  -7   8   4          3.04         -0.03         1.32 o                         
  -6   8   4        781.11        774.43         7.47 o                         
  -5   8   4         18.59         11.33         1.93 o                         
  -4   8   4         61.01         57.41         3.22 o                         
  -3   8   4         28.38         30.40         1.67 o                         
  -2   8   4          1.02          5.38         1.22 o                         
  -1   8   4          5.67         16.90         1.76 o                         
   0   8   4       2061.19       2072.70        14.68 o                         
   1   8   4       1151.38       1100.82         9.17 o                         
   2   8   4         71.34         85.02         2.62 o                         
   3   8   4        643.19        624.40         6.51 o                         
   4   8   4       1194.64       1153.47        11.16 o                         
   5   8   4       2344.03       2161.76        17.74 o                         
   6   8   4          0.66          3.62         1.90 o                         
   7   8   4          0.03          1.46         2.01 o                         
   8   8   4          0.40          1.26         2.91 o                         
   9   8   4          9.77         17.03         2.46 o                         
  10   8   4         11.80         11.67         2.55 o                         
  11   8   4        116.15        124.76         4.81 o                         
  12   8   4          2.78         -0.21         2.86 o                         
  13   8   4        217.19        228.17         7.87 o                         
  14   8   4          3.77         -3.61         3.87 o                         
 -16   9   4          9.16          8.58         3.87 o                         
 -15   9   4          0.00         -1.71         2.84 o                         
 -14   9   4          5.08         10.64         3.20 o                         
 -13   9   4        285.32        260.59        15.25 o                         
 -12   9   4         14.09         19.45         3.40 o                         
 -11   9   4        329.35        286.08         6.88 o                         
 -10   9   4         28.74         28.11         3.00 o                         
  -9   9   4         25.90         17.83         2.59 o                         
  -8   9   4         13.57         14.93         2.44 o                         
  -7   9   4         78.33         66.21         2.96 o                         
  -6   9   4        106.54         89.03         3.28 o                         
  -5   9   4          6.79          4.55         1.73 o                         
  -4   9   4         15.17         13.79         2.85 o                         
  -3   9   4          0.73          3.13         1.69 o                         
  -2   9   4        127.05         98.20         3.26 o                         
  -1   9   4         66.37         67.26         2.82 o                         
   0   9   4        166.10        162.87         3.99 o                         
   1   9   4       7180.19       7163.94        57.91 o                         
   2   9   4         53.06         48.56         2.26 o                         
   3   9   4          6.14          7.46         1.87 o                         
   4   9   4          6.88         10.38         2.00 o                         
   5   9   4          0.17          5.29         2.00 o                         
   6   9   4        382.66        375.14         6.49 o                         
   7   9   4        106.53        105.73         4.09 o                         
   8   9   4         95.86         84.18         3.89 o                         
   9   9   4         56.29         58.70         3.57 o                         
  10   9   4        100.42        101.14         4.40 o                         
  11   9   4        568.80        573.45        10.01 o                         
  12   9   4         34.43         31.62         4.11 o                         
  13   9   4         65.85         82.73         5.61 o                         
 -16  10   4         28.33         28.84         4.67 o                         
 -15  10   4         18.32         21.57         4.83 o                         
 -14  10   4         16.07         12.62         3.48 o                         
 -13  10   4        245.74        258.15         7.75 o                         
 -12  10   4        230.88        218.29         7.84 o                         
 -11  10   4         12.12          7.11         3.34 o                         
 -10  10   4         20.23         28.32         5.16 o                         
  -9  10   4        714.00        655.83        11.46 o                         
  -8  10   4          5.40          6.15         3.06 o                         
  -7  10   4        239.67        237.81         5.96 o                         
  -6  10   4          5.55         14.84         2.18 o                         
  -5  10   4        713.12        715.54         8.56 o                         
  -4  10   4        914.02        917.81         9.94 o                         
  -3  10   4        161.92        162.04         4.30 o                         
  -2  10   4         24.11         25.58         2.56 o                         
  -1  10   4        100.97         93.46         4.19 o                         
   0  10   4        195.16        186.02         4.42 o                         
   1  10   4       1159.90       1123.07        14.45 o                         
   2  10   4        211.85        201.78         4.97 o                         
   3  10   4        211.57        205.08         5.68 o                         
   4  10   4         18.78         21.01         2.89 o                         
   5  10   4        514.31        515.37         7.90 o                         
   6  10   4          4.59          3.23         2.23 o                         
   7  10   4        104.57        105.45         4.26 o                         
   8  10   4         82.34         85.56         4.79 o                         
   9  10   4         47.72         47.15         3.41 o                         
  10  10   4          3.71          1.07         3.34 o                         
  11  10   4        187.98        188.59         7.38 o                         
  12  10   4        222.06        211.92         8.04 o                         
  13  10   4         82.79         73.56         6.07 o                         
 -15  11   4         99.65         92.19         8.06 o                         
 -14  11   4          7.98         10.42         4.07 o                         
 -13  11   4         70.77         81.91         5.89 o                         
 -12  11   4         23.26         18.31         4.20 o                         
 -11  11   4        324.97        309.59         9.01 o                         
 -10  11   4        163.81        166.61         6.96 o                         
  -9  11   4          7.97          7.38         3.38 o                         
  -8  11   4         79.83         78.88         5.09 o                         
  -7  11   4       1248.58       1266.87        16.72 o                         
  -6  11   4        311.02        305.50         9.82 o                         
  -5  11   4         67.62         85.78         3.65 o                         
  -4  11   4          5.54          9.53         2.22 o                         
  -3  11   4         18.10         13.04         2.26 o                         
  -2  11   4         33.06         37.95         2.74 o                         
  -1  11   4        174.74        181.42         4.67 o                         
   0  11   4         46.47         44.52         2.85 o                         
   1  11   4        172.06        180.69         4.77 o                         
   2  11   4         33.48         31.14         3.25 o                         
   3  11   4          5.97          2.91         2.91 o                         
   4  11   4          5.47          1.59         2.54 o                         
   5  11   4        158.07        153.95         5.64 o                         
   6  11   4         14.26         24.07         3.26 o                         
   7  11   4         25.62         29.89         3.41 o                         
   8  11   4         32.63         33.89         3.61 o                         
   9  11   4         42.29         35.74         3.83 o                         
  10  11   4         30.66         30.52         4.33 o                         
  11  11   4         75.01         85.22         6.83 o                         
  12  11   4         11.67         15.48         4.86 o                         
 -14  12   4          6.00          7.70         4.23 o                         
 -13  12   4         49.62         51.94         5.32 o                         
 -12  12   4         71.14         73.78         5.75 o                         
 -11  12   4        142.90        143.73        13.04 o                         
 -10  12   4          2.89          0.94         3.42 o                         
  -9  12   4          2.83          1.41         5.16 o                         
  -8  12   4          0.46          0.84         3.11 o                         
  -7  12   4         25.53         30.71         5.22 o                         
  -6  12   4         28.48         24.28         3.35 o                         
  -5  12   4        915.83        890.81        16.86 o                         
  -4  12   4         15.78         14.49         2.58 o                         
  -3  12   4         99.67         94.34         4.02 o                         
  -2  12   4        144.15        142.63         4.32 o                         
  -1  12   4         24.22         16.07         3.02 o                         
   0  12   4         48.41         42.04         3.16 o                         
   1  12   4         91.04         90.95         4.65 o                         
   2  12   4        369.25        377.75         7.99 o                         
   3  12   4          9.68         10.41         2.98 o                         
   4  12   4         96.98         99.21         4.92 o                         
   5  12   4         19.23         17.01         3.25 o                         
   6  12   4          8.96          9.90         3.19 o                         
   7  12   4          0.10         -2.82         2.82 o                         
   8  12   4          0.03         -2.97         2.97 o                         
   9  12   4        105.62        124.02         6.77 o                         
  10  12   4         11.42          7.22         4.44 o                         
  11  12   4         96.66         88.39         6.88 o                         
 -12  13   4         45.23         52.43         5.57 o                         
 -11  13   4         61.94         67.34         5.73 o                         
 -10  13   4         46.86         63.49         5.47 o                         
  -9  13   4          4.99          1.59         3.96 o                         
  -8  13   4         86.01         76.17         5.59 o                         
  -7  13   4         46.94         39.85         4.58 o                         
  -6  13   4        498.60        471.39        11.93 o                         
  -5  13   4        172.77        181.62         6.28 o                         
  -4  13   4          2.63          3.26         2.33 o                         
  -3  13   4        111.25        112.60         4.47 o                         
  -2  13   4        396.90        413.19         7.40 o                         
  -1  13   4          0.55          5.73         2.67 o                         
   0  13   4          4.70          5.87         2.42 o                         
   1  13   4        406.87        403.18         8.54 o                         
   2  13   4         54.90         61.27         6.72 o                         
   3  13   4          4.38          9.43         3.17 o                         
   4  13   4         53.86         55.66         4.40 o                         
   5  13   4        641.16        654.28        16.96 o                         
   6  13   4        201.07        212.42         7.12 o                         
   7  13   4         74.67         78.95         6.35 o                         
   8  13   4         11.97         13.05         3.59 o                         
   9  13   4        210.83        219.35         9.91 o                         
 -11  14   4          2.31         -2.95         4.11 o                         
 -10  14   4         13.18          7.65         4.34 o                         
  -9  14   4        516.11        552.07        12.24 o                         
  -8  14   4        109.40        107.40         6.83 o                         
  -7  14   4          0.61          5.86         6.67 o                         
  -6  14   4          2.84          1.11         3.52 o                         
  -5  14   4         17.00         20.17         3.89 o                         
  -4  14   4         24.33         23.31         3.63 o                         
  -3  14   4         10.74          8.64         2.78 o                         
  -2  14   4         87.24        102.98         4.57 o                         
  -1  14   4         71.05         81.19         4.15 o                         
   0  14   4        102.80        110.83         5.49 o                         
   1  14   4         90.50         87.18         5.10 o                         
   2  14   4          0.52          4.49         3.25 o                         
   3  14   4         66.66         69.65         5.68 o                         
   4  14   4        174.41        187.50         7.02 o                         
   5  14   4        114.13        136.21         6.60 o                         
   6  14   4         62.62         70.55         5.03 o                         
   7  14   4         29.13         35.24         4.98 o                         
   8  14   4          0.92         -2.61         4.60 o                         
  -9  15   4         21.72         22.40         5.91 o                         
  -8  15   4        290.72        266.69         9.54 o                         
  -7  15   4         25.00         24.31         4.75 o                         
  -6  15   4         50.85         59.63         7.37 o                         
  -5  15   4          6.50         12.68         4.02 o                         
  -4  15   4         28.81         32.60         4.19 o                         
  -3  15   4         20.38         19.48         3.74 o                         
  -2  15   4         43.87         47.18         3.86 o                         
  -1  15   4        162.88        163.81         6.54 o                         
   0  15   4        200.23        197.71        13.62 o                         
   1  15   4          2.52          8.20         3.77 o                         
   2  15   4        309.09        268.83        10.57 o                         
   3  15   4        169.88        149.13         7.04 o                         
   4  15   4         86.76        100.72         5.80 o                         
   5  15   4          9.28          3.98         3.67 o                         
   6  15   4          5.76          0.61         3.61 o                         
  -6  16   4         20.11         28.55         4.94 o                         
  -5  16   4        125.41        142.05         7.45 o                         
  -4  16   4          0.13         -3.93         3.93 o                         
  -3  16   4         25.57         15.91         3.87 o                         
  -2  16   4          3.89          7.42         4.17 o                         
  -1  16   4         22.91         24.44         4.07 o                         
   0  16   4         29.54         25.42         3.88 o                         
   1  16   4          0.80          4.75         4.92 o                         
   2  16   4         12.11         11.05         3.93 o                         
   3  16   4        110.64        111.21         7.40 o                         
 -19   1   5         81.87         84.39         5.95 o                         
 -18   1   5          1.26         -2.54         3.47 o                         
 -17   1   5          0.06          2.95         4.31 o                         
 -16   1   5          0.70         -0.23         2.94 o                         
 -15   1   5         41.57         37.93         4.51 o                         
 -14   1   5        322.21        323.10         7.61 o                         
 -13   1   5          0.17          0.44         2.01 o                         
 -12   1   5       1041.64        963.43         9.77 o                         
 -11   1   5        961.91        915.61         8.24 o                         
 -10   1   5         41.04         41.27         2.45 o                         
  -9   1   5        490.61        565.46         6.53 o                         
  -8   1   5        600.30        711.82         7.03 o                         
  -7   1   5         96.22         89.14         2.56 o                         
  -6   1   5        208.12        182.50         2.65 o                         
  -5   1   5          1.22          2.58         0.89 o                         
  -4   1   5      10774.60      11855.32        63.27 o                         
  -3   1   5          2.93          2.45         0.67 o                         
  -2   1   5       1812.99       1922.82        11.25 o                         
  -1   1   5        256.73        260.53         4.01 o                         
   0   1   5        102.01         91.23         3.32 o                         
   1   1   5        733.79        778.08         5.70 o                         
   2   1   5       1674.15       1651.76        11.66 o                         
   3   1   5       1022.50       1156.11         7.80 o                         
   4   1   5         11.40          7.55         1.00 o                         
   5   1   5         20.51         31.86         1.39 o                         
   6   1   5        261.01        301.38         3.75 o                         
   7   1   5          1.67          3.11         1.00 o                         
   8   1   5          7.63          7.70         1.43 o                         
   9   1   5         13.70         21.28         2.11 o                         
  10   1   5        383.62        356.39         7.04 o                         
  11   1   5         19.41          9.91         2.19 o                         
  12   1   5          8.13          6.61         2.25 o                         
  13   1   5         24.76         26.59         2.87 o                         
  14   1   5         19.00         12.93         2.98 o                         
  15   1   5        213.94        214.01         9.13 o                         
  16   1   5         73.28         79.16         8.35 o                         
 -19   2   5         31.38         24.22         4.46 o                         
 -18   2   5          9.54         15.37         3.86 o                         
 -17   2   5        450.95        446.78        10.17 o                         
 -16   2   5        114.27        102.98         5.54 o                         
 -15   2   5        114.96         98.98         6.29 o                         
 -14   2   5       1360.28       1185.98        15.87 o                         
 -13   2   5          2.02          4.13         2.06 o                         
 -12   2   5        616.88        549.95         8.75 o                         
 -11   2   5        743.14        726.71         7.14 o                         
 -10   2   5        871.74        932.35         8.17 o                         
  -9   2   5          1.25          1.16         1.03 o                         
  -8   2   5        422.31        482.18         4.99 o                         
  -7   2   5         30.11         65.28         2.15 o                         
  -6   2   5        519.10        597.99         5.32 o                         
  -5   2   5         81.67         80.34         1.97 o                         
  -4   2   5       1792.89       1856.16        11.14 o                         
  -3   2   5       1308.78       1260.21         7.92 o                         
  -2   2   5        929.85        964.16         6.73 o                         
  -1   2   5         42.84         59.68         1.37 o                         
   0   2   5        220.80        198.21         2.68 o                         
   1   2   5         95.65         84.18         1.99 o                         
   2   2   5       5324.46       5787.09        31.97 o                         
   3   2   5        158.22        197.90         2.75 o                         
   4   2   5        796.99        972.18         7.10 o                         
   5   2   5         15.89         12.59         1.19 o                         
   6   2   5        382.37        396.42         5.22 o                         
   7   2   5        389.72        332.03         4.51 o                         
   8   2   5        615.75        515.48         5.98 o                         
   9   2   5       2526.74       2361.36        17.24 o                         
  10   2   5         23.60         19.17         2.26 o                         
  11   2   5         62.53         64.24         4.43 o                         
  12   2   5        101.84         90.26         3.92 o                         
  13   2   5        276.28        282.37         6.29 o                         
  14   2   5         14.85         19.82         3.23 o                         
  15   2   5         24.22         31.26         5.01 o                         
  16   2   5          2.22         -0.04         5.28 o                         
 -19   3   5          1.37          3.19         4.46 o                         
 -18   3   5         80.26         69.90         5.54 o                         
 -17   3   5        174.11        164.93         7.13 o                         
 -16   3   5          1.54          4.39         3.12 o                         
 -15   3   5          7.92          7.77         2.56 o                         
 -14   3   5       1198.05       1172.40        13.43 o                         
 -13   3   5        151.54        167.70         4.96 o                         
 -12   3   5       2147.77       1987.44        16.49 o                         
 -11   3   5       1036.65        982.91         8.81 o                         
 -10   3   5         53.74         52.48         2.49 o                         
  -9   3   5         43.90         44.44         1.89 o                         
  -8   3   5       1042.78       1224.09         9.48 o                         
  -7   3   5          5.93         12.91         1.41 o                         
  -6   3   5         73.40        135.60         2.49 o                         
  -5   3   5         49.05         53.32         1.46 o                         
  -4   3   5        483.18        524.60         4.26 o                         
  -3   3   5        301.94        363.93         3.31 o                         
  -2   3   5       2061.76       2280.34        13.44 o                         
  -1   3   5        356.01        410.98         3.70 o                         
   0   3   5        350.70        406.99         5.49 o                         
   1   3   5        728.30        790.78         5.79 o                         
   2   3   5        157.87        154.15         2.25 o                         
   3   3   5        574.17        599.54         4.98 o                         
   4   3   5        695.54        691.17         5.59 o                         
   5   3   5         79.15         73.63         2.89 o                         
   6   3   5        385.36        363.22         4.58 o                         
   7   3   5         54.69         67.89         2.48 o                         
   8   3   5        619.84        587.56         8.10 o                         
   9   3   5          0.37          2.60         1.67 o                         
  10   3   5        563.52        524.16         6.65 o                         
  11   3   5        433.21        450.66         8.91 o                         
  12   3   5          5.04          9.14         2.39 o                         
  13   3   5         14.99         17.21         3.00 o                         
  14   3   5         35.57         34.80         4.15 o                         
  15   3   5        227.14        255.90         8.51 o                         
 -19   4   5          7.60          2.80         6.41 o                         
 -18   4   5          1.36         -3.95         3.95 o                         
 -17   4   5        208.29        217.65        10.08 o                         
 -16   4   5         30.34         39.65         3.62 o                         
 -15   4   5        101.85         98.89         4.63 o                         
 -14   4   5        118.43        104.25         4.43 o                         
 -13   4   5       1079.36       1041.45        10.91 o                         
 -12   4   5        200.97        194.61         4.49 o                         
 -11   4   5         75.88         79.45         3.12 o                         
 -10   4   5        509.01        493.80         5.64 o                         
  -9   4   5         36.87         39.23         1.85 o                         
  -8   4   5          4.46          4.80         1.15 o                         
  -7   4   5        627.04        679.39         5.55 o                         
  -6   4   5         25.98         31.06         2.24 o                         
  -5   4   5        764.12        789.44         6.02 o                         
  -4   4   5        822.18        915.56         6.58 o                         
  -3   4   5        167.36        235.00         2.75 o                         
  -2   4   5         12.01          2.18         0.78 o                         
  -1   4   5        175.13        169.53         2.37 o                         
   0   4   5       2651.42       2879.60        18.05 o                         
   1   4   5        490.00        574.82         4.81 o                         
   2   4   5         15.45         15.31         1.05 o                         
   3   4   5         16.62         18.76         1.15 o                         
   4   4   5        328.40        335.86         3.60 o                         
   5   4   5          1.00          0.17         1.31 o                         
   6   4   5        204.06        210.03         3.92 o                         
   7   4   5        187.77        212.20         3.92 o                         
   8   4   5         89.36         48.02         2.35 o                         
   9   4   5         71.33         69.20         2.87 o                         
  10   4   5          4.33          2.73         1.82 o                         
  11   4   5         29.77         44.93         2.76 o                         
  12   4   5         10.56          7.51         2.34 o                         
  13   4   5        111.85        125.56         5.24 o                         
  14   4   5          0.05         -2.57         3.09 o                         
  15   4   5          0.48         -3.31         3.31 o                         
 -19   5   5          4.42          7.30         4.01 o                         
 -18   5   5        148.67        169.24         7.58 o                         
 -17   5   5          1.99          0.97         3.39 o                         
 -16   5   5        271.50        268.54         7.00 o                         
 -15   5   5        433.35        399.04        10.55 o                         
 -14   5   5         20.84         21.06         2.90 o                         
 -13   5   5       1569.77       1495.69        14.15 o                         
 -12   5   5        137.50        129.48         4.03 o                         
 -11   5   5          3.14          1.15         1.66 o                         
 -10   5   5        883.36        835.36         9.94 o                         
  -9   5   5          5.99          9.10         1.37 o                         
  -8   5   5         75.40         83.53         2.11 o                         
  -7   5   5         10.30         12.35         1.16 o                         
  -6   5   5        370.15        440.01         4.31 o                         
  -5   5   5        119.78        151.91         2.43 o                         
  -4   5   5       1641.09       1733.06        11.20 o                         
  -3   5   5        120.53        152.90         2.35 o                         
  -2   5   5       1062.66       1270.98         9.16 o                         
  -1   5   5       2179.94       2341.83        16.60 o                         
   0   5   5        307.75        347.27         4.89 o                         
   1   5   5        356.59        385.97         3.83 o                         
   2   5   5        242.47        281.25         3.35 o                         
   3   5   5        640.74        645.05         6.84 o                         
   4   5   5         38.16         35.50         1.61 o                         
   5   5   5          1.94          1.04         1.21 o                         
   6   5   5        521.84        527.40         6.36 o                         
   7   5   5       1564.97       1421.04        11.67 o                         
   8   5   5         58.86         63.75         2.69 o                         
   9   5   5        177.64        145.53         3.92 o                         
  10   5   5         20.72         28.95         2.38 o                         
  11   5   5        164.65        154.41         4.36 o                         
  12   5   5         25.24         23.78         3.11 o                         
  13   5   5         59.32         46.60         4.34 o                         
  14   5   5         27.79         35.94         4.35 o                         
  15   5   5         70.29         55.22         5.92 o                         
 -18   6   5          1.47          7.32         4.86 o                         
 -17   6   5         98.40         90.37         4.99 o                         
 -16   6   5         27.11         24.54         4.85 o                         
 -15   6   5          3.27          5.20         2.65 o                         
 -14   6   5          1.11          0.85         2.05 o                         
 -13   6   5        557.42        554.98         7.96 o                         
 -12   6   5        679.23        652.90         8.36 o                         
 -11   6   5         13.93         14.83         2.19 o                         
 -10   6   5         36.81         44.40         2.56 o                         
  -9   6   5          2.63          1.44         1.32 o                         
  -8   6   5       1080.42       1056.15         8.83 o                         
  -7   6   5         33.56         22.86         1.39 o                         
  -6   6   5        129.05        125.20         2.46 o                         
  -5   6   5         57.90         57.64         1.80 o                         
  -4   6   5         85.24         85.21         2.04 o                         
  -3   6   5        300.72        320.33         3.83 o                         
  -2   6   5         21.37         23.13         1.32 o                         
  -1   6   5        407.44        485.30         4.96 o                         
   0   6   5       1266.17       1301.99         8.95 o                         
   1   6   5         56.04         79.90         1.96 o                         
   2   6   5       1516.02       1602.87        12.34 o                         
   3   6   5         57.18         68.46         1.96 o                         
   4   6   5          6.59          9.40         1.40 o                         
   5   6   5         30.06         32.58         1.91 o                         
   6   6   5        451.09        411.60         5.43 o                         
   7   6   5         57.75         39.30         2.54 o                         
   8   6   5         74.60         53.22         2.64 o                         
   9   6   5        214.29        203.67         4.48 o                         
  10   6   5         80.32        100.64         3.66 o                         
  11   6   5        159.99        156.49         4.59 o                         
  12   6   5         38.52         43.70         3.62 o                         
  13   6   5          0.53         -0.26         3.74 o                         
  14   6   5         48.64         62.37         6.75 o                         
 -18   7   5         46.26         64.15         6.70 o                         
 -17   7   5         84.46         81.63         6.27 o                         
 -16   7   5         15.95         17.15         3.99 o                         
 -15   7   5          1.79          4.92         3.22 o                         
 -14   7   5        323.62        329.01         7.44 o                         
 -13   7   5         43.75         47.48         3.14 o                         
 -12   7   5        465.92        455.74         8.79 o                         
 -11   7   5          7.56          3.98         1.91 o                         
 -10   7   5         65.27         49.56         2.77 o                         
  -9   7   5         18.92         20.86         1.99 o                         
  -8   7   5         19.25         24.88         1.69 o                         
  -7   7   5         59.61         57.34         2.02 o                         
  -6   7   5        600.30        654.89         5.90 o                         
  -5   7   5          0.23          0.74         1.01 o                         
  -4   7   5        230.76        211.95         3.04 o                         
  -3   7   5       1017.72       1087.93         8.79 o                         
  -2   7   5          3.25          0.25         0.98 o                         
  -1   7   5          6.96          6.67         1.20 o                         
   0   7   5       1364.07       1533.08        10.39 o                         
   1   7   5         36.29         45.08         1.65 o                         
   2   7   5         60.33         68.86         2.15 o                         
   3   7   5        438.18        425.45         4.54 o                         
   4   7   5       1232.23       1282.70        11.73 o                         
   5   7   5        213.73        206.17         4.51 o                         
   6   7   5        260.61        253.69         5.04 o                         
   7   7   5        591.94        549.14         7.55 o                         
   8   7   5        257.38        233.26         6.19 o                         
   9   7   5         65.64         61.64         3.35 o                         
  10   7   5        589.60        592.09         9.05 o                         
  11   7   5         35.43         35.60         3.80 o                         
  12   7   5        134.72        142.70         9.03 o                         
  13   7   5        115.34        131.32         7.54 o                         
  14   7   5          3.09          6.95         4.21 o                         
 -17   8   5        147.53        167.51         7.51 o                         
 -16   8   5         11.40         12.70         3.88 o                         
 -15   8   5        221.47        235.90        11.73 o                         
 -14   8   5         26.42         31.34         3.85 o                         
 -13   8   5          6.41          1.81         2.58 o                         
 -12   8   5         52.32         41.64         4.38 o                         
 -11   8   5          0.98         -2.15         2.15 o                         
 -10   8   5          1.21         -2.21         2.21 o                         
  -9   8   5         61.33         36.67         2.92 o                         
  -8   8   5         60.14         52.22         2.56 o                         
  -7   8   5          8.82         10.36         1.47 o                         
  -6   8   5        218.20        247.03         3.62 o                         
  -5   8   5        860.76        832.66         7.03 o                         
  -4   8   5        486.02        475.14         5.36 o                         
  -3   8   5         16.53         19.41         1.85 o                         
  -2   8   5        449.99        454.63         5.20 o                         
  -1   8   5          4.06          4.43         1.20 o                         
   0   8   5       1719.40       1679.19        12.58 o                         
   1   8   5        298.11        306.31         4.44 o                         
   2   8   5        374.29        385.52         5.02 o                         
   3   8   5       1404.43       1358.79        13.09 o                         
   4   8   5         14.63         27.85         2.31 o                         
   5   8   5        613.37        552.73         7.44 o                         
   6   8   5        567.39        493.30         7.14 o                         
   7   8   5        135.41        123.89         4.23 o                         
   8   8   5        152.44        145.32         4.69 o                         
   9   8   5        224.73        228.85         6.56 o                         
  10   8   5          1.62          3.53         2.42 o                         
  11   8   5        103.17        114.02         6.84 o                         
  12   8   5        425.37        420.37         9.76 o                         
  13   8   5          0.03         -3.15         3.76 o                         
 -17   9   5         44.26         61.43         8.58 o                         
 -16   9   5          6.70         -1.15         4.96 o                         
 -15   9   5          0.90         -2.50         2.88 o                         
 -14   9   5          6.93         10.90         4.11 o                         
 -13   9   5         15.25          6.17         4.59 o                         
 -12   9   5          6.60          2.57         2.58 o                         
 -11   9   5        319.32        312.06         6.95 o                         
 -10   9   5         24.67         32.09         3.06 o                         
  -9   9   5          3.31          8.83         3.11 o                         
  -8   9   5         94.62         79.28         3.77 o                         
  -7   9   5        180.88        126.86         3.95 o                         
  -6   9   5        146.68        180.46         8.13 o                         
  -5   9   5        232.64        176.46         4.17 o                         
  -4   9   5          0.00          4.50         1.74 o                         
  -3   9   5         14.05         14.83         1.98 o                         
  -2   9   5         98.25        105.01         3.40 o                         
  -1   9   5         43.10         35.71         2.36 o                         
   0   9   5        195.08        147.50         3.34 o                         
   1   9   5          5.72          8.21         1.60 o                         
   2   9   5        189.29        189.59         3.81 o                         
   3   9   5          0.05         -0.15         1.70 o                         
   4   9   5       1265.78       1180.80        11.80 o                         
   5   9   5         61.46         62.71         3.26 o                         
   6   9   5       1026.44        934.49        10.60 o                         
   7   9   5         59.55         56.23         3.40 o                         
   8   9   5        155.60        169.43         5.19 o                         
   9   9   5         52.81         38.65         3.20 o                         
  10   9   5        122.89        144.64         5.71 o                         
  11   9   5         73.10         58.51         4.89 o                         
  12   9   5        171.62        180.15         9.48 o                         
  13   9   5         85.37         67.87         5.42 o                         
 -16  10   5          0.49         -1.60         6.35 o                         
 -15  10   5          3.65          6.74         3.97 o                         
 -14  10   5         72.98         74.99         5.62 o                         
 -13  10   5         62.51         60.00         6.22 o                         
 -12  10   5        135.47        138.19         6.50 o                         
 -11  10   5          9.60          9.40         3.36 o                         
 -10  10   5         54.43         39.23         4.46 o                         
  -9  10   5        134.93        103.96         6.42 o                         
  -8  10   5         41.28         52.87         4.19 o                         
  -7  10   5         46.36         27.57         3.43 o                         
  -6  10   5         83.18         96.52         3.67 o                         
  -5  10   5        228.27        189.55         4.62 o                         
  -4  10   5        387.71        374.27         6.47 o                         
  -3  10   5         88.35        103.78         3.75 o                         
  -2  10   5        243.09        228.72         6.45 o                         
  -1  10   5        346.06        348.53         5.75 o                         
   0  10   5        456.89        465.05         6.66 o                         
   1  10   5        148.15        134.58         4.69 o                         
   2  10   5        192.29        193.52         5.53 o                         
   3  10   5          5.45          4.70         2.59 o                         
   4  10   5        472.52        447.96         7.78 o                         
   5  10   5         33.10         35.29         2.86 o                         
   6  10   5          6.87          7.75         2.33 o                         
   7  10   5         36.17         33.37         3.01 o                         
   8  10   5         39.67         42.24         3.32 o                         
   9  10   5         73.83         66.40         4.26 o                         
  10  10   5        651.49        626.96        13.04 o                         
  11  10   5          4.40         -0.91         4.20 o                         
  12  10   5         15.73         24.28         4.11 o                         
 -15  11   5         13.32         11.80         5.01 o                         
 -14  11   5         32.01         39.97         4.99 o                         
 -13  11   5        506.64        574.95        12.10 o                         
 -12  11   5        809.95        828.04        14.29 o                         
 -11  11   5          2.78         -3.37         3.37 o                         
 -10  11   5        152.78        152.70         9.83 o                         
  -9  11   5         40.07         47.34         4.35 o                         
  -8  11   5        120.40        102.57         5.49 o                         
  -7  11   5        441.21        455.79        10.18 o                         
  -6  11   5        935.85        845.16         9.96 o                         
  -5  11   5          4.34          8.95         2.25 o                         
  -4  11   5        144.35        132.98         4.41 o                         
  -3  11   5          8.60          8.19         2.22 o                         
  -2  11   5        219.89        222.04         5.77 o                         
  -1  11   5         13.32         11.07         2.23 o                         
   0  11   5        255.67        281.33         5.55 o                         
   1  11   5         30.94         27.85         2.74 o                         
   2  11   5        964.17        951.51        12.18 o                         
   3  11   5          6.19          8.22         3.36 o                         
   4  11   5          5.28          5.54         2.65 o                         
   5  11   5         24.44         20.43         3.40 o                         
   6  11   5         74.98         84.67         4.65 o                         
   7  11   5         37.67         41.61         3.87 o                         
   8  11   5         15.15         14.33         3.32 o                         
   9  11   5         58.57         61.56         6.14 o                         
  10  11   5        222.75        240.72         9.65 o                         
  11  11   5          1.44          1.59         4.26 o                         
 -14  12   5        460.06        473.57        11.69 o                         
 -13  12   5          3.15          3.07         3.98 o                         
 -12  12   5         93.11        106.61         6.38 o                         
 -11  12   5        285.67        286.72         9.20 o                         
 -10  12   5        105.24        112.89         6.30 o                         
  -9  12   5         32.88         37.46         4.46 o                         
  -8  12   5         58.04         62.61         6.12 o                         
  -7  12   5        135.34        133.66         6.54 o                         
  -6  12   5        200.72        203.56         6.42 o                         
  -5  12   5         28.11         40.56         3.82 o                         
  -4  12   5          1.14          3.32         2.26 o                         
  -3  12   5          5.90          9.14         2.49 o                         
  -2  12   5         13.86         17.47         2.42 o                         
  -1  12   5          2.67          0.55         2.06 o                         
   0  12   5         47.56         41.16         2.96 o                         
   1  12   5         97.90        102.43         5.84 o                         
   2  12   5        812.83        773.61        11.25 o                         
   3  12   5         28.99         24.62         3.44 o                         
   4  12   5          1.60          2.94         2.85 o                         
   5  12   5         12.93         11.33         3.09 o                         
   6  12   5          5.95          2.40         3.03 o                         
   7  12   5         11.29         10.83         3.31 o                         
   8  12   5         80.58         87.42         5.85 o                         
   9  12   5         67.89         83.76         5.79 o                         
  10  12   5          1.70         -3.97         4.33 o                         
 -12  13   5        251.11        254.59         9.29 o                         
 -11  13   5         43.89         45.86         5.18 o                         
 -10  13   5          3.86          0.60         5.84 o                         
  -9  13   5        171.27        149.54         7.62 o                         
  -8  13   5         15.36         12.24         3.97 o                         
  -7  13   5         66.91         74.29         7.86 o                         
  -6  13   5        123.21        120.08         6.47 o                         
  -5  13   5         51.48         49.35         4.03 o                         
  -4  13   5         12.50         10.61         2.64 o                         
  -3  13   5        117.59        116.66         4.63 o                         
  -2  13   5         82.72         81.63         4.08 o                         
  -1  13   5        348.88        342.18         6.70 o                         
   0  13   5         30.73         39.73         3.83 o                         
   1  13   5        138.05        125.53         5.52 o                         
   2  13   5         62.42         50.20         4.17 o                         
   3  13   5          7.78          7.38         3.25 o                         
   4  13   5        187.40        182.80         6.61 o                         
   5  13   5         36.98         37.66         4.02 o                         
   6  13   5         18.48          9.92         3.44 o                         
   7  13   5          2.85         -0.41         3.58 o                         
   8  13   5         38.43         41.63         4.77 o                         
   9  13   5        329.44        342.48        11.74 o                         
 -11  14   5        396.09        419.25        11.47 o                         
 -10  14   5         63.86         64.85         5.85 o                         
  -9  14   5        490.19        484.38        14.19 o                         
  -8  14   5        555.26        577.96        12.39 o                         
  -7  14   5         19.18         17.65         4.43 o                         
  -6  14   5         17.60         18.71         4.10 o                         
  -5  14   5         13.87         13.13         3.88 o                         
  -4  14   5         28.38         29.77         3.43 o                         
  -3  14   5         12.73         24.96         3.17 o                         
  -2  14   5         92.69         99.15         6.36 o                         
  -1  14   5         71.04         82.53         4.88 o                         
   0  14   5         14.22         15.06         3.49 o                         
   1  14   5         22.69         20.35         3.66 o                         
   2  14   5         25.65         30.07         3.97 o                         
   3  14   5        214.55        205.53         7.17 o                         
   4  14   5         14.45          9.98         3.55 o                         
   5  14   5          1.04          1.86         3.35 o                         
   6  14   5          9.04         24.39         4.44 o                         
   7  14   5          8.71          4.44         3.97 o                         
  -9  15   5         49.17         50.83         5.69 o                         
  -8  15   5          0.04         -3.63         3.97 o                         
  -7  15   5         22.97         23.30         4.67 o                         
  -6  15   5         13.13          4.67         4.02 o                         
  -5  15   5          0.96         -3.39         3.39 o                         
  -4  15   5          9.62         10.57         3.50 o                         
  -3  15   5         99.02        113.02         5.10 o                         
  -2  15   5         39.22         47.46         4.30 o                         
  -1  15   5          1.33          3.50         3.44 o                         
   0  15   5        139.42        133.60         6.24 o                         
   1  15   5         71.38         65.51         4.95 o                         
   2  15   5        361.10        367.29         9.18 o                         
   3  15   5         38.79         35.88         4.41 o                         
   4  15   5         93.98         83.10         5.51 o                         
   5  15   5          0.13          0.01         3.98 o                         
  -5  16   5          0.09          2.44         4.09 o                         
  -4  16   5         53.32         63.38         5.62 o                         
  -3  16   5         62.95         75.33         5.77 o                         
  -2  16   5        118.82        108.06         5.92 o                         
  -1  16   5          0.69         -3.47         3.47 o                         
   0  16   5         29.70         23.66         4.21 o                         
   1  16   5         40.98         51.39         4.86 o                         
   2  16   5          3.48          3.13         4.20 o                         
 -20   0   6          0.03          4.13         5.43 o                         
 -19   0   6        166.94        194.82        11.67 o                         
 -18   0   6        423.14        399.68        23.10 o                         
 -17   0   6          1.33          1.46         4.50 o                         
 -16   0   6        188.96        162.73         9.19 o                         
 -15   0   6          5.03         19.17         4.75 o                         
 -14   0   6       1456.07       1347.84        18.73 o                         
 -13   0   6       2181.53       1901.20        23.16 o                         
 -12   0   6        218.24        216.73         6.97 o                         
 -11   0   6       2423.77       2466.98        27.13 o                         
 -10   0   6         79.76         84.43         4.81 o                         
  -9   0   6        381.19        472.62         7.17 o                         
  -8   0   6       1235.86       1224.40        18.67 o                         
  -7   0   6       5876.07       6921.63        53.98 o                         
  -6   0   6       2258.49       2466.73        20.76 o                         
  -5   0   6       7485.19       8477.73        64.91 o                         
  -4   0   6       9340.98      10437.35        79.16 o                         
  -3   0   6        597.81        665.71         9.83 o                         
  -2   0   6       5351.37       5499.30        42.54 o                         
  -1   0   6       7077.25       7458.77       105.96 o                         
   0   0   6        127.27        149.74         4.42 o                         
   1   0   6       2636.45       2819.02        23.08 o                         
   2   0   6        278.13        316.15         4.87 o                         
   3   0   6       1554.74       1909.11        16.87 o                         
   4   0   6        123.74        165.30         4.21 o                         
   5   0   6         40.44         44.47         2.30 o                         
   6   0   6       1005.37       1006.83        11.01 o                         
   7   0   6        656.86        609.93         8.16 o                         
   8   0   6         34.16         39.22         5.15 o                         
   9   0   6        208.57        191.45         6.37 o                         
  10   0   6        117.94        102.31         5.36 o                         
  11   0   6        108.02         99.14         5.47 o                         
  12   0   6         59.43         58.20         4.86 o                         
  13   0   6        315.10        358.09        12.61 o                         
  14   0   6        104.66        123.80         8.80 o                         
  15   0   6         34.83         38.14         7.58 o                         
 -20   1   6         12.87          8.23         4.19 o                         
 -19   1   6        136.05        140.01         7.01 o                         
 -18   1   6          1.85         -1.97         3.32 o                         
 -17   1   6        169.43        147.37        11.43 o                         
 -16   1   6          0.24          5.07         3.17 o                         
 -15   1   6        675.31        665.13        11.40 o                         
 -14   1   6          9.97         16.12         2.43 o                         
 -13   1   6         86.32         76.01         3.21 o                         
 -12   1   6         85.41         63.24         2.98 o                         
 -11   1   6        323.71        294.48         4.29 o                         
 -10   1   6        271.87        266.67         3.83 o                         
  -9   1   6       3360.57       3567.40        22.89 o                         
  -8   1   6        593.72        634.22         5.86 o                         
  -7   1   6       1736.81       1721.18        11.94 o                         
  -6   1   6        268.26        322.07         5.18 o                         
  -5   1   6       8218.40       9265.43        50.07 o                         
  -4   1   6         26.54         15.67         0.90 o                         
  -3   1   6       1041.96       1094.83         7.17 o                         
  -2   1   6         27.40         25.10         0.95 o                         
  -1   1   6       1530.43       1619.11        11.54 o                         
   0   1   6          1.81          1.48         0.85 o                         
   1   1   6        410.72        449.29         4.01 o                         
   2   1   6       2264.84       2498.44        14.89 o                         
   3   1   6       1327.62       1411.26         9.35 o                         
   4   1   6        696.19        653.11         5.41 o                         
   5   1   6        711.69        670.36         5.72 o                         
   6   1   6        489.84        458.42         4.66 o                         
   7   1   6       1642.61       1563.96        12.09 o                         
   8   1   6          8.64          5.65         1.50 o                         
   9   1   6        105.44         80.11         3.41 o                         
  10   1   6          0.06         -1.73         1.76 o                         
  11   1   6         15.02         20.43         2.47 o                         
  12   1   6          0.00          1.12         2.43 o                         
  13   1   6        287.18        276.34         8.12 o                         
  14   1   6         50.31         42.85         6.57 o                         
  15   1   6        415.19        493.56        22.96 o                         
 -20   2   6          6.06          5.87         5.47 o                         
 -19   2   6         47.06         45.38         5.82 o                         
 -18   2   6          7.47          9.06         3.72 o                         
 -17   2   6         25.36         27.61         4.04 o                         
 -16   2   6         54.13         45.72         4.28 o                         
 -15   2   6          1.44          0.26         2.23 o                         
 -14   2   6        186.49        194.59         5.38 o                         
 -13   2   6        125.37        116.22         4.27 o                         
 -12   2   6         13.01         13.40         1.94 o                         
 -11   2   6         38.78         40.57         1.99 o                         
 -10   2   6         78.70        101.88         2.68 o                         
  -9   2   6        326.62        326.92         4.49 o                         
  -8   2   6        198.89        214.17         4.89 o                         
  -7   2   6       1432.04       1580.97        11.28 o                         
  -6   2   6        502.83        495.93         5.97 o                         
  -5   2   6       5408.96       5957.32        49.63 o                         
  -4   2   6       1143.63       1267.86         8.20 o                         
  -3   2   6       1123.90       1165.24         7.64 o                         
  -2   2   6        891.25        998.96         6.72 o                         
  -1   2   6          0.10          3.06         0.68 o                         
   0   2   6        253.46        240.93         3.49 o                         
   1   2   6       4549.35       4897.49        27.37 o                         
   2   2   6       1517.85       1725.00        12.38 o                         
   3   2   6         72.64         82.78         1.93 o                         
   4   2   6        391.37        385.94         4.13 o                         
   5   2   6         69.27         67.64         2.23 o                         
   6   2   6       3724.81       3569.20        33.65 o                         
   7   2   6        142.46        137.89         3.26 o                         
   8   2   6         27.47         36.84         2.15 o                         
   9   2   6         15.57         11.28         1.78 o                         
  10   2   6         12.24         10.37         2.64 o                         
  11   2   6         58.31         72.31         3.52 o                         
  12   2   6          7.74          5.37         2.60 o                         
  13   2   6         56.02         60.10         4.38 o                         
  14   2   6          0.24          2.12         3.24 o                         
  15   2   6          0.75         -3.80         3.80 o                         
 -19   3   6          5.24          6.96         3.94 o                         
 -18   3   6          0.33         -3.34         3.34 o                         
 -17   3   6         84.64         67.51         5.16 o                         
 -16   3   6        190.53        185.78         6.47 o                         
 -15   3   6        202.53        184.25         5.71 o                         
 -14   3   6        328.73        294.98        10.39 o                         
 -13   3   6         15.63         28.48         2.79 o                         
 -12   3   6        191.52        201.94         4.44 o                         
 -11   3   6        589.29        561.56         6.26 o                         
 -10   3   6         42.46         35.49         2.17 o                         
  -9   3   6        475.32        459.20         5.15 o                         
  -8   3   6        523.05        570.13         5.66 o                         
  -7   3   6        778.40        839.95         7.12 o                         
  -6   3   6         17.63         15.66         1.25 o                         
  -5   3   6         35.22         52.23         1.53 o                         
  -4   3   6        136.82        161.04         2.51 o                         
  -3   3   6        217.96        184.31         2.36 o                         
  -2   3   6          1.76          2.57         0.95 o                         
  -1   3   6        286.29        247.49         3.65 o                         
   0   3   6        726.65        861.39         8.22 o                         
   1   3   6        651.23        665.93         5.27 o                         
   2   3   6          1.00          2.82         0.98 o                         
   3   3   6        433.76        405.76         4.20 o                         
   4   3   6        117.52        124.68         2.28 o                         
   5   3   6          2.48          6.85         1.01 o                         
   6   3   6          0.02          2.56         1.31 o                         
   7   3   6          7.39         10.33         1.60 o                         
   8   3   6        129.12         98.42         3.14 o                         
   9   3   6         16.28          6.55         2.04 o                         
  10   3   6         28.32         37.88         2.75 o                         
  11   3   6         24.28         23.13         2.95 o                         
  12   3   6         30.24         33.07         3.31 o                         
  13   3   6        144.57        158.48         5.89 o                         
  14   3   6         78.87         80.52         6.25 o                         
  15   3   6         40.24         38.41         5.34 o                         
 -19   4   6         16.28         18.24         4.44 o                         
 -18   4   6          0.31          6.37         4.16 o                         
 -17   4   6         51.97         44.61         4.59 o                         
 -16   4   6        143.09        130.30         5.32 o                         
 -15   4   6        153.53        178.68         6.42 o                         
 -14   4   6        878.99        824.98        10.89 o                         
 -13   4   6        426.51        393.31         9.97 o                         
 -12   4   6       1246.59       1192.61        11.64 o                         
 -11   4   6       1198.21       1153.14         9.97 o                         
 -10   4   6        168.48        150.53         3.30 o                         
  -9   4   6        224.99        226.72         4.32 o                         
  -8   4   6        118.30         95.94         3.18 o                         
  -7   4   6        915.19        972.89         8.06 o                         
  -6   4   6        750.89        889.00         6.68 o                         
  -5   4   6       1656.28       1827.73        11.61 o                         
  -4   4   6       1996.71       2092.84        12.97 o                         
  -3   4   6        479.87        494.16         4.68 o                         
  -2   4   6        152.70        135.76         2.22 o                         
  -1   4   6        243.59        226.72         3.14 o                         
   0   4   6        543.16        627.90         5.58 o                         
   1   4   6        563.19        533.26         4.73 o                         
   2   4   6        290.64        266.29         3.20 o                         
   3   4   6        165.70        182.83         3.93 o                         
   4   4   6          8.65         11.06         1.49 o                         
   5   4   6         86.25         83.87         2.55 o                         
   6   4   6        675.52        613.09         6.52 o                         
   7   4   6        351.62        315.24         4.79 o                         
   8   4   6        676.26        632.13         7.11 o                         
   9   4   6        248.78        197.86         5.20 o                         
  10   4   6          5.40          6.68         1.99 o                         
  11   4   6        321.41        363.58         7.46 o                         
  12   4   6        163.66        170.26         5.88 o                         
  13   4   6        567.13        633.57        14.36 o                         
  14   4   6         75.67         89.38         6.56 o                         
  15   4   6        166.55        154.26         8.32 o                         
 -19   5   6          0.58         -4.31         4.31 o                         
 -18   5   6         73.66         81.99         5.60 o                         
 -17   5   6         98.11        102.66         6.65 o                         
 -16   5   6        109.71        127.90         5.36 o                         
 -15   5   6         17.30         11.59         2.75 o                         
 -14   5   6        483.71        475.31        10.25 o                         
 -13   5   6          4.15          9.03         2.12 o                         
 -12   5   6        621.89        602.74         7.87 o                         
 -11   5   6        125.77        123.16         4.77 o                         
 -10   5   6       1086.12        985.29         8.86 o                         
  -9   5   6        476.83        439.85         6.24 o                         
  -8   5   6       1005.01       1038.74         8.81 o                         
  -7   5   6        427.31        435.01         4.37 o                         
  -6   5   6          8.05          9.80         1.11 o                         
  -5   5   6          8.74         13.23         1.20 o                         
  -4   5   6         29.84         46.95         1.60 o                         
  -3   5   6        101.99         86.65         2.00 o                         
  -2   5   6        424.40        416.34         4.29 o                         
  -1   5   6         85.10         59.33         2.01 o                         
   0   5   6         65.33         58.97         1.85 o                         
   1   5   6         81.56        105.34         2.20 o                         
   2   5   6        371.79        390.57         4.68 o                         
   3   5   6        712.93        668.44         5.82 o                         
   4   5   6        376.90        391.73         4.79 o                         
   5   5   6        237.16        222.97         3.87 o                         
   6   5   6        106.29        111.71         3.15 o                         
   7   5   6        145.65        134.46         3.51 o                         
   8   5   6         54.55         68.37         2.91 o                         
   9   5   6        151.84        132.24         3.86 o                         
  10   5   6          0.09          2.56         2.03 o                         
  11   5   6        329.15        350.01         6.55 o                         
  12   5   6         85.51         99.82         4.79 o                         
  13   5   6         43.61         46.88         4.16 o                         
  14   5   6        424.58        489.44        27.09 o                         
 -18   6   6         17.31         13.73         6.32 o                         
 -17   6   6        143.24        140.49         5.77 o                         
 -16   6   6        809.14        780.36        11.52 o                         
 -15   6   6        200.37        214.38         8.20 o                         
 -14   6   6         46.44         53.52         3.61 o                         
 -13   6   6          1.26         -0.36         1.92 o                         
 -12   6   6         24.73         22.87         3.63 o                         
 -11   6   6        687.71        629.77         9.54 o                         
 -10   6   6         49.41         36.77         2.51 o                         
  -9   6   6        824.06        790.10         9.03 o                         
  -8   6   6        190.03        164.81         3.32 o                         
  -7   6   6        499.17        502.06         5.00 o                         
  -6   6   6         58.51         60.94         1.97 o                         
  -5   6   6        393.56        443.01         4.49 o                         
  -4   6   6         87.13         72.53         2.01 o                         
  -3   6   6        423.45        449.07         4.81 o                         
  -2   6   6        331.88        313.38         3.79 o                         
  -1   6   6        227.55        289.94         3.74 o                         
   0   6   6        150.49        164.58         2.63 o                         
   1   6   6        778.56        786.75         7.11 o                         
   2   6   6         21.41         28.04         1.49 o                         
   3   6   6        164.22        156.26         2.78 o                         
   4   6   6        310.21        299.24         4.34 o                         
   5   6   6         65.10         60.27         2.43 o                         
   6   6   6         30.09         21.19         1.93 o                         
   7   6   6        677.73        606.11         7.08 o                         
   8   6   6        106.76         79.45         4.75 o                         
   9   6   6          0.60         -0.10         1.86 o                         
  10   6   6         76.33         83.45         3.74 o                         
  11   6   6        581.26        590.40         9.47 o                         
  12   6   6         42.56         50.05         4.44 o                         
  13   6   6        413.86        427.35        11.55 o                         
  14   6   6        186.07        216.08        12.64 o                         
 -18   7   6          4.28          1.80         3.73 o                         
 -17   7   6          2.73          3.39         3.60 o                         
 -16   7   6        542.62        501.28        10.89 o                         
 -15   7   6        111.71        100.23         5.67 o                         
 -14   7   6          0.02         -2.28         2.59 o                         
 -13   7   6          1.17          2.50         2.25 o                         
 -12   7   6        403.75        386.15         6.49 o                         
 -11   7   6          9.98         10.41         2.06 o                         
 -10   7   6        296.61        275.85         5.16 o                         
  -9   7   6        326.07        316.48         4.71 o                         
  -8   7   6        142.67        129.45         3.21 o                         
  -7   7   6        244.09        263.27         3.73 o                         
  -6   7   6          4.11          4.14         1.16 o                         
  -5   7   6       1587.18       1647.37        11.39 o                         
  -4   7   6          8.55          3.40         1.09 o                         
  -3   7   6        325.09        281.73         3.85 o                         
  -2   7   6        259.31        281.13         3.46 o                         
  -1   7   6        867.76        769.81         7.04 o                         
   0   7   6        507.68        495.21         4.82 o                         
   1   7   6          3.50          8.49         1.11 o                         
   2   7   6       1260.14       1180.55        10.13 o                         
   3   7   6        498.00        500.80         9.33 o                         
   4   7   6       1217.38       1079.45        10.51 o                         
   5   7   6        887.09        844.90        11.19 o                         
   6   7   6          0.04          2.18         1.81 o                         
   7   7   6         57.47         58.32         3.13 o                         
   8   7   6         26.19         29.72         2.67 o                         
   9   7   6        508.99        497.43         8.41 o                         
  10   7   6          5.98          0.51         2.90 o                         
  11   7   6          0.21         -2.53         2.53 o                         
  12   7   6        392.89        445.75         9.07 o                         
  13   7   6          0.32         -1.67         4.57 o                         
 -17   8   6         49.84         40.35         4.74 o                         
 -16   8   6          8.74         15.09         3.98 o                         
 -15   8   6         29.18         30.88         4.61 o                         
 -14   8   6        129.40        141.53         5.67 o                         
 -13   8   6        284.67        262.35         6.77 o                         
 -12   8   6         69.22         67.00         3.94 o                         
 -11   8   6         61.39         59.07         3.66 o                         
 -10   8   6        311.62        304.16         6.50 o                         
  -9   8   6         63.26         63.88         3.52 o                         
  -8   8   6        432.94        429.15         5.54 o                         
  -7   8   6         45.03         47.15         2.36 o                         
  -6   8   6        214.25        224.36         4.00 o                         
  -5   8   6        301.50        286.49         3.85 o                         
  -4   8   6        179.37        166.00         3.27 o                         
  -3   8   6        161.18        125.42         3.48 o                         
  -2   8   6        137.63        141.05         3.11 o                         
  -1   8   6       1258.43       1289.83        10.40 o                         
   0   8   6         15.58         17.69         1.61 o                         
   1   8   6          0.94          1.17         1.30 o                         
   2   8   6         12.66         19.00         1.71 o                         
   3   8   6         90.36         71.28         3.08 o                         
   4   8   6        316.11        339.68         5.78 o                         
   5   8   6        189.46        152.73         4.35 o                         
   6   8   6        499.38        467.58         7.11 o                         
   7   8   6         31.36         32.91         2.77 o                         
   8   8   6        346.79        334.80         7.08 o                         
   9   8   6         10.59         11.26         2.79 o                         
  10   8   6         88.03         98.34         4.85 o                         
  11   8   6        114.84        122.76         5.41 o                         
  12   8   6         43.36         50.50         4.70 o                         
  13   8   6         79.05         68.39         6.27 o                         
 -17   9   6         16.62         14.90         4.23 o                         
 -16   9   6         80.56         84.54         5.76 o                         
 -15   9   6         64.92         82.22         5.57 o                         
 -14   9   6        133.64        128.59         6.35 o                         
 -13   9   6         44.71         35.14         3.52 o                         
 -12   9   6         11.37          9.73         2.77 o                         
 -11   9   6         26.95         31.03         3.17 o                         
 -10   9   6        300.32        285.17         6.47 o                         
  -9   9   6         98.71        102.97         4.36 o                         
  -8   9   6          0.84         -0.43         1.77 o                         
  -7   9   6        143.69        136.92         5.65 o                         
  -6   9   6        212.62        185.76         4.35 o                         
  -5   9   6         52.96         73.76         3.13 o                         
  -4   9   6        149.83        140.47         3.91 o                         
  -3   9   6         10.84         16.77         3.17 o                         
  -2   9   6          6.22          2.74         1.75 o                         
  -1   9   6         71.79         70.04         2.61 o                         
   0   9   6        465.96        433.52         5.52 o                         
   1   9   6          2.65          2.72         1.47 o                         
   2   9   6          2.72          2.02         1.74 o                         
   3   9   6        154.34        156.60         4.34 o                         
   4   9   6         19.90         14.30         2.23 o                         
   5   9   6          9.81          6.21         2.39 o                         
   6   9   6        217.44        233.06         6.97 o                         
   7   9   6        169.58        177.92         5.19 o                         
   8   9   6          0.03          0.54         2.50 o                         
   9   9   6        126.08        122.88         5.28 o                         
  10   9   6          5.40          6.84         2.95 o                         
  11   9   6        139.21        131.25         5.97 o                         
  12   9   6        164.19        171.64         8.22 o                         
 -16  10   6         67.58         69.65         7.00 o                         
 -15  10   6        375.88        409.32        13.82 o                         
 -14  10   6          4.70          6.70         3.71 o                         
 -13  10   6         28.51         39.47         5.47 o                         
 -12  10   6         74.09         74.76         5.24 o                         
 -11  10   6        109.62        106.03        10.13 o                         
 -10  10   6         27.96         16.38         3.54 o                         
  -9  10   6          0.23          1.64         2.88 o                         
  -8  10   6          8.80         18.36         3.34 o                         
  -7  10   6         15.04         22.78         2.68 o                         
  -6  10   6         72.92         48.84         3.06 o                         
  -5  10   6         31.04         29.44         2.52 o                         
  -4  10   6         30.23         33.50         2.58 o                         
  -3  10   6        264.62        273.17         5.39 o                         
  -2  10   6          6.43          9.42         2.04 o                         
  -1  10   6         26.09         18.29         2.18 o                         
   0  10   6         70.80         77.64         3.21 o                         
   1  10   6        498.80        487.28         7.03 o                         
   2  10   6         15.24         14.25         2.67 o                         
   3  10   6         10.00          9.54         2.63 o                         
   4  10   6        150.06        148.94         4.60 o                         
   5  10   6        410.58        411.23         7.04 o                         
   6  10   6          0.13         -1.41         2.11 o                         
   7  10   6         30.49         21.19         3.06 o                         
   8  10   6        463.52        446.13         8.70 o                         
   9  10   6        283.26        295.54         7.39 o                         
  10  10   6         18.96          9.98         3.19 o                         
  11  10   6        394.45        356.04         9.48 o                         
 -15  11   6         50.89         56.21         5.61 o                         
 -14  11   6        121.53        118.75         6.74 o                         
 -13  11   6         40.18         35.36         4.66 o                         
 -12  11   6        183.63        175.09         7.55 o                         
 -11  11   6         19.86         18.05         3.86 o                         
 -10  11   6        463.67        465.74        10.28 o                         
  -9  11   6        385.97        387.02         9.34 o                         
  -8  11   6        327.48        289.10        10.18 o                         
  -7  11   6         42.55         39.01         4.04 o                         
  -6  11   6        124.07        124.90         5.85 o                         
  -5  11   6         53.60         58.76         3.32 o                         
  -4  11   6         20.60         18.74         2.46 o                         
  -3  11   6        156.84        135.13         4.40 o                         
  -2  11   6        222.72        232.35         5.22 o                         
  -1  11   6        114.45        127.85         4.26 o                         
   0  11   6        222.95        222.70         5.06 o                         
   1  11   6         19.34         20.17         2.95 o                         
   2  11   6        198.56        187.88         5.92 o                         
   3  11   6          6.33          1.43         2.56 o                         
   4  11   6         37.27         35.97         3.57 o                         
   5  11   6         22.58         15.94         3.05 o                         
   6  11   6          2.54         10.98         3.43 o                         
   7  11   6          2.84          0.17         3.25 o                         
   8  11   6         47.52         55.19         4.86 o                         
   9  11   6         51.91         44.07         4.61 o                         
  10  11   6          2.43          7.61         4.33 o                         
 -14  12   6        102.61        106.42         6.78 o                         
 -13  12   6        346.34        338.45        12.46 o                         
 -12  12   6        342.77        341.56         9.79 o                         
 -11  12   6          7.69         10.33         3.87 o                         
 -10  12   6         17.11          8.97         3.78 o                         
  -9  12   6         59.01         49.47         4.88 o                         
  -8  12   6         24.07         17.43         3.90 o                         
  -7  12   6        167.36        182.05         7.32 o                         
  -6  12   6        165.18        176.05         6.14 o                         
  -5  12   6          0.26          0.48         2.27 o                         
  -4  12   6          0.07          4.37         2.32 o                         
  -3  12   6        429.28        461.16         8.45 o                         
  -2  12   6         62.80         66.66         5.35 o                         
  -1  12   6        132.70        122.36         4.36 o                         
   0  12   6         89.14         88.91         4.56 o                         
   1  12   6        163.65        173.95         5.95 o                         
   2  12   6         12.91          8.06         3.01 o                         
   3  12   6        161.37        166.94         6.86 o                         
   4  12   6        252.34        269.72         8.74 o                         
   5  12   6          0.10         -0.26         2.91 o                         
   6  12   6         74.81         73.71         5.25 o                         
   7  12   6        121.58        118.51         6.42 o                         
   8  12   6         48.42         47.32         7.54 o                         
   9  12   6          1.00         -2.33         3.51 o                         
 -13  13   6         35.32         38.56        10.77 o                         
 -12  13   6          0.35         -2.83         3.91 o                         
 -11  13   6         16.75          8.75         4.51 o                         
 -10  13   6         53.08         74.55         8.53 o                         
  -9  13   6         44.51         46.24         4.86 o                         
  -8  13   6        164.99        154.40         7.14 o                         
  -7  13   6        231.58        214.29         7.93 o                         
  -6  13   6          8.04         -0.01         3.30 o                         
  -5  13   6          0.82          1.48         2.43 o                         
  -4  13   6         14.80         19.55         2.88 o                         
  -3  13   6        208.16        207.82         5.74 o                         
  -2  13   6         17.23         14.78         2.76 o                         
  -1  13   6        585.25        573.53         9.06 o                         
   0  13   6        262.68        231.32         6.92 o                         
   1  13   6         59.38         48.17         4.12 o                         
   2  13   6         98.15         91.52         5.13 o                         
   3  13   6         47.12         60.97         4.50 o                         
   4  13   6         76.34         68.15         4.69 o                         
   5  13   6        135.69        159.93         7.25 o                         
   6  13   6          7.25          5.30         3.80 o                         
   7  13   6          7.78          9.94         3.88 o                         
   8  13   6         33.08         42.24         4.95 o                         
 -11  14   6         75.86         61.33         5.92 o                         
 -10  14   6        185.19        173.27         8.16 o                         
  -9  14   6          1.38          7.65         4.03 o                         
  -8  14   6          8.41          3.66         3.97 o                         
  -7  14   6         61.49         57.52         6.47 o                         
  -6  14   6         10.89          8.53         3.95 o                         
  -5  14   6         54.86         67.78         5.36 o                         
  -4  14   6        107.61        114.72         5.16 o                         
  -3  14   6        105.61        114.74         5.79 o                         
  -2  14   6         29.00         31.43         3.39 o                         
  -1  14   6        291.15        280.75         7.44 o                         
   0  14   6         54.76         57.70         4.56 o                         
   1  14   6         77.88         76.19         4.88 o                         
   2  14   6         29.26         32.80         4.00 o                         
   3  14   6         78.90         74.15         5.44 o                         
   4  14   6         15.05         12.84         4.57 o                         
   5  14   6          6.60          2.43         3.85 o                         
   6  14   6          3.11          4.79         3.99 o                         
  -9  15   6        109.61        113.46         8.22 o                         
  -8  15   6        290.32        317.63        10.19 o                         
  -7  15   6          1.78          0.48         3.86 o                         
  -6  15   6         11.91         12.56         4.24 o                         
  -5  15   6         93.37         94.02         6.22 o                         
  -4  15   6          7.11         -2.59         3.82 o                         
  -3  15   6          0.94          0.49         2.96 o                         
  -2  15   6          0.04          0.60         3.22 o                         
  -1  15   6          9.00          8.30         3.57 o                         
   0  15   6          0.03          1.84         5.24 o                         
   1  15   6          8.72         10.76         3.73 o                         
   2  15   6        485.75        478.76        10.33 o                         
   3  15   6         34.31         26.11         5.22 o                         
   4  15   6          7.56          8.42         4.16 o                         
  -5  16   6         77.04         80.46         6.04 o                         
  -4  16   6          2.03          3.36         4.09 o                         
  -3  16   6        302.19        282.81        11.25 o                         
  -2  16   6        241.61        237.03         8.14 o                         
  -1  16   6          7.43          5.07         3.60 o                         
   0  16   6         27.34         23.05         4.26 o                         
 -20   1   7         21.90         28.74         4.75 o                         
 -19   1   7         79.20         68.08         6.27 o                         
 -18   1   7          0.53         -1.57         3.27 o                         
 -17   1   7        235.14        241.50         7.96 o                         
 -16   1   7         33.45         31.06         4.00 o                         
 -15   1   7        223.17        193.74         5.85 o                         
 -14   1   7        212.41        217.18         5.90 o                         
 -13   1   7         61.83         41.91         2.76 o                         
 -12   1   7          5.91          3.21         1.66 o                         
 -11   1   7       1113.21       1170.52        10.96 o                         
 -10   1   7         22.70         24.16         1.63 o                         
  -9   1   7         44.65         58.79         1.94 o                         
  -8   1   7        246.41        325.42         4.00 o                         
  -7   1   7        166.24        173.65         2.85 o                         
  -6   1   7       2492.62       2771.00        16.45 o                         
  -5   1   7        252.80        334.19         3.26 o                         
  -4   1   7        230.54        261.92         2.99 o                         
  -3   1   7       1122.01       1219.56         7.95 o                         
  -2   1   7        376.11        379.26         3.81 o                         
  -1   1   7         91.65         82.02         2.91 o                         
   0   1   7       1881.31       1926.98        15.00 o                         
   1   1   7        122.83        160.13         2.67 o                         
   2   1   7       1104.09       1152.37         8.19 o                         
   3   1   7        347.05        324.57         3.64 o                         
   4   1   7        352.43        360.20         3.83 o                         
   5   1   7         33.33         30.20         1.50 o                         
   6   1   7        820.06        773.49         7.06 o                         
   7   1   7        332.23        314.20         4.57 o                         
   8   1   7         47.26         37.78         2.23 o                         
   9   1   7          1.27          6.19         1.88 o                         
  10   1   7          0.00         -1.88         2.05 o                         
  11   1   7         86.33         87.69         4.94 o                         
  12   1   7         15.52         16.36         3.52 o                         
  13   1   7         93.71         92.62         7.12 o                         
  14   1   7          2.90          7.67         3.64 o                         
  15   1   7         76.50         95.64        11.24 o                         
 -20   2   7        135.34        136.26         7.24 o                         
 -19   2   7        456.50        509.43        11.85 o                         
 -18   2   7         32.06         24.96         4.29 o                         
 -17   2   7         91.79         78.44         5.31 o                         
 -16   2   7         15.86         19.15         3.48 o                         
 -15   2   7         42.08         48.51         3.54 o                         
 -14   2   7        791.67        680.62         9.66 o                         
 -13   2   7         49.07         38.10         2.61 o                         
 -12   2   7       1292.65       1199.54        11.49 o                         
 -11   2   7         16.50         21.09         1.73 o                         
 -10   2   7        228.54        213.31         3.65 o                         
  -9   2   7        205.52        222.27         3.54 o                         
  -8   2   7         83.36         83.56         2.77 o                         
  -7   2   7          0.06          1.09         0.99 o                         
  -6   2   7       1817.57       1951.36        13.25 o                         
  -5   2   7       3272.68       3601.05        19.64 o                         
  -4   2   7       3944.92       4344.64        24.58 o                         
  -3   2   7        177.34        250.37         3.24 o                         
  -2   2   7        931.44       1118.19         7.96 o                         
  -1   2   7        280.55        316.79         5.53 o                         
   0   2   7        167.70        197.80         3.22 o                         
   1   2   7         88.84         96.94         2.56 o                         
   2   2   7        208.53        193.73         3.05 o                         
   3   2   7        876.35        806.61         6.32 o                         
   4   2   7       1024.87       1049.02         7.85 o                         
   5   2   7        830.44        776.92         6.51 o                         
   6   2   7         34.88         25.69         1.79 o                         
   7   2   7       2586.79       2345.91        16.88 o                         
   8   2   7         88.63         82.06         4.66 o                         
   9   2   7        135.46        103.41         5.27 o                         
  10   2   7          2.95          3.82         2.20 o                         
  11   2   7         61.45         55.60         4.24 o                         
  12   2   7        201.26        234.64         7.58 o                         
  13   2   7          0.94         -2.97         3.23 o                         
  14   2   7          6.26          8.31         3.60 o                         
 -20   3   7          2.31         -4.28         4.79 o                         
 -19   3   7         11.20          4.29         3.81 o                         
 -18   3   7         59.56         63.39         5.25 o                         
 -17   3   7         42.23         44.05         5.11 o                         
 -16   3   7          7.41          8.57         2.73 o                         
 -15   3   7         61.98         55.15         3.72 o                         
 -14   3   7        568.45        568.75         8.92 o                         
 -13   3   7          0.74          1.41         2.23 o                         
 -12   3   7        721.05        671.86        13.09 o                         
 -11   3   7       2159.03       2043.34        15.13 o                         
 -10   3   7        705.45        682.79         6.82 o                         
  -9   3   7        369.73        368.12         4.62 o                         
  -8   3   7        358.05        437.48         4.93 o                         
  -7   3   7          2.99          3.01         1.29 o                         
  -6   3   7        975.83       1147.17         8.00 o                         
  -5   3   7        132.56        111.91         2.10 o                         
  -4   3   7       1425.69       1421.67         9.45 o                         
  -3   3   7        138.26        191.53         2.41 o                         
  -2   3   7        470.62        502.22         4.88 o                         
  -1   3   7        861.16        823.30         6.88 o                         
   0   3   7       2495.02       2495.95        17.28 o                         
   1   3   7       3168.11       3571.33        20.85 o                         
   2   3   7       1060.16       1164.59         8.27 o                         
   3   3   7        725.25        798.54         6.37 o                         
   4   3   7         21.28         14.01         1.19 o                         
   5   3   7        760.57        707.08         7.37 o                         
   6   3   7       1161.73       1093.29         9.50 o                         
   7   3   7         25.99         30.96         2.06 o                         
   8   3   7         26.03         35.15         2.25 o                         
   9   3   7          9.57          6.40         1.91 o                         
  10   3   7        343.91        353.41         7.13 o                         
  11   3   7         16.20         14.08         2.80 o                         
  12   3   7         20.46         24.13         3.83 o                         
  13   3   7         22.74         16.66         3.69 o                         
  14   3   7         71.95         73.69         5.75 o                         
 -19   4   7         39.76         40.31         4.97 o                         
 -18   4   7         39.20         41.67         4.85 o                         
 -17   4   7        233.52        205.99         6.48 o                         
 -16   4   7         85.82         77.84         4.39 o                         
 -15   4   7         96.15         85.53         4.43 o                         
 -14   4   7         22.58         21.83         2.82 o                         
 -13   4   7        603.52        547.19         8.50 o                         
 -12   4   7        416.20        381.94         7.28 o                         
 -11   4   7        727.30        708.19         7.37 o                         
 -10   4   7          5.36          6.56         1.46 o                         
  -9   4   7        168.23        169.85         3.32 o                         
  -8   4   7       3015.67       3167.65        20.88 o                         
  -7   4   7        237.66        231.87         3.53 o                         
  -6   4   7       2328.78       2544.25        15.65 o                         
  -5   4   7       1224.41       1293.74        10.06 o                         
  -4   4   7         27.24         31.82         1.47 o                         
  -3   4   7        645.46        687.88         5.53 o                         
  -2   4   7         24.36         26.21         1.30 o                         
  -1   4   7        320.25        349.83         4.74 o                         
   0   4   7       1284.07       1488.80        10.73 o                         
   1   4   7        158.30        193.52         2.80 o                         
   2   4   7        302.99        341.87         3.80 o                         
   3   4   7        260.51        304.75         3.61 o                         
   4   4   7        226.82        241.07         3.41 o                         
   5   4   7        887.76        833.27         8.26 o                         
   6   4   7         10.87          1.71         1.40 o                         
   7   4   7        203.15        238.35         4.42 o                         
   8   4   7        142.80        123.21         5.83 o                         
   9   4   7        416.55        410.75         8.18 o                         
  10   4   7        124.20        109.95         4.16 o                         
  11   4   7         44.43         48.53         4.08 o                         
  12   4   7        134.99        125.75         6.06 o                         
  13   4   7         46.06         47.04         4.58 o                         
  14   4   7        677.43        749.14        15.67 o                         
 -19   5   7          0.22          6.49         3.97 o                         
 -18   5   7        267.54        288.31         9.06 o                         
 -17   5   7        184.19        174.26         6.91 o                         
 -16   5   7        106.06         99.82         5.71 o                         
 -15   5   7         29.28         39.30         3.53 o                         
 -14   5   7          0.73          3.29         2.35 o                         
 -13   5   7        214.41        222.18         5.39 o                         
 -12   5   7        187.80        170.51         4.48 o                         
 -11   5   7        133.85        106.81         3.25 o                         
 -10   5   7         15.20         27.17         1.94 o                         
  -9   5   7        303.47        319.96         4.55 o                         
  -8   5   7        125.45        119.76         2.90 o                         
  -7   5   7        186.61        181.66         2.87 o                         
  -6   5   7        962.44       1090.67         8.08 o                         
  -5   5   7         79.30        106.60         2.26 o                         
  -4   5   7        163.34        196.68         2.89 o                         
  -3   5   7          0.31          0.12         0.95 o                         
  -2   5   7         12.10         15.49         1.21 o                         
  -1   5   7         65.19        100.15         2.89 o                         
   0   5   7        699.17        743.80         6.14 o                         
   1   5   7         26.43         27.89         1.65 o                         
   2   5   7          7.68          7.56         1.08 o                         
   3   5   7         76.85         81.07         2.22 o                         
   4   5   7        243.93        230.52         3.85 o                         
   5   5   7          0.01          1.31         1.36 o                         
   6   5   7         17.16         19.66         1.87 o                         
   7   5   7         52.28         46.16         2.70 o                         
   8   5   7         79.42         57.44         3.05 o                         
   9   5   7          4.03          3.70         2.09 o                         
  10   5   7        204.58        189.19         5.11 o                         
  11   5   7          8.70          0.81         2.54 o                         
  12   5   7         20.87         29.44         3.67 o                         
  13   5   7         62.53         58.40         6.82 o                         
  14   5   7         38.69         40.31         7.24 o                         
 -19   6   7        110.85        100.22         7.90 o                         
 -18   6   7         68.12         61.13         5.80 o                         
 -17   6   7          2.43         -1.55         3.28 o                         
 -16   6   7        190.88        197.60         6.44 o                         
 -15   6   7        234.68        237.92         6.48 o                         
 -14   6   7         13.44         12.43         3.69 o                         
 -13   6   7        581.11        581.05         8.12 o                         
 -12   6   7         72.87         78.67         3.47 o                         
 -11   6   7        102.33         99.81         3.68 o                         
 -10   6   7        173.93        144.38         3.53 o                         
  -9   6   7         37.14         33.95         2.64 o                         
  -8   6   7         83.33         81.86         2.71 o                         
  -7   6   7         84.00         90.93         3.09 o                         
  -6   6   7        665.42        709.30         6.19 o                         
  -5   6   7        877.72        875.66         7.06 o                         
  -4   6   7        533.63        536.04         5.10 o                         
  -3   6   7          2.36          3.88         1.13 o                         
  -2   6   7          2.37          4.23         1.06 o                         
  -1   6   7          2.87          2.13         1.08 o                         
   0   6   7         28.86         24.97         1.88 o                         
   1   6   7        351.50        395.40         4.36 o                         
   2   6   7          6.20          3.47         1.15 o                         
   3   6   7         92.30         73.69         2.48 o                         
   4   6   7        386.90        384.37         6.49 o                         
   5   6   7       1310.46       1148.08        10.07 o                         
   6   6   7        166.97        167.03         4.09 o                         
   7   6   7          3.67          6.28         1.94 o                         
   8   6   7         39.26         40.64         2.81 o                         
   9   6   7        173.57        179.85         4.91 o                         
  10   6   7         27.09         40.52         3.41 o                         
  11   6   7         38.38         36.39         3.53 o                         
  12   6   7          6.60          8.98         3.55 o                         
  13   6   7         16.32         16.03         6.08 o                         
 -18   7   7         26.45         17.66         5.95 o                         
 -17   7   7         46.52         61.99         5.24 o                         
 -16   7   7       1168.89       1178.11        16.94 o                         
 -15   7   7        136.07        137.60         5.73 o                         
 -14   7   7          0.03          0.72         2.30 o                         
 -13   7   7          0.68          0.34         2.30 o                         
 -12   7   7        171.62        157.27         4.58 o                         
 -11   7   7         34.53         25.69         2.36 o                         
 -10   7   7        296.48        307.10         5.50 o                         
  -9   7   7        568.52        599.68         6.71 o                         
  -8   7   7        349.07        332.13         4.76 o                         
  -7   7   7        150.98        144.24         3.23 o                         
  -6   7   7        100.63         99.78         2.55 o                         
  -5   7   7        342.35        361.84         4.25 o                         
  -4   7   7          9.06          4.40         1.25 o                         
  -3   7   7         35.43         39.44         1.84 o                         
  -2   7   7         38.43         41.33         1.95 o                         
  -1   7   7         15.00          9.51         1.35 o                         
   0   7   7         14.28          5.80         1.13 o                         
   1   7   7        533.44        545.37         5.41 o                         
   2   7   7          8.91         14.34         1.72 o                         
   3   7   7         67.93         86.06         3.14 o                         
   4   7   7        301.66        305.26         5.32 o                         
   5   7   7        589.21        458.86         6.64 o                         
   6   7   7        914.75        858.57        10.73 o                         
   7   7   7        174.99        177.10         5.30 o                         
   8   7   7        230.78        215.01         5.78 o                         
   9   7   7        313.97        304.74        11.42 o                         
  10   7   7        604.94        573.56         9.55 o                         
  11   7   7        167.29        186.33         6.29 o                         
  12   7   7         63.11         66.45         5.19 o                         
  13   7   7        181.53        183.54        15.46 o                         
 -17   8   7         52.91         58.18         6.32 o                         
 -16   8   7        168.30        158.14         8.89 o                         
 -15   8   7        221.47        228.41         7.88 o                         
 -14   8   7          9.99         11.79         3.13 o                         
 -13   8   7        130.46        124.80         5.21 o                         
 -12   8   7        757.94        770.87        10.80 o                         
 -11   8   7         37.48         28.75         2.95 o                         
 -10   8   7         24.30         40.23         3.13 o                         
  -9   8   7         21.13         10.95         1.74 o                         
  -8   8   7         53.31         81.08         2.87 o                         
  -7   8   7        236.45        239.46         4.12 o                         
  -6   8   7          1.09          1.81         1.27 o                         
  -5   8   7        554.07        587.70         6.34 o                         
  -4   8   7        205.07        180.07         3.55 o                         
  -3   8   7       1009.16        984.25         9.76 o                         
  -2   8   7       1135.78       1117.41         9.53 o                         
  -1   8   7        126.68        120.28         3.02 o                         
   0   8   7         34.94         34.67         2.07 o                         
   1   8   7         34.09         35.78         2.05 o                         
   2   8   7         81.85         87.23         3.29 o                         
   3   8   7       1049.44        995.44        10.34 o                         
   4   8   7         69.02         63.61         3.12 o                         
   5   8   7          7.99          3.31         1.98 o                         
   6   8   7          8.70         11.06         2.56 o                         
   7   8   7          0.14          5.58         2.43 o                         
   8   8   7          9.90         16.44         2.94 o                         
   9   8   7          8.76          5.15         3.72 o                         
  10   8   7          4.82          4.51         2.82 o                         
  11   8   7         28.41         28.35         4.77 o                         
  12   8   7        115.78        100.28         5.93 o                         
 -17   9   7         30.72         25.20         5.16 o                         
 -16   9   7        281.93        317.72         9.36 o                         
 -15   9   7         67.83         69.75         5.31 o                         
 -14   9   7          0.78          2.25         2.82 o                         
 -13   9   7         92.03         81.37         4.56 o                         
 -12   9   7         31.41         30.84         3.25 o                         
 -11   9   7          8.41          4.27         2.43 o                         
 -10   9   7        334.65        314.34         6.70 o                         
  -9   9   7         48.80         66.32         3.64 o                         
  -8   9   7          7.30         11.85         2.30 o                         
  -7   9   7        167.29        145.79         6.03 o                         
  -6   9   7         70.45         79.65         3.29 o                         
  -5   9   7          0.20         -0.10         1.65 o                         
  -4   9   7         24.40         17.40         2.19 o                         
  -3   9   7        701.35        719.15        11.95 o                         
  -2   9   7       2596.22       2482.68        17.75 o                         
  -1   9   7        501.88        495.17         5.99 o                         
   0   9   7        218.07        198.01         4.04 o                         
   1   9   7         95.18         98.48         3.08 o                         
   2   9   7        641.39        586.46         7.72 o                         
   3   9   7        201.00        221.97         5.04 o                         
   4   9   7         36.27         33.14         2.66 o                         
   5   9   7        385.39        397.61         7.47 o                         
   6   9   7        268.50        256.05         6.31 o                         
   7   9   7        278.60        259.39         7.07 o                         
   8   9   7         53.26         56.72         3.99 o                         
   9   9   7         98.40         89.40         4.78 o                         
  10   9   7         94.17        102.92         5.22 o                         
  11   9   7        168.57        171.63         6.54 o                         
  12   9   7          1.04         -4.67         4.67 o                         
 -16  10   7        119.27        133.25         9.04 o                         
 -15  10   7        480.52        549.15        17.42 o                         
 -14  10   7          2.71          2.86         3.56 o                         
 -13  10   7        475.36        485.41        10.72 o                         
 -12  10   7         31.54         34.80         4.26 o                         
 -11  10   7        432.96        408.37         9.78 o                         
 -10  10   7         43.35         36.59         4.05 o                         
  -9  10   7        237.09        235.86         7.30 o                         
  -8  10   7         77.75         89.75         5.00 o                         
  -7  10   7         35.45         25.83         2.87 o                         
  -6  10   7          0.88          7.63         2.05 o                         
  -5  10   7        358.37        349.99         8.77 o                         
  -4  10   7          6.10         11.66         2.62 o                         
  -3  10   7        612.54        572.34         7.95 o                         
  -2  10   7         49.88         59.61         3.02 o                         
  -1  10   7        134.61        127.26         4.18 o                         
   0  10   7         72.95         68.27         3.94 o                         
   1  10   7         70.22         65.77         3.76 o                         
   2  10   7         40.96         34.91         3.19 o                         
   3  10   7         10.66          9.67         2.39 o                         
   4  10   7        149.01        150.98         4.77 o                         
   5  10   7         84.91         85.42         4.40 o                         
   6  10   7         63.07         59.56         4.01 o                         
   7  10   7         45.00         41.20         3.79 o                         
   8  10   7         43.27         40.74         3.75 o                         
   9  10   7          1.33         -1.59         2.83 o                         
  10  10   7         16.72         23.82         3.80 o                         
  11  10   7        509.71        553.79        14.69 o                         
 -15  11   7          1.11         -0.49         3.98 o                         
 -14  11   7         29.10         29.99         4.62 o                         
 -13  11   7         16.85         18.70         4.24 o                         
 -12  11   7          7.97          7.64         3.73 o                         
 -11  11   7         37.05         34.11         4.36 o                         
 -10  11   7         14.92         12.95         3.48 o                         
  -9  11   7        258.18        285.48        10.98 o                         
  -8  11   7         92.15         82.00         5.09 o                         
  -7  11   7          0.36          1.77         2.92 o                         
  -6  11   7         90.14         81.04         6.09 o                         
  -5  11   7         72.48         79.40         3.68 o                         
  -4  11   7          1.12          4.59         2.17 o                         
  -3  11   7         48.01         47.98         3.11 o                         
  -2  11   7          2.25          2.24         2.07 o                         
  -1  11   7         63.91         65.63         3.32 o                         
   0  11   7         47.60         51.40         3.43 o                         
   1  11   7        104.38        100.07         4.67 o                         
   2  11   7         27.77         27.69         3.18 o                         
   3  11   7          4.60          9.62         2.78 o                         
   4  11   7         89.81         77.28         5.04 o                         
   5  11   7         24.02         23.12         3.78 o                         
   6  11   7         52.31         47.05         4.55 o                         
   7  11   7          0.38         -3.61         3.61 o                         
   8  11   7        119.57        131.35         7.63 o                         
   9  11   7        116.04        131.02         6.74 o                         
  10  11   7          0.07          4.42         3.78 o                         
 -14  12   7          2.04          3.25         3.99 o                         
 -13  12   7         77.40         72.61         6.22 o                         
 -12  12   7        283.84        267.49        10.18 o                         
 -11  12   7         23.46         17.84         4.56 o                         
 -10  12   7        272.21        276.75         8.72 o                         
  -9  12   7        430.83        462.79        10.51 o                         
  -8  12   7        110.99        119.61        10.63 o                         
  -7  12   7        100.68         91.24         5.51 o                         
  -6  12   7        170.53        169.25         6.00 o                         
  -5  12   7         59.87         57.28         3.47 o                         
  -4  12   7         40.26         42.55         3.22 o                         
  -3  12   7        190.51        183.03         8.15 o                         
  -2  12   7          3.14         -0.76         2.13 o                         
  -1  12   7        140.87        127.94         4.50 o                         
   0  12   7        237.06        239.75         6.60 o                         
   1  12   7        239.51        240.86         6.78 o                         
   2  12   7         28.85         17.73         3.37 o                         
   3  12   7         72.33         70.68         5.05 o                         
   4  12   7         51.31         59.40         4.90 o                         
   5  12   7         22.16         21.36         6.22 o                         
   6  12   7          7.46         10.41         3.76 o                         
   7  12   7        115.10        120.54         6.52 o                         
   8  12   7         31.43         34.66         4.81 o                         
   9  12   7         71.78         89.03         6.02 o                         
 -13  13   7          0.46         11.12         9.03 o                         
 -12  13   7        239.35        243.11         9.07 o                         
 -11  13   7         38.31         39.83         4.95 o                         
 -10  13   7         76.52         76.31         6.37 o                         
  -9  13   7        199.27        187.27         8.23 o                         
  -8  13   7         53.71         61.40         7.17 o                         
  -7  13   7        250.62        244.31         8.23 o                         
  -6  13   7          4.91          5.21         4.31 o                         
  -5  13   7         96.87        114.49         5.23 o                         
  -4  13   7         10.72          7.81         2.70 o                         
  -3  13   7         48.96         48.47         3.55 o                         
  -2  13   7        103.77        122.59         4.78 o                         
  -1  13   7          2.01          1.70         2.93 o                         
   0  13   7         66.35         64.59         4.44 o                         
   1  13   7        356.60        336.75         8.05 o                         
   2  13   7         65.61         74.67         6.87 o                         
   3  13   7          6.01          7.76         3.77 o                         
   4  13   7          9.88         11.62         3.99 o                         
   5  13   7        278.22        303.89        10.00 o                         
   6  13   7          8.21          5.87         3.79 o                         
   7  13   7         40.98         42.48         4.86 o                         
 -11  14   7        362.82        378.59        11.28 o                         
 -10  14   7         68.22         68.81         7.62 o                         
  -9  14   7          7.79          7.12         4.36 o                         
  -8  14   7        253.00        252.96         9.00 o                         
  -7  14   7        433.57        409.90        10.48 o                         
  -6  14   7          0.04          1.93         4.16 o                         
  -5  14   7        205.50        216.33         9.13 o                         
  -4  14   7        153.49        155.13         5.63 o                         
  -3  14   7        740.14        754.36        10.55 o                         
  -2  14   7          0.10         -1.26         3.01 o                         
  -1  14   7         54.06         65.01         4.43 o                         
   0  14   7        187.91        171.79         6.64 o                         
   1  14   7          9.60         10.72         4.36 o                         
   2  14   7        143.13        141.65         7.07 o                         
   3  14   7        191.07        181.42         7.85 o                         
   4  14   7        178.44        200.24        10.54 o                         
   5  14   7         17.02         21.46         4.59 o                         
   6  14   7        198.64        208.45        16.68 o                         
  -8  15   7        244.10        233.77         9.15 o                         
  -7  15   7         17.75         18.32         4.54 o                         
  -6  15   7         64.96         65.93         7.55 o                         
  -5  15   7          0.59         -0.91         5.32 o                         
  -4  15   7         31.51         35.39         4.14 o                         
  -3  15   7          9.67          7.20         3.55 o                         
  -2  15   7         11.70          6.39         3.59 o                         
  -1  15   7         30.20         49.75         4.73 o                         
   0  15   7          6.09          2.73         3.97 o                         
   1  15   7         11.27         10.15         4.14 o                         
   2  15   7        200.19        203.33         8.37 o                         
   3  15   7          0.41         -2.59         4.52 o                         
  -3  16   7         70.93         79.72         6.76 o                         
  -2  16   7        246.75        238.31        18.01 o                         
 -20   0   8        588.46        588.00        18.04 o                         
 -19   0   8        131.10        106.59        15.63 o                         
 -18   0   8        155.14        182.45        10.63 o                         
 -17   0   8          1.42          4.28         4.50 o                         
 -16   0   8        286.47        259.84        10.88 o                         
 -15   0   8          0.43         -1.23         2.79 o                         
 -14   0   8         22.58         22.34         3.60 o                         
 -13   0   8        375.88        287.24         7.96 o                         
 -12   0   8        929.07        755.22        14.73 o                         
 -11   0   8         16.71          4.65         2.54 o                         
 -10   0   8        290.25        312.82         7.28 o                         
  -9   0   8        290.99        238.95         6.94 o                         
  -8   0   8       1239.86       1150.32        11.55 o                         
  -7   0   8        644.99        872.09         9.22 o                         
  -6   0   8        204.26        234.78         3.96 o                         
  -5   0   8        134.69        209.16         3.72 o                         
  -4   0   8       3964.32       4410.07        35.32 o                         
  -3   0   8       2023.97       1971.47        17.08 o                         
  -2   0   8       1821.26       2076.91        17.74 o                         
  -1   0   8       1784.42       2090.03        26.41 o                         
   0   0   8        311.82        408.81         8.35 o                         
   1   0   8         15.31         18.93         1.45 o                         
   2   0   8        672.11        688.42         7.77 o                         
   3   0   8        555.10        447.40         7.68 o                         
   4   0   8       1889.00       1768.25        16.73 o                         
   5   0   8         12.96         26.47         2.18 o                         
   6   0   8       1979.47       1671.72        16.66 o                         
   7   0   8       2521.89       2460.12        43.42 o                         
   8   0   8        282.14        231.67         9.33 o                         
   9   0   8        181.58        184.37         8.96 o                         
  10   0   8        412.52        427.08        23.80 o                         
  11   0   8         82.82         98.74         8.69 o                         
  12   0   8         68.42         94.07         7.98 o                         
  13   0   8          5.08          7.44         4.89 o                         
  14   0   8         10.53         -2.80         5.03 o                         
 -20   1   8          9.65         10.78         4.13 o                         
 -19   1   8         47.36         62.96         6.79 o                         
 -18   1   8        258.24        261.94         8.72 o                         
 -17   1   8         14.08         14.80         3.63 o                         
 -16   1   8        160.23        154.81         6.87 o                         
 -15   1   8          0.47          1.30         2.44 o                         
 -14   1   8         10.96          5.18         2.15 o                         
 -13   1   8        117.15        106.34         4.51 o                         
 -12   1   8          5.13          5.94         2.02 o                         
 -11   1   8        262.57        225.04         4.66 o                         
 -10   1   8         95.62        119.69         3.01 o                         
  -9   1   8          2.84          3.28         1.49 o                         
  -8   1   8        151.80        117.83         2.59 o                         
  -7   1   8        148.02        174.96         4.22 o                         
  -6   1   8       1018.29       1236.19         8.47 o                         
  -5   1   8        837.26        899.52         6.55 o                         
  -4   1   8       1591.32       1809.01        11.37 o                         
  -3   1   8         66.59         71.60         1.62 o                         
  -2   1   8        148.06        140.13         2.40 o                         
  -1   1   8        123.13        100.59         2.37 o                         
   0   1   8        814.94        852.84         7.94 o                         
   1   1   8        230.41        259.78         3.33 o                         
   2   1   8       1379.89       1539.98        10.21 o                         
   3   1   8         53.68         44.92         1.54 o                         
   4   1   8       1793.40       1762.82        11.84 o                         
   5   1   8        960.43        872.65         8.23 o                         
   6   1   8       1100.28        943.42         8.52 o                         
   7   1   8          0.08         -0.51         1.55 o                         
   8   1   8        490.64        502.72         9.16 o                         
   9   1   8         16.28         22.18         3.42 o                         
  10   1   8          4.69          6.61         2.90 o                         
  11   1   8          3.09         -1.97         2.94 o                         
  12   1   8        683.37        700.80        12.49 o                         
  13   1   8         77.29         77.43         5.38 o                         
  14   1   8        280.76        307.09         9.29 o                         
 -20   2   8          7.67         10.52         4.28 o                         
 -19   2   8         45.67         48.88         5.47 o                         
 -18   2   8          2.34          7.73         3.62 o                         
 -17   2   8         38.16         36.60         4.39 o                         
 -16   2   8         10.56          6.00         2.73 o                         
 -15   2   8          6.40          7.63         2.65 o                         
 -14   2   8          4.12          0.44         2.16 o                         
 -13   2   8         44.08         32.01         2.54 o                         
 -12   2   8        796.43        687.51         8.14 o                         
 -11   2   8         81.15        101.13         4.43 o                         
 -10   2   8         37.68         33.66         1.95 o                         
  -9   2   8         65.43         77.92         2.42 o                         
  -8   2   8        214.26        215.46         3.71 o                         
  -7   2   8        983.30       1200.54         9.39 o                         
  -6   2   8       1866.52       2141.22        13.40 o                         
  -5   2   8        405.30        392.93         4.07 o                         
  -4   2   8         26.47         34.01         1.32 o                         
  -3   2   8       1411.50       1481.97         9.65 o                         
  -2   2   8       2040.26       2195.79        15.79 o                         
  -1   2   8        796.69        829.75         7.94 o                         
   0   2   8        578.55        582.07         5.80 o                         
   1   2   8        274.15        204.34         3.03 o                         
   2   2   8         97.34        137.92         2.26 o                         
   3   2   8        128.41        110.76         2.24 o                         
   4   2   8         24.43         34.86         1.57 o                         
   5   2   8        139.57        116.62         2.68 o                         
   6   2   8        905.18        919.20         9.39 o                         
   7   2   8         23.82         18.43         2.07 o                         
   8   2   8          0.95          3.87         1.86 o                         
   9   2   8         23.89         24.20         6.42 o                         
  10   2   8        243.38        261.86         7.46 o                         
  11   2   8          1.56         -1.13         4.86 o                         
  12   2   8         89.91        105.88         5.85 o                         
  13   2   8         42.72         41.45         4.64 o                         
  14   2   8         60.84         63.99         5.42 o                         
 -20   3   8         49.83         48.93         5.20 o                         
 -19   3   8        210.35        234.97         8.78 o                         
 -18   3   8         83.88         92.34         5.86 o                         
 -17   3   8          8.36          7.57         2.89 o                         
 -16   3   8         55.66         38.43         3.49 o                         
 -15   3   8        177.12        165.69         5.56 o                         
 -14   3   8        656.75        588.63         9.02 o                         
 -13   3   8        436.76        446.36         6.72 o                         
 -12   3   8         23.89         17.16         2.10 o                         
 -11   3   8        695.93        683.70         8.57 o                         
 -10   3   8        505.73        532.11         6.00 o                         
  -9   3   8        133.64        119.77         2.90 o                         
  -8   3   8       1242.05       1409.82        10.84 o                         
  -7   3   8       1089.29       1266.90         9.82 o                         
  -6   3   8       1298.85       1410.76        10.47 o                         
  -5   3   8         13.76         23.20         1.20 o                         
  -4   3   8        675.69        662.70         5.42 o                         
  -3   3   8        401.70        444.64         4.15 o                         
  -2   3   8        663.81        639.64         5.88 o                         
  -1   3   8         70.98         86.67         1.93 o                         
   0   3   8        360.80        391.47         3.99 o                         
   1   3   8        120.12        128.59         2.32 o                         
   2   3   8         19.12         19.45         1.23 o                         
   3   3   8        195.47        227.21         3.15 o                         
   4   3   8        135.47        127.91         3.07 o                         
   5   3   8         62.27         72.41         3.31 o                         
   6   3   8        898.08        782.82         8.60 o                         
   7   3   8         16.10         29.49         2.28 o                         
   8   3   8         16.21         26.18         2.39 o                         
   9   3   8         57.92         56.37         3.70 o                         
  10   3   8         37.22         45.05         4.08 o                         
  11   3   8         69.30         68.82         4.86 o                         
  12   3   8         79.72         76.40         5.28 o                         
  13   3   8         12.62         12.09         3.73 o                         
  14   3   8         54.51         62.04         6.11 o                         
 -19   4   8         18.90         20.18         4.35 o                         
 -18   4   8         12.84         15.27         4.26 o                         
 -17   4   8        348.85        360.39         8.08 o                         
 -16   4   8         45.28         47.08         3.73 o                         
 -15   4   8         36.70         44.12         3.56 o                         
 -14   4   8        180.80        161.21         5.30 o                         
 -13   4   8         87.55         68.83         3.77 o                         
 -12   4   8         39.53         31.76         2.56 o                         
 -11   4   8         73.33         78.15         2.87 o                         
 -10   4   8         57.35         70.71         2.99 o                         
  -9   4   8       1555.72       1572.57        12.15 o                         
  -8   4   8        245.37        280.84         4.71 o                         
  -7   4   8        236.58        246.40         3.16 o                         
  -6   4   8         27.58         29.07         1.43 o                         
  -5   4   8        253.04        331.58         3.82 o                         
  -4   4   8         42.24         51.72         1.67 o                         
  -3   4   8         64.94         91.78         1.91 o                         
  -2   4   8       1238.02       1310.93         9.68 o                         
  -1   4   8          0.62          2.76         1.17 o                         
   0   4   8        501.21        502.52         5.64 o                         
   1   4   8        303.71        295.94         3.48 o                         
   2   4   8        183.19        172.11         2.76 o                         
   3   4   8         92.12        103.64         2.39 o                         
   4   4   8         16.15          6.86         1.37 o                         
   5   4   8         64.44         94.06         3.28 o                         
   6   4   8       1297.45       1148.58        11.14 o                         
   7   4   8       2539.20       2259.96        18.49 o                         
   8   4   8         93.54         99.71         3.74 o                         
   9   4   8        181.93        192.32         4.98 o                         
  10   4   8         12.87         14.33         3.24 o                         
  11   4   8         39.84         48.04         4.43 o                         
  12   4   8        158.67        167.09         7.08 o                         
  13   4   8         76.47         90.99         5.66 o                         
 -19   5   8        179.29        178.70         9.23 o                         
 -18   5   8         44.05         55.13         4.41 o                         
 -17   5   8          9.57          6.80         3.25 o                         
 -16   5   8          3.01          6.51         2.90 o                         
 -15   5   8          0.00          0.14         2.48 o                         
 -14   5   8         29.05         35.94         3.21 o                         
 -13   5   8         39.17         36.64         4.05 o                         
 -12   5   8         22.80         26.17         2.33 o                         
 -11   5   8       1474.86       1379.37        11.64 o                         
 -10   5   8        201.95        196.79         4.04 o                         
  -9   5   8         83.89         86.38         2.82 o                         
  -8   5   8       2016.11       2001.59        14.59 o                         
  -7   5   8         11.78         11.79         1.23 o                         
  -6   5   8        182.45        193.21         2.96 o                         
  -5   5   8        201.21        221.79         3.17 o                         
  -4   5   8          0.33          1.01         0.98 o                         
  -3   5   8        196.22        160.94         2.81 o                         
  -2   5   8          5.29          7.45         1.12 o                         
  -1   5   8         65.96         60.43         1.98 o                         
   0   5   8         53.96         50.13         1.78 o                         
   1   5   8         78.97         76.59         2.16 o                         
   2   5   8        105.53         95.57         2.38 o                         
   3   5   8         61.38         49.32         1.88 o                         
   4   5   8         27.96         38.04         2.32 o                         
   5   5   8        257.27        229.34         4.61 o                         
   6   5   8          7.65          6.56         1.85 o                         
   7   5   8         90.40         70.79         3.26 o                         
   8   5   8        123.50        117.47         4.10 o                         
   9   5   8         60.78         63.18         3.43 o                         
  10   5   8         21.31         22.54         2.87 o                         
  11   5   8        773.53        826.49        13.39 o                         
  12   5   8        333.31        341.00         9.22 o                         
  13   5   8         20.95         25.11         4.93 o                         
 -19   6   8          6.53          6.49         4.41 o                         
 -18   6   8         83.58         96.18         5.32 o                         
 -17   6   8         20.05         30.78         3.63 o                         
 -16   6   8          4.28          8.35         3.44 o                         
 -15   6   8        329.15        322.19         7.35 o                         
 -14   6   8          9.63         13.59         2.75 o                         
 -13   6   8        265.04        255.96         5.56 o                         
 -12   6   8         87.53         74.25         4.89 o                         
 -11   6   8        842.85        888.13         8.92 o                         
 -10   6   8        406.57        391.90         5.43 o                         
  -9   6   8          3.91          4.04         1.50 o                         
  -8   6   8        276.19        277.58         4.34 o                         
  -7   6   8         50.28         37.75         1.77 o                         
  -6   6   8        468.89        509.04         5.14 o                         
  -5   6   8        166.28        155.38         3.22 o                         
  -4   6   8         23.63         22.74         1.46 o                         
  -3   6   8        104.88        131.32         3.02 o                         
  -2   6   8        478.25        482.85         5.64 o                         
  -1   6   8         68.38         68.56         2.20 o                         
   0   6   8         80.44         65.42         2.11 o                         
   1   6   8        122.64         91.71         2.40 o                         
   2   6   8         25.02         10.32         1.32 o                         
   3   6   8        270.77        248.57         4.08 o                         
   4   6   8        403.67        407.24         5.93 o                         
   5   6   8          4.09          7.81         1.84 o                         
   6   6   8        533.31        515.75         7.19 o                         
   7   6   8        391.54        365.57         6.23 o                         
   8   6   8         17.26         12.17         2.69 o                         
   9   6   8        231.57        258.86         6.46 o                         
  10   6   8          0.10          2.33         2.57 o                         
  11   6   8        157.01        188.99         8.67 o                         
  12   6   8        211.40        227.83         9.56 o                         
  13   6   8         10.26         23.75         6.26 o                         
 -18   7   8        174.74        181.86        11.43 o                         
 -17   7   8         11.57         19.14         4.16 o                         
 -16   7   8         39.14         48.82         4.70 o                         
 -15   7   8         77.85         76.83         5.08 o                         
 -14   7   8         22.39         15.94         2.89 o                         
 -13   7   8         36.72         34.10         2.84 o                         
 -12   7   8        350.88        314.75         6.06 o                         
 -11   7   8        310.25        291.37         5.62 o                         
 -10   7   8         48.54         44.85         2.45 o                         
  -9   7   8        377.22        349.79         5.17 o                         
  -8   7   8         10.36         10.77         2.17 o                         
  -7   7   8        137.23        138.46         3.33 o                         
  -6   7   8          9.25         12.91         1.44 o                         
  -5   7   8          6.47          8.98         1.34 o                         
  -4   7   8         75.09         76.52         2.49 o                         
  -3   7   8        192.15        207.60         3.57 o                         
  -2   7   8        252.36        248.59         5.64 o                         
  -1   7   8        123.77        111.46         2.87 o                         
   0   7   8          6.00          8.60         1.27 o                         
   1   7   8         22.96         26.95         1.67 o                         
   2   7   8        144.40        114.15         3.12 o                         
   3   7   8        394.23        362.58         7.07 o                         
   4   7   8        764.55        683.06         9.08 o                         
   5   7   8        201.79        162.26         4.95 o                         
   6   7   8         36.96         31.84         3.00 o                         
   7   7   8          0.63         -2.12         2.12 o                         
   8   7   8        187.98        166.42         5.52 o                         
   9   7   8          0.93          1.86         2.64 o                         
  10   7   8        461.98        497.23         8.98 o                         
  11   7   8          9.92         17.20         3.84 o                         
  12   7   8          3.37          1.19         4.17 o                         
 -18   8   8          4.44          6.49         5.90 o                         
 -17   8   8         10.24          4.05         3.62 o                         
 -16   8   8         28.29         36.47         4.44 o                         
 -15   8   8         58.54         61.70         4.94 o                         
 -14   8   8         59.49         55.74         5.23 o                         
 -13   8   8         37.30         36.45         3.50 o                         
 -12   8   8        505.10        501.51         8.77 o                         
 -11   8   8        138.99        136.51         4.96 o                         
 -10   8   8        294.59        294.54         5.85 o                         
  -9   8   8          0.05         -1.10         1.82 o                         
  -8   8   8        421.02        365.11         5.24 o                         
  -7   8   8        114.23         98.32         3.13 o                         
  -6   8   8        115.30        130.05         4.77 o                         
  -5   8   8         13.23         21.13         1.80 o                         
  -4   8   8        120.38        125.79         3.62 o                         
  -3   8   8        707.63        669.28         7.80 o                         
  -2   8   8        785.08        718.80         7.26 o                         
  -1   8   8         62.83         51.83         2.81 o                         
   0   8   8       1544.19       1479.53        12.07 o                         
   1   8   8        461.53        420.89         6.72 o                         
   2   8   8         27.05         31.02         2.40 o                         
   3   8   8       1232.50       1116.98        12.63 o                         
   4   8   8         98.44         85.28         4.02 o                         
   5   8   8         69.87         74.86         4.09 o                         
   6   8   8         65.15         43.04         3.41 o                         
   7   8   8         51.78         48.15         5.44 o                         
   8   8   8          3.34         12.95         3.30 o                         
   9   8   8        117.09        106.41         8.24 o                         
  10   8   8         92.54        104.24         5.14 o                         
  11   8   8         23.86         28.34         4.38 o                         
  12   8   8         26.66         22.23         9.03 o                         
 -17   9   8          8.41          8.25         4.06 o                         
 -16   9   8        134.59        138.25         6.82 o                         
 -15   9   8         11.44          7.79         3.67 o                         
 -14   9   8          1.92         -2.74         2.74 o                         
 -13   9   8         83.04         81.38         4.56 o                         
 -12   9   8        292.40        286.00         7.25 o                         
 -11   9   8        181.92        180.38         5.75 o                         
 -10   9   8         41.15         24.03         3.27 o                         
  -9   9   8         88.55         95.69         4.20 o                         
  -8   9   8         96.51        110.14         4.34 o                         
  -7   9   8         82.61         71.01         3.65 o                         
  -6   9   8         10.48         10.68         2.04 o                         
  -5   9   8        556.92        518.94         7.11 o                         
  -4   9   8         43.44         40.87         2.65 o                         
  -3   9   8         31.13         45.03         2.38 o                         
  -2   9   8        181.44        169.68         4.41 o                         
  -1   9   8        189.44        186.12         4.54 o                         
   0   9   8          4.28          4.57         1.62 o                         
   1   9   8         10.51         11.37         2.05 o                         
   2   9   8          0.64          3.47         1.87 o                         
   3   9   8        355.47        335.28         6.83 o                         
   4   9   8         19.79         33.09         3.04 o                         
   5   9   8          0.16          2.86         2.35 o                         
   6   9   8        122.80        130.50         5.26 o                         
   7   9   8         93.11        113.84         5.03 o                         
   8   9   8        137.23        127.08         5.43 o                         
   9   9   8         12.56          9.77         3.13 o                         
  10   9   8          0.27          4.56         3.10 o                         
  11   9   8          4.81          0.99         3.52 o                         
 -16  10   8         21.95         18.74         5.44 o                         
 -15  10   8         15.30         21.26         5.21 o                         
 -14  10   8         35.84         41.23         4.82 o                         
 -13  10   8         17.39         15.52         4.39 o                         
 -12  10   8         66.88         64.14         4.96 o                         
 -11  10   8         92.63        107.29         5.75 o                         
 -10  10   8          4.65          3.16         3.10 o                         
  -9  10   8        187.89        184.16         6.79 o                         
  -8  10   8          8.66         15.17         3.87 o                         
  -7  10   8          1.77          3.20         2.33 o                         
  -6  10   8        174.03        166.95         6.93 o                         
  -5  10   8        352.29        309.74         5.85 o                         
  -4  10   8         41.41         35.91         2.98 o                         
  -3  10   8         30.15         30.99         3.47 o                         
  -2  10   8        503.76        501.18         7.08 o                         
  -1  10   8        181.07        159.94         6.63 o                         
   0  10   8          0.00          1.94         1.89 o                         
   1  10   8        179.11        175.37         5.42 o                         
   2  10   8          6.42          2.29         2.24 o                         
   3  10   8          3.61          4.32         2.30 o                         
   4  10   8        221.68        197.60         5.81 o                         
   5  10   8        110.77        113.67         4.93 o                         
   6  10   8         73.84         83.66         4.51 o                         
   7  10   8        131.82        130.70         5.84 o                         
   8  10   8          1.47         10.03         3.16 o                         
   9  10   8         26.43         40.65         4.02 o                         
  10  10   8         13.25         15.97         3.54 o                         
 -15  11   8        144.00        148.02         8.92 o                         
 -14  11   8         10.56          7.22         4.06 o                         
 -13  11   8         77.53         77.03         5.72 o                         
 -12  11   8          2.07          6.07         6.62 o                         
 -11  11   8         43.69         42.46         4.66 o                         
 -10  11   8          1.81          2.04         3.23 o                         
  -9  11   8         38.08         36.13         5.61 o                         
  -8  11   8          6.62          4.83         3.17 o                         
  -7  11   8        167.02        179.10         5.70 o                         
  -6  11   8          2.23         -0.19         2.43 o                         
  -5  11   8         10.73          9.08         2.31 o                         
  -4  11   8         10.55          5.72         2.25 o                         
  -3  11   8        196.02        207.12         5.25 o                         
  -2  11   8        231.22        223.52         5.21 o                         
  -1  11   8        723.77        729.96         9.48 o                         
   0  11   8          6.35          8.87         2.71 o                         
   1  11   8          0.14         -2.54         2.54 o                         
   2  11   8        163.37        155.32         6.45 o                         
   3  11   8         97.36        106.46         6.41 o                         
   4  11   8         41.45         44.25         4.36 o                         
   5  11   8         75.57         67.29         5.04 o                         
   6  11   8         95.78         82.77         5.55 o                         
   7  11   8          6.06          7.80         3.63 o                         
   8  11   8        157.94        160.92         7.23 o                         
   9  11   8        166.87        166.55         7.53 o                         
 -14  12   8          3.58         -0.39         4.04 o                         
 -13  12   8          8.48         14.82         4.24 o                         
 -12  12   8        159.52        156.79         7.43 o                         
 -11  12   8         29.10         28.30         4.35 o                         
 -10  12   8         22.51         10.36         3.88 o                         
  -9  12   8          7.40          4.78         3.66 o                         
  -8  12   8        153.92        152.93         8.42 o                         
  -7  12   8         75.40         72.67         4.65 o                         
  -6  12   8         10.15          6.47         2.78 o                         
  -5  12   8        101.59        107.96         4.86 o                         
  -4  12   8        815.54        778.08         9.97 o                         
  -3  12   8          0.05         -1.40         2.26 o                         
  -2  12   8        210.43        218.97         5.58 o                         
  -1  12   8         16.63         17.57         3.14 o                         
   0  12   8         14.66         21.76         3.29 o                         
   1  12   8          2.82          6.47         3.29 o                         
   2  12   8          1.62          6.43         3.47 o                         
   3  12   8         49.49         47.83         4.64 o                         
   4  12   8         37.04         49.22         4.65 o                         
   5  12   8         32.93         44.57         4.77 o                         
   6  12   8          8.84         12.30         4.76 o                         
   7  12   8          7.51         10.21         4.04 o                         
   8  12   8        403.55        443.92        10.95 o                         
 -12  13   8          0.27          0.40         3.84 o                         
 -11  13   8          0.90         -0.46         5.48 o                         
 -10  13   8        542.54        571.22        20.81 o                         
  -9  13   8          0.03         -3.39         3.39 o                         
  -8  13   8         67.48         66.06         5.38 o                         
  -7  13   8         52.89         52.15         4.79 o                         
  -6  13   8         20.73         25.25         3.49 o                         
  -5  13   8        639.08        652.70        10.49 o                         
  -4  13   8         29.33         27.16         3.17 o                         
  -3  13   8        105.41        112.14         4.66 o                         
  -2  13   8         20.87         17.91         3.40 o                         
  -1  13   8         50.18         49.45         4.42 o                         
   0  13   8         81.01         75.10         5.41 o                         
   1  13   8        227.55        222.65         8.09 o                         
   2  13   8          3.18         -1.71         3.45 o                         
   3  13   8        216.49        229.63         9.48 o                         
   4  13   8         38.57         51.07         6.07 o                         
   5  13   8         36.85         49.00         7.22 o                         
   6  13   8          9.34         15.85         4.19 o                         
 -11  14   8          2.11          0.99         4.71 o                         
 -10  14   8          0.62         -0.15         4.05 o                         
  -9  14   8        100.61        106.58         6.65 o                         
  -8  14   8          1.07         -2.31         3.68 o                         
  -7  14   8        190.78        204.12         8.14 o                         
  -6  14   8         60.05         58.43         5.28 o                         
  -5  14   8         32.11         31.37         3.89 o                         
  -4  14   8        213.37        213.59         6.86 o                         
  -3  14   8        145.80        143.04         5.38 o                         
  -2  14   8        159.45        169.52         6.74 o                         
  -1  14   8        148.60        131.72         6.80 o                         
   0  14   8        235.38        233.38         8.28 o                         
   1  14   8         33.02         24.65         4.50 o                         
   2  14   8          5.95          7.46         3.84 o                         
   3  14   8         59.61         64.42         7.36 o                         
   4  14   8         88.03         87.11         6.54 o                         
   5  14   8        251.13        263.49         9.30 o                         
  -8  15   8          6.83          4.00         4.26 o                         
  -7  15   8         77.89         70.91         7.03 o                         
  -6  15   8          0.60          2.79         4.16 o                         
  -5  15   8        307.60        291.49         9.39 o                         
  -4  15   8        326.84        327.44         8.28 o                         
  -3  15   8         85.83         77.00         5.80 o                         
  -2  15   8         84.63         98.15         7.57 o                         
  -1  15   8          8.41         14.48         4.28 o                         
   0  15   8          2.96          3.09         3.97 o                         
   1  15   8         30.10         30.62         4.81 o                         
   2  15   8         66.65         71.39         5.92 o                         
 -20   1   9        214.46        254.28        11.08 o                         
 -19   1   9          8.72          9.37         4.05 o                         
 -18   1   9        177.12        193.83        13.80 o                         
 -17   1   9          1.30          5.45         3.48 o                         
 -16   1   9         46.94         43.62         3.68 o                         
 -15   1   9          3.72         -2.31         2.31 o                         
 -14   1   9         96.30         89.73         4.14 o                         
 -13   1   9        170.72        170.69         4.74 o                         
 -12   1   9         82.28         89.73         4.74 o                         
 -11   1   9        179.35        161.75         4.26 o                         
 -10   1   9        526.72        553.35         6.91 o                         
  -9   1   9        143.56        139.87         2.94 o                         
  -8   1   9          0.01          2.94         1.17 o                         
  -7   1   9       1082.47       1109.61         8.00 o                         
  -6   1   9          9.28         17.63         1.13 o                         
  -5   1   9        418.75        478.45         4.39 o                         
  -4   1   9         11.69         14.25         1.18 o                         
  -3   1   9       1693.20       1907.87        11.96 o                         
  -2   1   9         17.28         13.48         1.23 o                         
  -1   1   9        195.21        195.08         3.23 o                         
   0   1   9         29.06         31.50         1.52 o                         
   1   1   9        322.20        264.24         3.50 o                         
   2   1   9         46.92         37.17         1.65 o                         
   3   1   9        402.34        408.74         4.79 o                         
   4   1   9       1417.41       1302.54        10.40 o                         
   5   1   9       1590.85       1407.10        12.47 o                         
   6   1   9        227.99        190.80         4.94 o                         
   7   1   9         87.46         75.14         3.92 o                         
   8   1   9         79.24         69.64         4.61 o                         
   9   1   9          8.66          8.40         2.97 o                         
  10   1   9         62.91         63.79         4.69 o                         
  11   1   9        370.82        375.66         9.38 o                         
  12   1   9         76.31         89.01         5.72 o                         
  13   1   9          9.17          6.55         3.72 o                         
 -20   2   9         74.02         63.84         5.75 o                         
 -19   2   9         65.01         94.03         6.17 o                         
 -18   2   9         19.32         14.13         3.89 o                         
 -17   2   9        112.96        112.71         6.01 o                         
 -16   2   9          1.89          1.15         2.68 o                         
 -15   2   9        133.00        145.67         7.31 o                         
 -14   2   9        422.01        465.98         8.78 o                         
 -13   2   9         98.76         82.49         3.57 o                         
 -12   2   9        434.22        450.03         6.73 o                         
 -11   2   9       1614.05       1590.33        14.05 o                         
 -10   2   9        322.00        284.73         4.36 o                         
  -9   2   9        898.95        904.34         8.13 o                         
  -8   2   9        609.59        669.86         6.56 o                         
  -7   2   9       2947.86       3013.39        18.23 o                         
  -6   2   9       1106.87       1049.89         7.68 o                         
  -5   2   9        515.03        624.92         5.28 o                         
  -4   2   9       1234.58       1321.08         8.99 o                         
  -3   2   9        504.18        550.90         5.25 o                         
  -2   2   9        730.42        812.05         7.42 o                         
  -1   2   9          0.78          3.54         1.17 o                         
   0   2   9        326.98        279.58         4.27 o                         
   1   2   9        267.23        308.68         4.22 o                         
   2   2   9          2.16          1.11         1.07 o                         
   3   2   9        127.82        114.64         2.79 o                         
   4   2   9         98.29        105.74         2.80 o                         
   5   2   9       1217.03       1225.27        12.29 o                         
   6   2   9        544.99        487.08         8.36 o                         
   7   2   9        335.39        313.31         8.40 o                         
   8   2   9          3.60          5.56         2.64 o                         
   9   2   9          0.12         -2.21         3.66 o                         
  10   2   9         20.84         21.32         4.01 o                         
  11   2   9        183.15        203.64         7.54 o                         
  12   2   9         61.60         66.05         5.20 o                         
  13   2   9         70.70         71.13         5.87 o                         
 -20   3   9        265.85        291.04         9.72 o                         
 -19   3   9         44.43         41.86         5.03 o                         
 -18   3   9        460.29        491.15        11.13 o                         
 -17   3   9         23.32         17.39         3.41 o                         
 -16   3   9        137.46        138.80         5.42 o                         
 -15   3   9         52.03         47.65         3.49 o                         
 -14   3   9          0.11         -0.62         2.20 o                         
 -13   3   9        923.81        907.74        10.10 o                         
 -12   3   9         56.39         42.15         2.65 o                         
 -11   3   9          0.20          3.51         1.52 o                         
 -10   3   9        360.53        346.84         4.84 o                         
  -9   3   9          1.13         -0.21         1.27 o                         
  -8   3   9        453.42        517.06         6.46 o                         
  -7   3   9         11.85          8.36         1.08 o                         
  -6   3   9        167.58        150.43         2.52 o                         
  -5   3   9       2863.88       2998.51        18.12 o                         
  -4   3   9        104.05        138.94         3.30 o                         
  -3   3   9          1.85          8.15         0.98 o                         
  -2   3   9        101.37        110.02         2.06 o                         
  -1   3   9       4745.08       5001.52        36.36 o                         
   0   3   9         21.05         28.85         1.71 o                         
   1   3   9        347.28        348.23         5.46 o                         
   2   3   9        258.50        229.06         3.84 o                         
   3   3   9       3302.43       3190.77        21.22 o                         
   4   3   9        939.18        898.56         8.24 o                         
   5   3   9       1543.63       1218.66        11.45 o                         
   6   3   9         31.67         38.70         2.87 o                         
   7   3   9          9.62          3.43         2.14 o                         
   8   3   9        160.14        148.11         7.48 o                         
   9   3   9          0.92          3.24         2.90 o                         
  10   3   9        144.53        156.24         6.55 o                         
  11   3   9        187.77        204.43         7.51 o                         
  12   3   9          0.56          2.76         3.44 o                         
  13   3   9         15.22          5.90         4.56 o                         
 -19   4   9         11.79          0.16         3.86 o                         
 -18   4   9        106.64        109.17         5.46 o                         
 -17   4   9        142.01        126.83         5.91 o                         
 -16   4   9        252.25        245.12         6.65 o                         
 -15   4   9         57.82         75.43         4.18 o                         
 -14   4   9         69.98         73.29         4.08 o                         
 -13   4   9        816.92        714.30         9.89 o                         
 -12   4   9        111.11        112.34         3.83 o                         
 -11   4   9          8.81          8.81         1.81 o                         
 -10   4   9         61.98         74.30         2.98 o                         
  -9   4   9         65.14         50.73         2.29 o                         
  -8   4   9          1.19          1.54         1.27 o                         
  -7   4   9        165.90        181.73         2.97 o                         
  -6   4   9        195.19        221.00         4.17 o                         
  -5   4   9         15.20         16.93         1.28 o                         
  -4   4   9        186.95        225.87         3.10 o                         
  -3   4   9        655.96        713.11         6.42 o                         
  -2   4   9       1092.97       1183.28         9.83 o                         
  -1   4   9        382.34        382.50         5.13 o                         
   0   4   9        662.37        621.74         5.48 o                         
   1   4   9        291.14        303.07         4.14 o                         
   2   4   9        335.72        331.91         4.46 o                         
   3   4   9         99.95         80.58         2.56 o                         
   4   4   9        295.06        261.47         5.72 o                         
   5   4   9        955.24        874.19         9.32 o                         
   6   4   9        288.50        255.38         5.11 o                         
   7   4   9          9.32         16.64         2.87 o                         
   8   4   9        134.89        117.95         4.72 o                         
   9   4   9         65.66         57.92         4.43 o                         
  10   4   9         11.11         14.81         3.40 o                         
  11   4   9          0.83         -3.12         3.12 o                         
  12   4   9        106.22         95.70         5.99 o                         
  13   4   9         15.10         15.70         3.99 o                         
 -19   5   9         11.01          8.50         3.93 o                         
 -18   5   9          5.18          3.40         3.33 o                         
 -17   5   9          4.34          9.57         3.17 o                         
 -16   5   9        115.10        105.33         5.07 o                         
 -15   5   9         59.30         61.10         5.32 o                         
 -14   5   9          5.19          3.21         2.34 o                         
 -13   5   9          5.18          5.82         2.44 o                         
 -12   5   9          2.35          0.35         1.97 o                         
 -11   5   9          0.69          2.68         1.60 o                         
 -10   5   9       2441.44       2496.00        17.97 o                         
  -9   5   9        716.39        673.98         7.11 o                         
  -8   5   9        189.82        189.44         3.91 o                         
  -7   5   9          0.05          0.10         1.09 o                         
  -6   5   9         75.63         68.61         2.13 o                         
  -5   5   9         52.45         45.23         1.80 o                         
  -4   5   9         57.96         60.39         1.91 o                         
  -3   5   9        459.52        426.79         5.32 o                         
  -2   5   9         10.73         12.55         1.42 o                         
  -1   5   9          9.36         27.76         1.66 o                         
   0   5   9          0.35          2.99         1.00 o                         
   1   5   9        155.80        127.19         2.99 o                         
   2   5   9          6.22          9.33         1.41 o                         
   3   5   9         79.73         81.30         3.05 o                         
   4   5   9          2.47          9.07         1.79 o                         
   5   5   9        161.05        137.84         3.98 o                         
   6   5   9         19.51         15.09         2.67 o                         
   7   5   9         91.08        106.72         3.95 o                         
   8   5   9        123.48        117.07         6.25 o                         
   9   5   9         43.74         45.02         5.48 o                         
  10   5   9         63.26         63.40         4.75 o                         
  11   5   9        330.19        334.16         9.93 o                         
  12   5   9        193.07        245.43         9.89 o                         
 -19   6   9         42.30         34.69         4.43 o                         
 -18   6   9         87.68         98.80         5.41 o                         
 -17   6   9         81.92         72.34         4.96 o                         
 -16   6   9        155.46        160.03         5.93 o                         
 -15   6   9          0.06          1.19         2.59 o                         
 -14   6   9         13.26         13.10         2.76 o                         
 -13   6   9        121.50        114.57         4.67 o                         
 -12   6   9        317.94        327.92         6.27 o                         
 -11   6   9       1992.10       1909.62        20.48 o                         
 -10   6   9          0.61         -0.88         1.57 o                         
  -9   6   9        880.36        849.61         8.31 o                         
  -8   6   9        462.21        462.43         5.73 o                         
  -7   6   9        362.21        372.03         4.99 o                         
  -6   6   9        376.96        387.89         4.58 o                         
  -5   6   9         62.87         51.14         1.97 o                         
  -4   6   9        785.83        841.92         7.62 o                         
  -3   6   9          1.44          4.19         1.25 o                         
  -2   6   9        137.11        148.79         3.00 o                         
  -1   6   9          0.04         -0.11         1.20 o                         
   0   6   9          2.09          1.43         1.14 o                         
   1   6   9        340.30        321.31         4.58 o                         
   2   6   9         45.48         37.96         2.05 o                         
   3   6   9        109.33        127.03         5.00 o                         
   4   6   9        131.19         88.89         3.35 o                         
   5   6   9        144.67        131.13         4.04 o                         
   6   6   9         68.54         49.77         3.51 o                         
   7   6   9         34.58         34.26         2.98 o                         
   8   6   9          8.18          4.28         2.53 o                         
   9   6   9          9.35         13.12         4.71 o                         
  10   6   9         21.30         16.36         3.77 o                         
  11   6   9        126.79        114.40         7.32 o                         
  12   6   9         32.75         34.43         5.47 o                         
 -18   7   9        517.91        547.39        11.90 o                         
 -17   7   9         92.29         94.17         6.04 o                         
 -16   7   9         22.89         18.10         3.78 o                         
 -15   7   9          8.11          8.55         2.87 o                         
 -14   7   9         26.54         19.98         2.95 o                         
 -13   7   9        198.32        198.70         5.19 o                         
 -12   7   9        312.23        286.08         5.83 o                         
 -11   7   9         48.05         36.36         2.70 o                         
 -10   7   9        875.00        866.32         8.77 o                         
  -9   7   9        163.78        151.80         3.80 o                         
  -8   7   9          1.35          0.09         1.49 o                         
  -7   7   9         56.72         45.91         2.33 o                         
  -6   7   9         21.27         32.00         1.82 o                         
  -5   7   9        494.01        466.66         5.15 o                         
  -4   7   9        429.93        442.43         5.36 o                         
  -3   7   9         12.17         13.49         1.61 o                         
  -2   7   9        761.84        759.89         9.95 o                         
  -1   7   9        195.09        171.52         3.54 o                         
   0   7   9        487.19        499.89         5.44 o                         
   1   7   9          0.09          0.22         1.36 o                         
   2   7   9         43.72         42.12         2.88 o                         
   3   7   9        746.63        655.51         8.89 o                         
   4   7   9         79.41         80.92         3.82 o                         
   5   7   9          0.01          0.31         2.12 o                         
   6   7   9        169.04        156.54         5.14 o                         
   7   7   9         40.73         50.44         3.60 o                         
   8   7   9         62.28         59.96         3.92 o                         
   9   7   9         47.16         52.91         4.55 o                         
  10   7   9          8.51          3.86         3.38 o                         
  11   7   9        207.57        236.24        10.40 o                         
 -18   8   9       1014.27       1037.14        16.75 o                         
 -17   8   9         25.85         25.59         4.38 o                         
 -16   8   9         65.67         62.64         5.23 o                         
 -15   8   9         58.41         64.37         4.87 o                         
 -14   8   9        103.78        100.27         5.53 o                         
 -13   8   9         39.60         34.41         3.55 o                         
 -12   8   9        314.65        311.30         6.95 o                         
 -11   8   9          5.94          6.32         2.15 o                         
 -10   8   9         31.79         28.77         2.31 o                         
  -9   8   9        289.89        302.83         5.07 o                         
  -8   8   9         80.80         77.98         2.89 o                         
  -7   8   9         12.33         12.40         1.78 o                         
  -6   8   9         13.51          9.06         1.55 o                         
  -5   8   9        181.26        188.27         3.81 o                         
  -4   8   9       1921.30       1807.54        16.34 o                         
  -3   8   9        438.21        440.65         6.23 o                         
  -2   8   9        720.91        683.37         7.15 o                         
  -1   8   9         78.26         82.07         3.13 o                         
   0   8   9       1202.91       1169.60        11.44 o                         
   1   8   9        254.07        208.06         5.18 o                         
   2   8   9        486.84        460.17         7.94 o                         
   3   8   9         17.78         21.03         2.66 o                         
   4   8   9         77.56         87.56         6.15 o                         
   5   8   9         94.58        100.91         4.37 o                         
   6   8   9         50.06         62.96         4.07 o                         
   7   8   9        180.87        173.38         5.78 o                         
   8   8   9          0.89          3.41         2.71 o                         
   9   8   9          0.80         -2.13         3.23 o                         
  10   8   9         10.63         15.10         3.77 o                         
  11   8   9        115.13        132.28         7.35 o                         
 -17   9   9        682.50        734.01        13.88 o                         
 -16   9   9          0.00          2.09         3.55 o                         
 -15   9   9         24.49         30.14         4.29 o                         
 -14   9   9          0.39         -3.19         3.78 o                         
 -13   9   9         20.13         19.56         3.15 o                         
 -12   9   9        119.16        105.56         5.67 o                         
 -11   9   9         99.95        110.23         4.77 o                         
 -10   9   9        474.26        446.24         8.60 o                         
  -9   9   9          8.74         13.95         2.64 o                         
  -8   9   9         12.94         17.72         2.76 o                         
  -7   9   9          9.50          7.96         2.39 o                         
  -6   9   9         99.72        100.75         4.18 o                         
  -5   9   9        975.66        922.69         9.98 o                         
  -4   9   9        198.70        184.58         4.53 o                         
  -3   9   9         54.66         47.11         2.53 o                         
  -2   9   9        143.17        124.48         3.48 o                         
  -1   9   9         11.05         13.93         1.85 o                         
   0   9   9        381.88        381.30         6.55 o                         
   1   9   9        315.16        295.26         6.27 o                         
   2   9   9        229.74        245.70         6.00 o                         
   3   9   9         33.69         29.62         3.04 o                         
   4   9   9        182.66        169.45         5.55 o                         
   5   9   9          2.22          1.22         2.44 o                         
   6   9   9         38.65         52.13         3.86 o                         
   7   9   9          2.00         -0.77         2.63 o                         
   8   9   9        253.70        273.59         7.80 o                         
   9   9   9        181.55        177.17         7.44 o                         
  10   9   9         27.38         31.88         4.46 o                         
 -16  10   9        104.07        105.39        10.78 o                         
 -15  10   9         11.38         14.77         4.92 o                         
 -14  10   9        111.05        120.15         6.52 o                         
 -13  10   9         64.82         66.77         5.23 o                         
 -12  10   9          5.21          7.53         3.48 o                         
 -11  10   9        443.80        447.03         9.96 o                         
 -10  10   9        171.33        171.89         6.77 o                         
  -9  10   9        179.80        167.38         6.57 o                         
  -8  10   9        259.58        269.78         6.44 o                         
  -7  10   9        129.27        118.67         4.73 o                         
  -6  10   9        462.18        466.03         8.01 o                         
  -5  10   9         17.06         18.12         2.40 o                         
  -4  10   9        585.40        566.71         8.84 o                         
  -3  10   9        892.33        883.55        13.98 o                         
  -2  10   9        163.61        169.66         6.16 o                         
  -1  10   9        100.43        105.06         4.08 o                         
   0  10   9         13.80         19.45         3.37 o                         
   1  10   9        183.33        173.03         8.31 o                         
   2  10   9         22.54         25.81         2.97 o                         
   3  10   9         41.14         43.16         3.60 o                         
   4  10   9          1.12          1.85         2.52 o                         
   5  10   9         21.90         21.43         3.19 o                         
   6  10   9         20.11         19.81         3.29 o                         
   7  10   9        427.49        421.47         8.96 o                         
   8  10   9         15.73         13.33         3.36 o                         
   9  10   9        189.65        237.81         8.98 o                         
 -15  11   9          0.82         -4.38         4.38 o                         
 -14  11   9          0.18          4.54         3.82 o                         
 -13  11   9        498.31        500.91        11.48 o                         
 -12  11   9          6.46          7.29         4.21 o                         
 -11  11   9         97.85        108.17         6.36 o                         
 -10  11   9        214.82        220.02         8.69 o                         
  -9  11   9        322.42        340.29         8.91 o                         
  -8  11   9         77.03        102.48         6.46 o                         
  -7  11   9         90.33         89.31         6.04 o                         
  -6  11   9         32.68         36.38         3.41 o                         
  -5  11   9        130.10        117.28         4.51 o                         
  -4  11   9         48.67         52.37         3.63 o                         
  -3  11   9        426.09        408.92         6.99 o                         
  -2  11   9         30.53         28.21         2.76 o                         
  -1  11   9         93.76         93.99         5.13 o                         
   0  11   9         35.80         42.97         4.10 o                         
   1  11   9        106.48         87.41         5.18 o                         
   2  11   9        332.71        324.82         8.51 o                         
   3  11   9         19.08         24.66         3.87 o                         
   4  11   9        154.39        148.76         6.63 o                         
   5  11   9         25.75         29.51         4.16 o                         
   6  11   9        140.99        151.40         7.02 o                         
   7  11   9        145.47        154.91         8.32 o                         
   8  11   9         29.21         40.35         4.98 o                         
 -14  12   9          3.30         -4.16         4.16 o                         
 -13  12   9         18.57         21.17         4.55 o                         
 -12  12   9         43.60         50.20         6.07 o                         
 -11  12   9        111.95         97.72         6.12 o                         
 -10  12   9         15.39         11.86         3.91 o                         
  -9  12   9          3.55         -0.99         4.01 o                         
  -8  12   9        114.63        118.93         6.20 o                         
  -7  12   9         47.61         43.47         6.22 o                         
  -6  12   9        305.23        297.65         7.22 o                         
  -5  12   9        124.43        117.01         5.09 o                         
  -4  12   9          0.90          2.89         2.36 o                         
  -3  12   9         11.43          9.13         2.94 o                         
  -2  12   9         83.35         90.80         4.65 o                         
  -1  12   9          0.06          3.38         3.20 o                         
   0  12   9        278.20        292.44        16.27 o                         
   1  12   9         37.19         37.17         5.32 o                         
   2  12   9         72.29         68.76         7.07 o                         
   3  12   9        132.11        136.14         6.60 o                         
   4  12   9          1.67          0.15         4.91 o                         
   5  12   9         46.62         41.64         4.73 o                         
   6  12   9        134.90        132.63         7.47 o                         
   7  12   9        140.45        171.75         7.82 o                         
 -12  13   9        338.89        356.27        10.47 o                         
 -11  13   9          2.72          8.24         5.16 o                         
 -10  13   9         56.51         56.90         5.49 o                         
  -9  13   9          9.17         12.14         3.95 o                         
  -8  13   9          0.34         -2.90         3.62 o                         
  -7  13   9         60.49         63.19         5.23 o                         
  -6  13   9          1.75          3.16         3.06 o                         
  -5  13   9         22.93         24.27         3.51 o                         
  -4  13   9         17.89         21.32         4.61 o                         
  -3  13   9        425.07        425.00         8.91 o                         
  -2  13   9        268.32        267.72        16.60 o                         
  -1  13   9         25.33         26.26         4.56 o                         
   0  13   9         16.53         23.43         4.14 o                         
   1  13   9         27.76         25.76         4.56 o                         
   2  13   9         12.34          6.38         4.66 o                         
   3  13   9         19.05         31.91         4.63 o                         
   4  13   9        141.82        161.31         7.38 o                         
   5  13   9         39.47         47.93         5.14 o                         
 -10  14   9         39.25         47.24         5.56 o                         
  -9  14   9        813.96        880.96        15.40 o                         
  -8  14   9          0.63         -3.06         3.89 o                         
  -7  14   9         13.99         14.45         4.20 o                         
  -6  14   9         77.41         79.11         5.68 o                         
  -5  14   9        102.65         98.39         6.07 o                         
  -4  14   9         23.29         25.44         4.29 o                         
  -3  14   9        376.87        383.32        10.28 o                         
  -2  14   9         25.19         15.06         4.26 o                         
  -1  14   9          4.11          2.90         3.82 o                         
   0  14   9        175.04        189.32         7.96 o                         
   1  14   9         43.74         48.21         5.17 o                         
   2  14   9         81.62         98.87         6.28 o                         
   3  14   9         20.69         18.09         4.40 o                         
   4  14   9          7.51          3.13         7.99 o                         
  -7  15   9         97.37        101.06         6.54 o                         
  -6  15   9         73.18         84.79         6.06 o                         
  -5  15   9         34.18         33.77         5.75 o                         
  -4  15   9         25.38         16.45         5.30 o                         
  -3  15   9         20.30         21.08         5.30 o                         
  -2  15   9        129.66        135.45         7.22 o                         
  -1  15   9        111.39        112.08         6.92 o                         
   0  15   9        125.92        130.23         7.25 o                         
   1  15   9         15.90         18.07         9.03 o                         
 -20   0  10        294.55        344.89        14.58 o                         
 -19   0  10        140.24        157.96        10.53 o                         
 -18   0  10         92.17        120.46         9.15 o                         
 -17   0  10         18.91         25.87         5.59 o                         
 -16   0  10          0.10          0.22         3.34 o                         
 -15   0  10       1225.61       1237.66        18.49 o                         
 -14   0  10        527.38        541.17        11.35 o                         
 -13   0  10          3.94         -0.39         2.77 o                         
 -12   0  10        197.41        189.06         6.66 o                         
 -11   0  10        911.79        807.74        12.96 o                         
 -10   0  10       2025.59       2093.66        23.93 o                         
  -9   0  10        182.38        237.39         6.34 o                         
  -8   0  10        740.39        824.05        10.23 o                         
  -7   0  10         27.88         31.05         1.96 o                         
  -6   0  10        164.23        159.07         4.81 o                         
  -5   0  10        141.81        153.76         3.85 o                         
  -4   0  10         45.79         50.80         2.20 o                         
  -3   0  10        683.82        644.96         7.27 o                         
  -2   0  10        808.44        882.54        14.47 o                         
  -1   0  10       4061.76       4102.59        49.01 o                         
   0   0  10         29.40         30.69         2.65 o                         
   1   0  10         87.87         84.48         4.84 o                         
   2   0  10         13.62         19.53         3.75 o                         
   3   0  10        555.78        505.11         9.17 o                         
   4   0  10       2731.95       2444.64        27.00 o                         
   5   0  10        573.12        551.74        10.02 o                         
   6   0  10       1889.81       1781.77        32.31 o                         
   7   0  10         46.24         46.86         7.12 o                         
   8   0  10        423.21        445.11        28.31 o                         
   9   0  10       1307.92       1315.31        24.56 o                         
  10   0  10         51.22         42.25         6.39 o                         
  11   0  10         63.68         59.36         7.00 o                         
  12   0  10         47.57         61.39         8.34 o                         
  13   0  10          1.79         -7.30         7.30 o                         
 -20   1  10          0.04         -1.57         3.61 o                         
 -19   1  10        238.34        277.27        11.99 o                         
 -18   1  10         51.65         63.03         5.16 o                         
 -17   1  10          5.53          6.21         4.00 o                         
 -16   1  10        142.53        133.75         6.53 o                         
 -15   1  10          5.77          2.76         2.35 o                         
 -14   1  10        893.59        801.04        10.95 o                         
 -13   1  10          0.13          0.10         2.01 o                         
 -12   1  10         91.03         99.19         3.68 o                         
 -11   1  10        652.12        633.43         9.89 o                         
 -10   1  10         24.50         22.86         2.19 o                         
  -9   1  10       1309.62       1263.34        10.24 o                         
  -8   1  10         43.69         43.60         1.49 o                         
  -7   1  10        119.48        156.85         2.68 o                         
  -6   1  10        261.73        301.61         3.51 o                         
  -5   1  10        177.50        215.81         2.88 o                         
  -4   1  10       2472.42       2812.86        18.35 o                         
  -3   1  10         86.45        104.59         2.38 o                         
  -2   1  10        733.19        739.40         8.23 o                         
  -1   1  10        676.42        669.50         9.72 o                         
   0   1  10        587.28        556.77         5.54 o                         
   1   1  10        152.27        118.09         3.28 o                         
   2   1  10        605.13        546.28         6.64 o                         
   3   1  10        405.15        314.09         5.11 o                         
   4   1  10        173.36        138.72         5.19 o                         
   5   1  10        790.20        697.39         8.21 o                         
   6   1  10        165.36        133.48         4.68 o                         
   7   1  10          0.41          1.79         2.60 o                         
   8   1  10         57.32         71.25         4.59 o                         
   9   1  10        341.31        379.66         9.07 o                         
  10   1  10         20.36         39.65         4.86 o                         
  11   1  10          2.67          9.03         3.63 o                         
  12   1  10        170.20        209.34         8.32 o                         
 -20   2  10         87.43         88.34         6.26 o                         
 -19   2  10         12.67         19.01         4.42 o                         
 -18   2  10          6.28          2.51         3.91 o                         
 -17   2  10         43.74         38.91         3.92 o                         
 -16   2  10          0.17          2.84         2.72 o                         
 -15   2  10        788.95        784.69        11.08 o                         
 -14   2  10         35.50         46.15         3.15 o                         
 -13   2  10         32.66         46.87         3.01 o                         
 -12   2  10         21.51         19.22         2.34 o                         
 -11   2  10         46.26         57.72         2.93 o                         
 -10   2  10         21.46         35.37         2.03 o                         
  -9   2  10         50.48         65.79         2.73 o                         
  -8   2  10        102.98        115.17         2.87 o                         
  -7   2  10        852.80        829.05         6.66 o                         
  -6   2  10          0.82          1.12         0.87 o                         
  -5   2  10        361.60        398.83         4.48 o                         
  -4   2  10          9.16         11.57         1.07 o                         
  -3   2  10        240.02        262.31         3.63 o                         
  -2   2  10        101.82        108.19         2.96 o                         
  -1   2  10          1.93          2.65         1.21 o                         
   0   2  10        212.60        209.58         3.29 o                         
   1   2  10         24.97         28.30         1.85 o                         
   2   2  10        152.41        131.21         2.90 o                         
   3   2  10       1119.91       1085.59        10.47 o                         
   4   2  10       2066.32       1795.52        20.09 o                         
   5   2  10         76.32         71.59         3.72 o                         
   6   2  10        222.11        246.88         6.39 o                         
   7   2  10         62.25         60.48         3.62 o                         
   8   2  10         11.31         16.64         4.35 o                         
   9   2  10         21.81         29.96         3.90 o                         
  10   2  10          9.24         19.87         4.56 o                         
  11   2  10          7.66          3.03         3.66 o                         
  12   2  10          0.93         -3.37         3.37 o                         
 -20   3  10          0.12         -1.66         5.47 o                         
 -19   3  10        159.89        162.59         7.60 o                         
 -18   3  10         46.33         53.41         6.72 o                         
 -17   3  10          0.19         -2.15         2.97 o                         
 -16   3  10         26.95         18.96         3.30 o                         
 -15   3  10        887.04        837.34        11.69 o                         
 -14   3  10         73.85         65.33         3.42 o                         
 -13   3  10        365.07        377.78         6.01 o                         
 -12   3  10        132.54        120.78         3.89 o                         
 -11   3  10       1517.07       1533.31        12.82 o                         
 -10   3  10       1835.20       1779.77        16.19 o                         
  -9   3  10       1912.84       1966.15        14.60 o                         
  -8   3  10        909.39       1014.19         8.85 o                         
  -7   3  10        369.71        344.13         3.92 o                         
  -6   3  10        192.46        214.55         3.05 o                         
  -5   3  10        434.75        457.18         4.53 o                         
  -4   3  10       1521.18       1660.95        11.19 o                         
  -3   3  10        198.19        223.68         3.06 o                         
  -2   3  10        566.26        519.09         6.47 o                         
  -1   3  10        152.40        210.46         8.57 o                         
   0   3  10        157.13        165.10         3.31 o                         
   1   3  10        236.15        245.88         3.77 o                         
   2   3  10        249.55        246.73         4.17 o                         
   3   3  10        641.33        538.48         5.98 o                         
   4   3  10         12.10          7.95         2.11 o                         
   5   3  10         74.79         61.89         3.44 o                         
   6   3  10         54.21         48.90         3.26 o                         
   7   3  10        200.74        190.04         5.49 o                         
   8   3  10        199.32        213.22         6.94 o                         
   9   3  10         19.44         19.41         3.60 o                         
  10   3  10         46.58         40.08         5.57 o                         
  11   3  10        109.21        104.71         6.03 o                         
  12   3  10          2.30         -0.68         3.81 o                         
 -19   4  10         16.68         17.07         4.40 o                         
 -18   4  10         10.83          7.05         4.33 o                         
 -17   4  10          1.63          5.50         3.10 o                         
 -16   4  10         34.42         34.77         3.52 o                         
 -15   4  10        153.37        162.65         5.69 o                         
 -14   4  10         73.38         67.93         4.46 o                         
 -13   4  10         24.22         19.12         2.43 o                         
 -12   4  10        399.28        406.12         6.45 o                         
 -11   4  10          9.98          4.71         1.69 o                         
 -10   4  10        144.11        109.47         3.22 o                         
  -9   4  10        113.87        106.65         3.09 o                         
  -8   4  10       3048.91       2992.99        20.30 o                         
  -7   4  10        663.14        726.09         6.36 o                         
  -6   4  10        982.29        911.12         7.33 o                         
  -5   4  10       1086.90       1096.34         8.32 o                         
  -4   4  10         77.21         69.20         2.35 o                         
  -3   4  10         13.36         19.33         1.36 o                         
  -2   4  10        232.60        198.92         4.23 o                         
  -1   4  10         46.01         35.08         2.82 o                         
   0   4  10        260.32        238.47         3.82 o                         
   1   4  10        423.66        394.54         5.24 o                         
   2   4  10        127.85        117.65         3.03 o                         
   3   4  10        125.10        110.63         3.70 o                         
   4   4  10         42.21         34.08         2.36 o                         
   5   4  10          0.12         -1.95         1.95 o                         
   6   4  10         97.30         74.58         3.89 o                         
   7   4  10         51.64         53.73         3.58 o                         
   8   4  10        163.42        169.59         6.18 o                         
   9   4  10          3.59          2.32         2.97 o                         
  10   4  10         11.49         12.72         3.62 o                         
  11   4  10          0.03         -3.25         3.25 o                         
  12   4  10        207.79        220.48         9.23 o                         
 -19   5  10        258.57        278.61         9.48 o                         
 -18   5  10         67.16         87.31         5.20 o                         
 -17   5  10         39.77         37.51         4.76 o                         
 -16   5  10         11.87          9.01         2.96 o                         
 -15   5  10          0.11         -2.39         2.75 o                         
 -14   5  10        164.72        165.29         5.46 o                         
 -13   5  10         28.42         23.71         3.24 o                         
 -12   5  10        636.47        611.67         7.97 o                         
 -11   5  10        711.85        702.20         7.71 o                         
 -10   5  10        140.01        128.07         3.54 o                         
  -9   5  10        482.86        479.79         5.97 o                         
  -8   5  10          0.01          1.25         1.42 o                         
  -7   5  10       1203.85       1172.46         9.87 o                         
  -6   5  10         41.17         50.27         1.94 o                         
  -5   5  10        596.94        541.96         5.11 o                         
  -4   5  10        242.23        257.13         3.76 o                         
  -3   5  10        747.75        763.68         7.04 o                         
  -2   5  10         90.11         95.04         3.55 o                         
  -1   5  10        455.86        516.79         6.63 o                         
   0   5  10        391.03        387.41         5.02 o                         
   1   5  10         79.61         56.81         2.33 o                         
   2   5  10        109.43        109.54         3.00 o                         
   3   5  10        422.57        383.30         5.96 o                         
   4   5  10         23.33          8.74         2.30 o                         
   5   5  10         53.69         52.09         2.94 o                         
   6   5  10        134.66        114.04         4.61 o                         
   7   5  10          3.03          8.31         2.56 o                         
   8   5  10          0.60          4.73         2.77 o                         
   9   5  10         17.36         18.83         3.38 o                         
  10   5  10         79.51         90.59         5.54 o                         
  11   5  10         22.42         17.00         5.82 o                         
  12   5  10         37.20         35.90         5.60 o                         
 -19   6  10         53.40         54.89         4.64 o                         
 -18   6  10          9.15          7.35         3.32 o                         
 -17   6  10         27.28         30.24         3.79 o                         
 -16   6  10         37.13         45.35         3.86 o                         
 -15   6  10         89.24         88.67         4.56 o                         
 -14   6  10         52.07         38.28         4.34 o                         
 -13   6  10         27.88         23.21         2.87 o                         
 -12   6  10          0.21          0.23         1.73 o                         
 -11   6  10          2.76         -1.67         1.67 o                         
 -10   6  10        299.11        324.44         5.13 o                         
  -9   6  10         87.87         70.39         3.56 o                         
  -8   6  10        557.21        517.72         6.21 o                         
  -7   6  10         19.73         16.50         1.78 o                         
  -6   6  10        272.33        269.62         4.40 o                         
  -5   6  10          0.00          0.99         1.19 o                         
  -4   6  10        330.41        317.21         4.39 o                         
  -3   6  10         16.98         19.90         1.64 o                         
  -2   6  10        270.81        302.05         4.99 o                         
  -1   6  10        138.78        129.77         3.50 o                         
   0   6  10        926.02        895.81         8.38 o                         
   1   6  10        109.82        110.13         3.10 o                         
   2   6  10          2.27          4.74         1.76 o                         
   3   6  10        297.33        266.05         5.10 o                         
   4   6  10        295.17        259.64         5.20 o                         
   5   6  10          0.50         -1.74         1.75 o                         
   6   6  10        167.27        147.10         5.08 o                         
   7   6  10         26.53         23.86         3.18 o                         
   8   6  10         77.12         82.15         5.07 o                         
   9   6  10        234.73        264.27         8.05 o                         
  10   6  10         15.35         12.20         4.47 o                         
  11   6  10        179.48        201.17        15.64 o                         
 -18   7  10         27.05         31.02         4.57 o                         
 -17   7  10        187.62        211.68         8.11 o                         
 -16   7  10         11.38          8.73         3.51 o                         
 -15   7  10          0.11          0.91         2.63 o                         
 -14   7  10        226.58        219.33         6.28 o                         
 -13   7  10         88.35         92.70         4.37 o                         
 -12   7  10         13.27          9.15         2.24 o                         
 -11   7  10         11.24         10.34         2.01 o                         
 -10   7  10        384.53        347.43         5.45 o                         
  -9   7  10        197.21        170.34         4.03 o                         
  -8   7  10        209.42        191.60         4.00 o                         
  -7   7  10        191.99        186.74         3.95 o                         
  -6   7  10        111.42        108.70         2.90 o                         
  -5   7  10        154.66        149.40         3.42 o                         
  -4   7  10       3520.47       3303.68        22.25 o                         
  -3   7  10         73.89         75.21         3.08 o                         
  -2   7  10        216.03        229.31         4.32 o                         
  -1   7  10        142.09        112.34         3.19 o                         
   0   7  10         60.17         42.96         2.25 o                         
   1   7  10          1.08          3.88         1.74 o                         
   2   7  10        293.55        251.24         5.66 o                         
   3   7  10         40.19         40.94         5.10 o                         
   4   7  10          2.12          3.86         2.24 o                         
   5   7  10         82.07         77.27         3.91 o                         
   6   7  10         56.10         57.32         3.87 o                         
   7   7  10          0.24          2.40         3.06 o                         
   8   7  10         86.15         88.96         6.12 o                         
   9   7  10         71.54         83.77         5.40 o                         
  10   7  10          8.66          9.37         4.14 o                         
  11   7  10         21.20         40.92        10.71 o                         
 -18   8  10         62.19         51.55         5.35 o                         
 -17   8  10         42.84         53.59         5.09 o                         
 -16   8  10          4.84          2.48         3.47 o                         
 -15   8  10         16.40         17.52         3.88 o                         
 -14   8  10          8.09          3.77         3.15 o                         
 -13   8  10          8.44          9.21         2.76 o                         
 -12   8  10         48.79         39.62         3.07 o                         
 -11   8  10          3.01          8.00         2.13 o                         
 -10   8  10        121.07        117.47         3.74 o                         
  -9   8  10        255.32        230.77         4.60 o                         
  -8   8  10        313.94        307.98         5.12 o                         
  -7   8  10        235.05        229.46         4.37 o                         
  -6   8  10        430.42        417.14         9.18 o                         
  -5   8  10         34.82         35.04         2.48 o                         
  -4   8  10         16.13          6.15         1.89 o                         
  -3   8  10        591.52        586.29         8.64 o                         
  -2   8  10        483.78        451.33         6.47 o                         
  -1   8  10          0.03          0.58         2.25 o                         
   0   8  10         74.43         71.91         3.21 o                         
   1   8  10        647.08        608.77         8.01 o                         
   2   8  10         20.76         20.66         2.58 o                         
   3   8  10         35.97         43.88         3.52 o                         
   4   8  10         18.15         26.01         4.11 o                         
   5   8  10          0.01         -0.20         2.43 o                         
   6   8  10         33.79         35.11         3.44 o                         
   7   8  10         62.20         62.04         4.71 o                         
   8   8  10        525.86        542.64        12.58 o                         
   9   8  10         19.67         13.43         3.82 o                         
  10   8  10          0.08         -0.99         3.40 o                         
 -17   9  10          0.01          5.82         3.97 o                         
 -16   9  10         34.79         41.93         6.09 o                         
 -15   9  10         32.54         30.77         5.57 o                         
 -14   9  10         66.69         67.72         6.02 o                         
 -13   9  10         75.49         66.62         4.35 o                         
 -12   9  10        881.55        800.47        12.99 o                         
 -11   9  10         78.13         77.25         4.58 o                         
 -10   9  10        397.53        395.80         7.61 o                         
  -9   9  10         46.61         41.54         3.33 o                         
  -8   9  10        137.27        130.31         4.89 o                         
  -7   9  10          2.79          2.21         2.30 o                         
  -6   9  10        548.45        553.39         8.54 o                         
  -5   9  10         98.02         91.60         3.59 o                         
  -4   9  10        642.65        603.07         8.26 o                         
  -3   9  10       1026.83       1011.11         9.91 o                         
  -2   9  10          0.08          2.18         1.75 o                         
  -1   9  10       1226.71       1183.99        13.75 o                         
   0   9  10        307.99        331.54         6.74 o                         
   1   9  10        174.47        184.86         7.29 o                         
   2   9  10          0.42         -1.57         2.19 o                         
   3   9  10        306.21        284.92         6.65 o                         
   4   9  10        108.73        104.71         4.76 o                         
   5   9  10          0.61          0.09         2.60 o                         
   6   9  10          1.47          3.62         2.77 o                         
   7   9  10         34.82         42.73         7.52 o                         
   8   9  10          0.38          5.44         3.64 o                         
   9   9  10        100.23        117.55         6.48 o                         
 -16  10  10        113.98        116.20         7.97 o                         
 -15  10  10          0.36         -1.60         4.18 o                         
 -14  10  10          0.12          1.36         3.98 o                         
 -13  10  10         13.85         17.74         4.00 o                         
 -12  10  10        143.67        150.01         6.74 o                         
 -11  10  10        157.95        160.43         6.87 o                         
 -10  10  10         71.17         67.28         4.89 o                         
  -9  10  10         69.39         68.69         4.09 o                         
  -8  10  10         75.65         72.12         4.02 o                         
  -7  10  10          0.67         -1.29         2.37 o                         
  -6  10  10          3.09          4.18         2.47 o                         
  -5  10  10        297.83        279.03         5.77 o                         
  -4  10  10        146.38        150.84         4.50 o                         
  -3  10  10         68.77         64.12         3.84 o                         
  -2  10  10        283.67        273.53         6.43 o                         
  -1  10  10          0.34          2.48         2.24 o                         
   0  10  10         37.23         34.28         3.22 o                         
   1  10  10        111.18        132.78         5.03 o                         
   2  10  10        317.30        286.51         6.78 o                         
   3  10  10         22.47         22.49         3.10 o                         
   4  10  10        232.88        221.95         9.93 o                         
   5  10  10         94.79         93.67         4.74 o                         
   6  10  10        324.46        348.96         8.07 o                         
   7  10  10        221.46        247.68        10.03 o                         
   8  10  10        307.44        313.08         9.40 o                         
 -15  11  10         67.21         64.11         6.60 o                         
 -14  11  10        138.28        138.97         7.42 o                         
 -13  11  10         20.80         15.44         4.23 o                         
 -12  11  10         26.01         24.63         4.55 o                         
 -11  11  10         17.74         17.86         3.97 o                         
 -10  11  10         71.25         75.94         5.72 o                         
  -9  11  10         35.18         40.62         4.34 o                         
  -8  11  10          5.85          2.24         2.72 o                         
  -7  11  10         28.90         24.66         3.25 o                         
  -6  11  10        296.77        314.34         7.12 o                         
  -5  11  10         46.70         45.50         3.56 o                         
  -4  11  10          1.46         -0.58         2.36 o                         
  -3  11  10          0.23          0.95         2.50 o                         
  -2  11  10        330.32        312.87         7.05 o                         
  -1  11  10         73.31         64.91         5.57 o                         
   0  11  10        103.11        102.66         7.02 o                         
   1  11  10         36.54         28.39         3.91 o                         
   2  11  10          0.80          2.35         3.33 o                         
   3  11  10          1.60          3.02         3.30 o                         
   4  11  10         94.77        106.93         6.05 o                         
   5  11  10         58.91         64.22         5.18 o                         
   6  11  10          7.68          4.19         3.67 o                         
   7  11  10        226.92        267.65        11.07 o                         
 -14  12  10        103.61        115.85         6.96 o                         
 -13  12  10         16.84         14.92         4.32 o                         
 -12  12  10         17.49         17.97         4.34 o                         
 -11  12  10        136.88        157.44         7.35 o                         
 -10  12  10          6.95          7.21         4.96 o                         
  -9  12  10         61.40         50.66         4.86 o                         
  -8  12  10         26.06         30.08         4.18 o                         
  -7  12  10        259.64        284.29         7.19 o                         
  -6  12  10        677.54        679.98        10.56 o                         
  -5  12  10        121.39        121.17         5.42 o                         
  -4  12  10        273.50        278.50         7.50 o                         
  -3  12  10         52.28         52.56         3.95 o                         
  -2  12  10         82.45         86.53         5.42 o                         
  -1  12  10         90.12        100.06         5.66 o                         
   0  12  10        150.64        157.67         6.89 o                         
   1  12  10         61.54         57.05         4.84 o                         
   2  12  10         33.21         46.79         4.63 o                         
   3  12  10          7.08          7.28         3.67 o                         
   4  12  10          4.71          0.30         3.57 o                         
   5  12  10         19.57         12.63         4.12 o                         
   6  12  10          0.24          2.31         3.89 o                         
 -12  13  10        400.50        403.25        11.06 o                         
 -11  13  10         66.22         70.64         5.79 o                         
 -10  13  10        150.51        143.68         8.82 o                         
  -9  13  10         88.23         80.27         7.83 o                         
  -8  13  10         93.12         95.34         8.17 o                         
  -7  13  10        158.37        169.60         6.31 o                         
  -6  13  10         43.82         49.32         4.45 o                         
  -5  13  10        419.03        449.20        10.43 o                         
  -4  13  10        296.08        307.10        12.89 o                         
  -3  13  10        179.80        189.96         7.65 o                         
  -2  13  10        161.09        176.03         7.71 o                         
  -1  13  10        161.45        180.06         7.77 o                         
   0  13  10         10.31          9.43         3.84 o                         
   1  13  10          3.02          8.70         3.80 o                         
   2  13  10         69.85         89.94         5.96 o                         
   3  13  10         78.14         90.66         6.82 o                         
   4  13  10         39.70         43.81         5.05 o                         
 -10  14  10        249.25        271.57         9.47 o                         
  -9  14  10         34.07         21.60         4.66 o                         
  -8  14  10         16.51         13.16         4.31 o                         
  -7  14  10         42.54         35.89         5.70 o                         
  -6  14  10        580.18        574.55        12.06 o                         
  -5  14  10         19.22         17.56         4.19 o                         
  -4  14  10         20.76         34.44         5.61 o                         
  -3  14  10          0.07         -5.36         5.36 o                         
  -2  14  10         48.66         54.04         5.47 o                         
  -1  14  10         20.09         19.66         4.30 o                         
   0  14  10         27.75         24.17         4.51 o                         
   1  14  10          0.18         -2.00         3.65 o                         
   2  14  10         14.98          4.61         4.11 o                         
  -6  15  10          2.43         -2.31         4.64 o                         
  -5  15  10          7.01          1.31         5.32 o                         
  -4  15  10         41.23         46.72         6.33 o                         
  -3  15  10          6.10          3.06         5.88 o                         
  -2  15  10          0.75          0.93         5.22 o                         
 -20   1  11         27.45         26.11         4.64 o                         
 -19   1  11         72.30         79.11         5.72 o                         
 -18   1  11          0.59         -3.27         3.27 o                         
 -17   1  11          1.47          6.65         2.99 o                         
 -16   1  11        169.12        180.99         5.87 o                         
 -15   1  11         14.87         12.93         2.63 o                         
 -14   1  11         68.36         75.92         3.75 o                         
 -13   1  11         44.81         31.23         2.72 o                         
 -12   1  11        571.05        536.86         7.56 o                         
 -11   1  11        219.03        216.07         4.86 o                         
 -10   1  11        641.56        637.63         7.79 o                         
  -9   1  11        112.90        118.64         4.20 o                         
  -8   1  11         59.10         57.30         2.50 o                         
  -7   1  11         12.65         14.19         1.19 o                         
  -6   1  11         30.21         30.28         1.42 o                         
  -5   1  11          0.36          1.48         1.09 o                         
  -4   1  11         31.95         25.51         1.29 o                         
  -3   1  11         63.53         65.92         2.30 o                         
  -2   1  11         69.55         81.09         2.70 o                         
  -1   1  11        300.75        306.24         5.82 o                         
   0   1  11         53.66         36.82         2.24 o                         
   1   1  11          0.42          1.25         1.73 o                         
   2   1  11       3571.11       3395.63        24.94 o                         
   3   1  11         50.10         36.99         2.48 o                         
   4   1  11        487.24        492.15         6.81 o                         
   5   1  11        200.24        171.38         5.02 o                         
   6   1  11         22.69         18.85         2.89 o                         
   7   1  11         61.74         56.46         4.36 o                         
   8   1  11         14.05         13.54         3.21 o                         
   9   1  11        103.18        125.80         6.29 o                         
  10   1  11        122.43        130.32         6.51 o                         
  11   1  11         41.00         47.89         5.06 o                         
  12   1  11          4.42          7.50         3.99 o                         
 -20   2  11         16.61         20.88         4.72 o                         
 -19   2  11         34.44         40.99         4.73 o                         
 -18   2  11        126.82        116.49         6.36 o                         
 -17   2  11        132.77        136.39         5.80 o                         
 -16   2  11        362.30        370.22         8.16 o                         
 -15   2  11          0.36         -0.07         2.62 o                         
 -14   2  11        187.92        185.06         5.17 o                         
 -13   2  11         36.15         41.34         2.98 o                         
 -12   2  11         49.87         43.14         2.91 o                         
 -11   2  11         72.93         60.19         3.73 o                         
 -10   2  11         75.73         81.49         3.39 o                         
  -9   2  11         48.70         78.38         2.66 o                         
  -8   2  11          5.10          1.63         1.28 o                         
  -7   2  11        160.21        208.26         3.10 o                         
  -6   2  11        119.42        134.15         2.55 o                         
  -5   2  11         10.73         13.68         1.16 o                         
  -4   2  11        102.97         96.08         2.46 o                         
  -3   2  11        611.76        687.66         7.02 o                         
  -2   2  11        478.12        480.65         6.11 o                         
  -1   2  11        180.61        164.51         3.90 o                         
   0   2  11         35.00         34.57         2.23 o                         
   1   2  11        226.35        224.75         7.28 o                         
   2   2  11        237.43        261.13         5.27 o                         
   3   2  11         69.21         45.15         2.72 o                         
   4   2  11          4.45         10.58         2.22 o                         
   5   2  11        454.53        419.38         7.36 o                         
   6   2  11         48.17         45.63         4.23 o                         
   7   2  11         84.22         96.96         5.24 o                         
   8   2  11         54.25         42.55         4.20 o                         
   9   2  11         47.09         64.66         4.99 o                         
  10   2  11          2.31          0.09         3.30 o                         
  11   2  11          1.28          4.42         3.59 o                         
  12   2  11          5.85          3.22         6.17 o                         
 -20   3  11          1.48          0.95         3.84 o                         
 -19   3  11        412.71        486.69        11.44 o                         
 -18   3  11        362.81        385.28         8.98 o                         
 -17   3  11          0.69          0.69         2.96 o                         
 -16   3  11         14.38         12.76         3.24 o                         
 -15   3  11         27.99         35.35         3.73 o                         
 -14   3  11        102.05        103.95         6.31 o                         
 -13   3  11        187.50        153.19         4.68 o                         
 -12   3  11       1040.26        957.50        10.57 o                         
 -11   3  11        447.69        401.98         6.78 o                         
 -10   3  11        588.02        620.28         6.97 o                         
  -9   3  11        243.61        296.55         4.62 o                         
  -8   3  11        362.33        383.17         5.07 o                         
  -7   3  11        113.41        121.17         4.06 o                         
  -6   3  11         34.22         32.50         1.85 o                         
  -5   3  11         27.13         24.14         2.05 o                         
  -4   3  11        768.64        736.39         6.22 o                         
  -3   3  11       2434.93       2491.48        18.50 o                         
  -2   3  11        619.26        637.40         9.31 o                         
  -1   3  11        105.20         99.59         4.44 o                         
   0   3  11         14.99         19.50         1.79 o                         
   1   3  11          2.47         -0.28         1.67 o                         
   2   3  11        874.43        871.98         9.23 o                         
   3   3  11        176.19        136.01         3.89 o                         
   4   3  11          0.55         -0.49         2.02 o                         
   5   3  11        272.60        234.97         5.87 o                         
   6   3  11        155.49        131.62         4.88 o                         
   7   3  11          4.30          2.24         2.35 o                         
   8   3  11         99.21        117.32         5.81 o                         
   9   3  11         43.08         50.87         4.63 o                         
  10   3  11        271.21        293.42         8.85 o                         
  11   3  11         23.06         25.90         4.42 o
[truncated: 224,695 more chars]
