# Supplementary material for: Crystal structure determination as part of an undergraduate laboratory experiment: 1′,3′,3′-tri­methyl­spiro­[chromene-2,2′-indoline] and 1′,3′,3′-trimethyl-4-[(E)-(1,3,3-tri­methyl­indolin-2-yl­idene)meth­yl]spiro­[chroman-2,2′-indoline]
Source: Acta Crystallogr E Crystallogr Commun. 2016 Oct 28;72(Pt 11):1659–62. doi: 10.1107/S2056989016016042 (PMC5095856; doi:10.1107/S2056989016016042)
Supplement: Supplementary file 5 [file e-72-01659-2sup5.cml]

<?xml version="1.0" ?>
<cml>
<molecule id="m1">
  <atomArray>
    <atom id="a1" elementType="C"
          x2="-6.985000133514404" y2="3.3000338715813378" />
    <atom id="a2" elementType="C"
          x2="-8.318669474562663" y2="2.5300169310222973" />
    <atom id="a3" elementType="C"
          x2="-8.318669474562663" y2="0.9899830499042164" />
    <atom id="a4" elementType="C"
          x2="-6.985000133514404" y2="0.2199661093451759" />
    <atom id="a5" elementType="C"
          x2="-5.651330792466146" y2="0.9899830499042164" />
    <atom id="a6" elementType="C"
          x2="-5.651330792466146" y2="2.5300169310222973" />
    <atom id="a7" elementType="C"
          x2="-4.186713569665283" y2="3.005816379434545" />
    <atom id="a8" elementType="N"
          x2="-4.18669693659941" y2="0.5140925541494106" />
    <atom id="a9" elementType="C"
          x2="-3.281553213673768" y2="1.7599091878904414" />
    <atom id="a10" elementType="C"
          x2="-0.6141192136737681" y2="3.2999091878904405" />
    <atom id="a11" elementType="C"
          x2="-1.947759213673768" y2="4.06990918789044" />
    <atom id="a12" elementType="C"
          x2="-3.281553213673768" y2="3.2999091878904405" />
    <atom id="a13" elementType="O"
          x2="-1.947759213673768" y2="0.9899091878904418" />
    <atom id="a14" elementType="C"
          x2="-0.6141192136737681" y2="1.7599091878904414" />
    <atom id="a15" elementType="C"
          x2="0.7195207863262318" y2="0.9899091878904418" />
    <atom id="a16" elementType="C"
          x2="2.053314786326232" y2="1.7599091878904414" />
    <atom id="a17" elementType="C"
          x2="2.053314786326232" y2="3.2999091878904405" />
    <atom id="a18" elementType="C"
          x2="0.7195207863262318" y2="4.06990918789044" />
    <atom id="a19" elementType="C"
          x2="-4.956713569665283" y2="4.339495501262581" />
    <atom id="a20" elementType="C"
          x2="-4.186713569665283" y2="4.5458163794345445" />
    <atom id="a21" elementType="C"
          x2="-4.18669693659941" y2="-1.0259074458505895" />
    <atom id="a22" elementType="C"
          x2="-1.5491778842158856" y2="5.5574349603756055" />
    <atom id="a23" elementType="C"
          x2="-0.061652111730720494" y2="5.956016289833487" />
    <atom id="a24" elementType="C"
          x2="0.7083517998990867" y2="8.325780328265381" />
    <atom id="a25" elementType="N"
          x2="-0.5375145291179397" y2="7.420563729753381" />
    <atom id="a26" elementType="C"
          x2="1.478355711528894" y2="5.956016289833487" />
    <atom id="a27" elementType="C"
          x2="1.954218128916115" y2="7.420563729753381" />
    <atom id="a28" elementType="C"
          x2="2.276201115773291" y2="10.48375559056475" />
    <atom id="a29" elementType="C"
          x2="0.8693432933276746" y2="9.857376258671064" />
    <atom id="a30" elementType="C"
          x2="3.361075951361732" y2="8.046943061647067" />
    <atom id="a31" elementType="C"
          x2="3.52206744479032" y2="9.57853899205275" />
    <atom id="a32" elementType="C"
          x2="-2.025040301603105" y2="7.819145059211263" />
    <atom id="a33" elementType="C"
          x2="1.876937040986776" y2="4.468490517348322" />
    <atom id="a34" elementType="C"
          x2="3.018355711528894" y2="5.956016289833487" />
  </atomArray>
  <bondArray>
    <bond atomRefs2="a1 a2" order="2" />
    <bond atomRefs2="a1 a6" order="1" />
    <bond atomRefs2="a2 a3" order="1" />
    <bond atomRefs2="a3 a4" order="2" />
    <bond atomRefs2="a4 a5" order="1" />
    <bond atomRefs2="a5 a8" order="1" />
    <bond atomRefs2="a6 a5" order="2" />
    <bond atomRefs2="a7 a6" order="1" />
    <bond atomRefs2="a7 a9" order="1" />
    <bond atomRefs2="a8 a9" order="1" />
    <bond atomRefs2="a12 a9" order="1" />
    <bond atomRefs2="a9 a13" order="1" />
    <bond atomRefs2="a10 a11" order="1" />
    <bond atomRefs2="a10 a14" order="2" />
    <bond atomRefs2="a10 a18" order="1" />
    <bond atomRefs2="a11 a12" order="1" />
    <bond atomRefs2="a13 a14" order="1" />
    <bond atomRefs2="a14 a15" order="1" />
    <bond atomRefs2="a15 a16" order="2" />
    <bond atomRefs2="a16 a17" order="1" />
    <bond atomRefs2="a17 a18" order="2" />
    <bond atomRefs2="a7 a19" order="1" />
    <bond atomRefs2="a7 a20" order="1" />
    <bond atomRefs2="a8 a21" order="1" />
    <bond atomRefs2="a11 a22" order="1" />
    <bond atomRefs2="a22 a23" order="2" />
    <bond atomRefs2="a25 a23" order="1" />
    <bond atomRefs2="a23 a26" order="1" />
    <bond atomRefs2="a24 a25" order="1" />
    <bond atomRefs2="a26 a27" order="1" />
    <bond atomRefs2="a29 a24" order="2" />
    <bond atomRefs2="a24 a27" order="1" />
    <bond atomRefs2="a27 a30" order="2" />
    <bond atomRefs2="a28 a29" order="1" />
    <bond atomRefs2="a28 a31" order="2" />
    <bond atomRefs2="a30 a31" order="1" />
    <bond atomRefs2="a25 a32" order="1" />
    <bond atomRefs2="a26 a33" order="1" />
    <bond atomRefs2="a26 a34" order="1" />
  </bondArray>
</molecule>
</cml>
